# Supplementary material for: Anion exchange chromatography-based purification of plant-derived nanovesicles from Brassica oleracea L.: molecular profiling and bioactivity in human cells
Source: Front Bioeng Biotechnol. 2025 Jul 31;13:1617478. doi: 10.3389/fbioe.2025.1617478 (PMC12350333; doi:10.3389/fbioe.2025.1617478)
Supplement: Supplementary file 1 [file Table2.xlsx]

## Sheet: Lipidomic analysis
Compound classes	Name	Abbreviation	Formula	Calc. MW	m/z	Reference Ion	RT [min]	Mass Error (ppm)
Glycerolipids (GL)
Triacylglicerol
	TG 38:1 TG(12:0/12:0/14:1(9Z))	TG 38:1	C41 H76 O6	664.564	682.598	[M+NH4]+1	15.254	-0.04
	TG 39:1 TG(12:0/12:0/15:1(9Z))	TG 39:1	C42 H78 O6	678.58	696.614	[M+NH4]+1	15.494	0.87
	TG 39:0 TG(12:0/12:0/15:0)	TG 39:0	C42 H80 O6	680.596	703.585	[M+Na]+1	16.077	0.69
	TG 40:2 TG(12:0/14:1(9Z)/14:1(9Z))	TG 40:2	C43 H78 O6	690.58	708.614	[M+NH4]+1	15.326	0.06
	TG 40:1 TG(12:0/12:0/16:1(9Z))	TG 40:1	C43 H80 O6	692.596	710.629	[M+NH4]+1	15.824	0.17
	TG 40:1 TG(12:0/14:0/14:1(9Z))	TG 40:1	C43 H80 O6	692.596	710.629	[M+NH4]+1	15.914	0.1
	TG 40:0 TG(12:0/12:0/16:0)	TG 40:0	C43 H82 O6	694.611	712.645	[M+NH4]+1	16.375	0.21
	TG 41:1 TG(12:0/12:0/17:1(9Z))	TG 41:1	C44 H82 O6	706.611	724.646	[M+NH4]+1	16.046	0.44
	TG 42:2 TG(12:0/14:1(9Z)/16:1(9Z))	TG 42:2	C45 H82 O6	718.611	736.645	[M+NH4]+1	15.88	0.43
	TG 42:1 TG(12:0/12:0/18:1(9Z))	TG 42:1	C45 H84 O6	720.627	738.661	[M+NH4]+1	16.414	0.36
	TG 43:1 TG(14:0/14:1(9Z)/15:0)	TG 43:1	C46 H86 O6	734.643	752.677	[M+NH4]+1	16.571	0.56
	TG 47:3 TG(14:1(9Z)/14:1(9Z)/19:1(9Z))	TG 47:3	C50 H90 O6	786.674	804.708	[M+NH4]+1	16.814	0.91
	TG 48:1 TG(16:0/16:0/16:1(9Z))	TG 48:1	C51 H96 O6	804.721	822.754	[M+NH4]+1	17.692	0.05
	TG 49:2 TG(16:1(9Z)/16:1(9Z)/17:0)	TG 49:2	C52 H96 O6	816.721	834.755	[M+NH4]+1	17.568	0.16
	TG 49:1 TG(14:1(9Z)/15:0/20:0)	TG 49:1	C52 H98 O6	818.737	836.77	[M+NH4]+1	17.886	0.37
	TG 50:2 TG(18:1(9Z)/14:0/18:1(9Z))	TG 50:2	C53 H98 O6	830.736	848.77	[M+NH4]+1	17.767	-0.05
	TG 50:1 TG(12:0/12:0/18:1(9Z))	TG 50:1	C53 H100 O6	832.752	850.786	[M+NH4]+1	18.081	-0.15
	TG 50:0 TG(18:0/14:0/18:0)	TG 50:0	C53 H102 O6	834.768	852.802	[M+NH4]+1	18.427	0.05
	TG 51:3 TG(16:1(9Z)/17:0/18:2(9Z,12Z))	TG 51:3	C54 H98 O6	842.737	860.771	[M+NH4]+1	17.646	0.42
	TG 51:2 TG(16:1(9Z)/17:1(9Z)/18:0)	TG 51:2	C54 H100 O6	844.752	862.786	[M+NH4]+1	17.925	0.16
	TG 51:1 TG(14:1(9Z)/15:0/22:0)	TG 51:1	C54 H102 O6	846.768	864.802	[M+NH4]+1	18.256	0.24
	TG 52:1 TG(16:1(9Z)/18:0/18:0)	TG 52:1	C55 H104 O6	860.783	878.817	[M+NH4]+1	18.441	-0.45
	TG 52:0 Triglyceride StPSt,sn	TG 52:0	C55 H106 O6	862.799	880.833	[M+NH4]+1	18.763	0.05
	TG 53:3 TG(17:1(9Z)/18:1(9Z)/18:1(9Z))	TG 53:3	C56 H102 O6	870.768	888.801	[M+NH4]+1	18.001	-0.16
	TG 53:1 TG(17:1(9Z)/18:0/18:0)	TG 53:1	C56 H106 O6	874.799	892.833	[M+NH4]+1	18.609	0.52
	TG 54:2 Triglyceride OOSt,sn	TG 54:2	C57 H106 O6	886.799	904.832	[M+NH4]+1	18.458	-0.44
	TG 54:1 TG(16:1(9Z)/18:0/20:0)	TG 54:1	C57 H108 O6	888.814	906.848	[M+NH4]+1	18.773	-0.16
	TG 55:3 TG(17:0/18:3(9Z,12Z,15Z)/20:0)	TG 55:3	C58 H106 O6	898.799	916.833	[M+NH4]+1	18.34	-0.13
	TG 55:1 TG(17:0/18:1(9Z)/20:0)	TG 55:1	C58 H110 O6	902.83	920.864	[M+NH4]+1	18.957	-0.04
	TG 56:2 TG(18:1(9Z)/18:1(9Z)/20:0)	TG 56:2	C59 H110 O6	914.83	932.864	[M+NH4]+1	18.807	-0.08
	TG 56:1 TG(16:1(9Z)/20:0/20:0)	TG 56:1	C59 H112 O6	916.846	934.88	[M+NH4]+1	19.098	-0.02
Diacylglycerol
	DG 22:1 DG (4:0/18:1(9Z)/0:0)	DG 22:1	C25 H46 O5	426.335	449.324	[M+Na]+1	8.014	0.18
	DG 26:1 DG (8:0/18:1(n-9)/0:0)	DG 26:1	C29 H54 O5	482.397	505.387	[M+Na]+1	9.961	0.6
	DG 31:0 DG(12:0/19:0/0:0)	DG 31:0	C34 H66 O5	554.491	572.525	[M+NH4]+1	12.456	-0.24
	DG 32:3 DG(14:0/18:3(9Z,12Z,15Z)/0:0)	DG 32:3	C35 H62 O5	562.457	563.465	[M+H]+1	12.911	-4
	DG 34:1 DG(18:1(9Z)/16:0/0:0)	DG 34:1	C37 H70 O5	594.522	617.511	[M+Na]+1	13.936	-0.27
	DG 32:0 DG(16:0/16:0/0:0)	DG 32:0	C35 H68 O5	568.507	586.541	[M+NH4]+1	12.951	0.25
	DG 36:2 DG(19:1(9Z)/17:1(9Z)/0:0)	DG 36:2	C39 H72 O5	620.538	643.527	[M+Na]+1	14.068	-0.52
	DG 36:1 DG(18:0/18:1(9Z)/0:0)	DG 36:1	C39 H74 O5	622.554	645.543	[M+Na]+1	14.759	-0.12
Hyloglyceride	2,3-Dihydroxypropyl hentriacontanoate		C34 H68 O4	540.512	558.546	[M+NH4]+1	14.637	-0.14
Monoalkylglycerols
	MG O-17:0;O (2S)-3-[(2-Methoxyhexadecyl)oxy]-1,2-propanediol	MG O-17:0;O	C20 H42 O4	346.309	347.316	[M+H]+1	6.551	0.79
	MG O-19:0;O (2S)-3-{[(2R)-2-Hydroxynonadecyl]oxy}-1,2-propanediol	MG O-19:0;O	C22 H46 O4	374.34	375.347	[M+H]+1	7.637	0.52
	MG O-21:0;O (2S)-3-{[(2R)-2-Hydroxyhenicosyl]oxy}-1,2-propanediol	MG O-21:0;O	C24 H50 O4	402.371	403.378	[M+H]+1	8.872	0.17
Sphingolipids
Ceramides
	Cer(t18:1(6OH)/14:0)	Cer 32:1;O3	C32 H63 N O4	525.476	548.465	[M+Na]+1	10.95	0.09
	Cer(t18:0/18:0)	Cer 36:0;O3 (phyto)	C36 H73 N O4	583.554	584.561	[M+H]+1	14.728	-0.2
	N-(2-hydroxyhexadecanoyl)-4-hydroxy-15-methylhexadecasphinganine	Cer (phyto)	C33 H67 N O5	557.501	558.508	[M+H]+1	11.926	-1.36
	GlcCer(d18:1/12:0)	HexCer 30:1;O2	C36 H69 N O8	643.505	644.512	[M+H]+1	10.428	4.02
	Cer(d18:0/25:0)	Cer 43:0;O2 (h-Cer)	C43 H87 N O3	665.669	688.659	[M+Na]+1	16.061	0.41
	Ceramide (d18:1/26:0)	Cer 44:1;O2	C44 H87 N O3	677.669	700.659	[M+Na]+1	16.227	1.17
	Cer(d18:0/27:0)	Cer 45:0;O2	C45 H91 N O3	693.699	716.689	[M+Na]+1	16.637	-0.57
	1-O-tricosanoyl-Cer(d18:1/18:0)	ACer 66:1;O2	C66 H129 N O4	999.993	1001	[M+H]+1	19.46	0.66
	ω-linoleoyloxy-Cer(d19:1/32:0)	ACer 69:3;O3	C69 H131 N O5	1054	1076.99	[M+Na]+1	18.858	0.04
Sphinganine
sphingoid base	tetradecasphinganine	C14 sphinganine	C14 H31 N O2	245.235	246.243	[M+H]+1	1.469	-0.42
Sphinganines	Sphinganine	SPB 18:0;O2	C18 H39 N O2	301.298	302.305	[M+H]+1	2.083	-0.19
Sphingosine	C20 phytosphingosine	C20 phytosphingosine	C20 H43 N O3	345.324	346.331	[M+H]+1	2.076	-0.35
Glycerophospholipid
Glycerophosphocholines	PC(18:1(14Z)/18:1(14Z))	PC 36:2	C44 H84 N O8 P	785.596	786.604	[M+H]+1	14.217	3.85
Phosphatidic acid
	PA 36:4 (18:1_18:3)/(18:3_18:1)	PA 36:4	C39 H69 O8 P	696.482	695.474	[M-H]-1	8.014	12.31
	PA 36:4 (18:1_18:3)/(18:3_18:1)	PA 36:4*	C39 H69 O8 P	696.482	695.474	[M-H]-1	8.092	12.5
	PA 36:3 (16:0_20:3)	PA 36:3	C39 H71 O8 P	698.496	697.489	[M-H]-1	8.629	10.59
	PA 36:3 (18:0_18:3)	PA 36:3*	C39 H71 O8 P	698.498	697.49	[M-H]-1	9.02	12.68
Fatty esters
Wax monoesters	Oleyl Palmitate		C34 H66 O2	506.506	507.513	[M+H]+1	13.788	-0.15
Fatty acyl carnitine	Linoleyl carnitine		C25 H45 N O4	423.335	422.327	[M-H]-1	4.558	-0.2
Fatty acyl carnitine	9,12-Hexadecadienoylcarnitine		C23 H41 N O4	395.303	394.296	[M-H]-1	3.457	-0.5
Fatty acid estolide	FAHFA 34:0;O FAHFA(16:0/5-O-18:0)		C34 H66 O4	538.496	556.53	[M+NH4]+1	13.867	-0.33
Fatty acyl carnitine	O-heptanoylcarnitine		C14 H27 N O4	273.194	274.201	[M+H]+1	1.341	-0.3
Fatty acyl carnitine	O-nonanoylcarnitine		C16 H31 N O4	301.225	302.232	[M+H]+1	1.761	-0.4
Fatty acyl carnitine	Octanoyl-L-carnitine		C15 H29 N O4	287.21	288.217	[M+H]+1	1.522	-0.27
Short fatty esters	Geranyl propanoate		C13 H22 O2	210.162	211.169	[M+H]+1	2.031	-0.28
butyrate ester	Phenethyl butyrate (Butanoic acid, 2-phenylethyl ester)		C12 H16 O2	192.115	210.149	[M+H]+1	1.236	-0.28
Fatty Acids and Conjugates
Hydroxy fatty acid	9,10-Dihydroxystearic acid		C18 H36 O4	316.261	315.254	[M-H]-1	4.376	0.26
Hydroxy fatty acid	(15Z)-9,12,13-Trihydroxy-15-octadecenoic acid		C18 H34 O5	330.241	329.233	[M-H]-1	1.765	0.11
hydroxy fatty acid	Corchorifatty acid F ((10E,15Z)-9,12,13-trihydroxy-10,15-octadecadienoic acid)		C18 H32 O5	328.225	327.218	[M-H]-1	1.578	0.18
hydroxy fatty acid	methyl 4-[2-(2-formyl-vinyl)-3-hydroxy-5-oxo-cyclopentyl]-butanoate		C13 H18 O5	254.115	255.123	[M+H]+1	1.775	-0.44
hydroxy fatty acid	methyl 4-[2-(2-formyl-vinyl)-3-hydroxy-5-oxo-cyclopentyl]-butanoate		C13 H18 O5	254.115	255.123	[M+H]+1	2.031	-0.65
hydroxy fatty acid	methyl 4-[2-(2-formyl-vinyl)-3-hydroxy-5-oxo-cyclopentyl]-butanoate		C13 H18 O5	254.115	255.123	[M+H]+1	1.541	-0.28
Unsaturated Fatty acid	Oleic acid		C18 H34 O2	282.256	327.254	[M+FA-H]-1	7.514	0.64
Branched fatty acid	2-Hexylpentanedioic acid (NP-018716)		C11 H20 O4	216.136	215.129	[M-H]-1	1.621	-0.21
Oxo fatty acid	12-Oxotridecanoic acid		C13 H24 O3	228.172	229.18	[M+NH4]+1	2.009	-0.35
Oxo fatty acid	(13E)-2-Heptyl-12-oxo-13-henicosenoic acid		C28 H52 O3	436.392	437.399	[M+H]+1	10.621	0.82
Oxo fatty acid	4-oxododecanedioic acid		C12 H20 O5	244.131	245.138	[M+H]+1	1.212	0.1
Fatty amides
N-acyl amino acid	Stearoyl glutamic acid		C23 H43 N O5	413.314	412.307	[M-H]-1	6.627	-0.07
Fatty amide	cis-11-Eicosenamide		C20 H39 N O	309.303	310.31	[M+H]+1	7.756	-0.02
Fatty amide	N-(11Z,14Z)-eicosadienoylethanolamine		C22 H41 N O2	351.314	352.321	[M+H]+1	5.978	0.07
Dicarboxylic acids
Dicarboxylic acid	Traumatic Acid		C12 H20 O4	228.136	229.143	[M+H]+1	1.161	0.85
Dicarboxylic acid	Brassylic acid (Tridecanedioic acid)		C13 H24 O4	244.167	243.16	[M-H]-1	2.379	0.08
Dicarboxylic acid	Heptadecanedioic acid		C17 H32 O4	300.23	299.223	[M-H]-1	6.442	0.53
Dicarboxylic acid	Azelaic acid (nonanedioic acid)		C9 H16 O4	188.105	189.112	[M+H]+1	1.854	-0.1
Dicarboxylic acid	Heptacosanedioic acid		C27 H52 O4	440.386	439.379	[M-H]-1	11.222	-0.3
