# Supplementary material for: Anion exchange chromatography-based purification of plant-derived nanovesicles from Brassica oleracea L.: molecular profiling and bioactivity in human cells
Source: Front Bioeng Biotechnol. 2025 Jul 31;13:1617478. doi: 10.3389/fbioe.2025.1617478 (PMC12350333; doi:10.3389/fbioe.2025.1617478)
Supplement: Supplementary file 2 [file Table3.xlsx]

## Sheet: Metabolomic analysis
Compound classes	Name	Formula	Annot. DeltaMass [ppm]	Calc. MW	m/z	RT [min]	Reference Ion
Organic acid
dicarboxylic acid	D-(+)-Malic acid	C4 H6 O5	-0.42	134.021	133.014	0.742	[M-H]-1
tricarboxylic acid	Citric acid	C6 H8 O7	-0.51	192.027	191.02	0.796	[M-H]-1
hydroxy monocarboxylic acid	Indole-3-lactic acid	C11 H11 N O3	0.35	205.074	204.067	4.93	[M-H]-1
Hydroxyphenyl acid	4-Hydroxyphenylacetic acid	C8 H8 O3	0.36	152.047	151.04	3.118	[M-H]-1
Polyphenols
Phenolic acids
hydroxycinnamic acids	Sinapinic acid	C11 H12 O5	0.4	224.069	223.061	5.122	[M-H]-1
methoxybenzoic acid	2-Anisic acid (2-Methoxybenzoic acid)	C8 H8 O3	0.46	152.047	151.04	1.874	[M-H]-1
Flavonoids
Flavonol	Kaempferol	C15 H10 O6	0.28	286.048	285.041	8.928	[M-H]-1
Flavonol	Astragalin	C21 H20 O11	0.05	448.101	447.093	5.689	[M-H]-1
Amino acids and derivatives
amino acid	L-Phenylalanine	C9 H11 N O2	-0.72	165.079	166.086	1.423	[M+H]+1
amino acid	Isoleucine	C6 H13 N O2	-0.46	131.095	132.102	0.94	[M+H]+1
amino acid	L-Tyrosine	C9 H11 N O3	-0.39	181.074	180.067	0.913	[M-H]-1
amino acid	Tryptophan	C11 H12 N2 O2	0.35	204.09	203.083	2.594	[M-H]-1
peptide	Leu-Leu	C12 H24 N2 O3	-0.42	244.179	245.186	3.003	[M+H]+1
peptide	Gln-Leu-Val-Pro	C21 H37 N5 O6	-3.22	455.273	456.28	3.591	[M+H]+1
amino dicarboxylic acid	N-[(1R)-1-Carboxyethyl]-L-norvaline	C8 H15 N O4	-1.01	189.1	190.107	0.74	[M+H]+1
Fatty Acids and Conjugates
Hydroxy fatty acids	(±)-2-Hydroxyglutaric acid	C5 H8 O5	-0.3	148.037	147.03	1.068	[M-H]-1
Dicarboxylic acids	2,4-dihydroxy-2-heptenedioc acid	C7 H10 O6	-0.13	190.048	189.04	1.041	[M-H]-1
Dicarboxylic acids	2-hydroxy-7-methyl-Octanedioic acid	C9 H16 O5	0.23	204.1	203.093	3.781	[M-H]-1
Dicarboxylic acids	2-hydroxy-7-methyl-Octanedioic acid	C9 H16 O5	0.42	204.1	203.093	4.16	[M-H]-1
Dicarboxylic acids	2-Hydroxy-7-methyloctanedioic acid	C9 H16 O5	0.53	204.1	203.093	4.067	[M-H]-1
Vitamins
Vitamin B Complex	Flavin mononucleotide (FMN)	C17 H21 N4 O9 P	0.3	456.105	455.097	3.507	[M-H]-1
Vitamin B Complex	Flavin mononucleotide (FMN)	C17 H21 N4 O9 P	0.4	456.105	455.098	3.459	[M-H]-1
Sugar alcool
	L-Iditol	C6 H14 O6	-0.81	182.079	217.048	0.703	[M+Cl]-1
Biogenic Polyamines
	N-Acetylputrescine	C6 H14 N2 O	-0.53	130.111	131.118	0.625	[M+H]+1
	N-Acetylputrescine	C6 H14 N2 O	-1.34	130.11	131.118	0.694	[M+H]+1
