# Supplementary material for: Anion exchange chromatography-based purification of plant-derived nanovesicles from Brassica oleracea L.: molecular profiling and bioactivity in human cells
Source: Front Bioeng Biotechnol. 2025 Jul 31;13:1617478. doi: 10.3389/fbioe.2025.1617478 (PMC12350333; doi:10.3389/fbioe.2025.1617478)
Supplement: Supplementary file 3 [file Table4.xlsx]

## Sheet: Sheet 1
miRNA	PmiREN Mature Sequence	S1_norm	S2_norm	S3_norm	S4_norm	media
Bna-miRN289*	GTGGCGAGAGCGGACCGCCTC	749883	597547	447353	499418	573551
Bna-miRN289	GGCGGGCTGCTTGAGCTGCA	63515	46780	129908	80392	80149
Bra-miRN351	GCTTGTGGTTCGGACACTCT	56412	2844	2517	2344	16030						Bna-miRN289*	GTGGCGAGAGCGGACCGCCTC
Bra-miRN357a	TGCGGAAGGATCATTGTCGTA	3386	59	32213	3247	9727						Bna-miRN289	GGCGGGCTGCTTGAGCTGCA
Bra-miRN357b	TGCGGAAGGATCATTGTCGTA	3386	61	32213	3247	9727						Bra-miRN351	GCTTGTGGTTCGGACACTCT
Bra-miRN357b*	TAACAAGGTTTCCGTAGGTGA	2775	21	906	753	1114						Bra-miRN357a	TGCGGAAGGATCATTGTCGTA
Bju-miR168f	TCGCTTGGTGCAGGTCGGGAC	1277	2706	2064	1768	1954						Bra-miRN357b*	TAACAAGGTTTCCGTAGGTGA
Bna-miR168t	TCGCTTGGTGCAGGTCGGGAC	1277	2705	2064	1755	1951						Bju-miR168f	TCGCTTGGTGCAGGTCGGGAC
Bni-miR168d	TCGCTTGGTGCAGGTCGGGAC	1277	2705	2064	1755	1951						Bol-miR168b	TCGCTTGGTGCAGGTCGGGACT
Bju-miR168m	TCGCTTGGTGCAGGTCGGGAC	1277	2705	2064	1755	1951						Bna-miR168r	TCGCTTGGTGCAGGTCGGGAA
Bna-miR168d	TCGCTTGGTGCAGGTCGGGAC	1277	2705	2064	1755	1951						Bra-miR168f	TCGCTTGGTGCAGGTCGGGAAC
Bni-miR168a	TCGCTTGGTGCAGGTCGGGAC	1277	2705	2064	1755	1951						Bna-miR168t	TCGCTTGGTGCAGGTCGGGA
Bju-miR168j	TCGCTTGGTGCAGGTCGGGAC	1277	2705	2064	1755	1951						Bna-miR157j	TTGACAGAAGATAGAGAGCAC
Bol-miR168b	TCGCTTGGTGCAGGTCGGGACT	1277	2705	2064	1755	1951						Bol-miR157	TTGACAGAAGATAGAGAGCACT
Bju-miR168e	TCGCTTGGTGCAGGTCGGGAC	1277	2705	2064	1755	1951						Bju-miR156x	TGACAGAAGAGAGTGAGCACA
Bra-miR168c	TCGCTTGGTGCAGGTCGGGAC	1277	2706	2064	1768	1954						Bni-miR156a	TGACAGAAGAGAGTGAGCAC
Bna-miR168e	TCGCTTGGTGCAGGTCGGGAC	1277	2706	2064	1768	1954						Bna-miR156i	TTGACAGAAGAGAGTGAGCAC
Bna-miR168c	TCGCTTGGTGCAGGTCGGGAC	1277	2705	2064	1755	1951						Bju-miR156j	GTGACAGAAGAGAGTGAGCAC
Bna-miR168q	TCGCTTGGTGCAGGTCGGGAC	1277	2705	2064	1755	1951						Bju-miR156ad	CTGACAGAAGAGAGTGAGCAC
Bra-miR168b	TCGCTTGGTGCAGGTCGGGAC	1277	2705	2064	1755	1951						Bna-miR156e	TGACAGAAGAGAGTGAGCACT
Bna-miR168r	TCGCTTGGTGCAGGTCGGGAA	1194	2705	1913	1843	1914						Bna-miR156p	GACAGAAGAGAGTGAGCACAT
Bju-miR168l	TCGCTTGGTGCAGGTCGGGAA	1194	2706	1913	1830	1911						Bju-miR156x	GACAGAAGAGAGTGAGCACA
Bju-miR168g	TCGCTTGGTGCAGGTCGGGAA	1194	2705	1913	1830	1911						Bju-miR156y	CGACAGAAGAGAGTGAGCAC
Bra-miR168f	TCGCTTGGTGCAGGTCGGGAAC	1194	2705	1913	1843	1914						Bju-miR319b	TTGGACTGAAGGGAGCTCCTT
Bna-miR168j	TCGCTTGGTGCAGGTCGGGAA	1194	2706	1913	1830	1911						Bra-miR319d	TTGGACTGAAGGGAGCTCCCT
Bra-miR168a	TCGCTTGGTGCAGGTCGGGAAC	1194	2705	1913	1830	1911						Bna-miR319b	TTGGACTGAAGGGAGCTCCC
Bra-miR168e	TCGCTTGGTGCAGGTCGGGAAC	1194	2706	1913	1830	1911
Bju-miR168h	TCGCTTGGTGCAGGTCGGGAA	1194	2706	1913	1830	1911
Bni-miR168e	TCGCTTGGTGCAGGTCGGGAA	1194	2705	1913	1843	1914
Bju-miR168i	TCGCTTGGTGCAGGTCGGGAA	1194	2705	1913	1843	1914
Bol-miR168a	TCGCTTGGTGCAGGTCGGGA	1194	2705	1913	1843	1914
Bna-miR168i	TCGCTTGGTGCAGGTCGGGAA	1194	2706	1913	1830	1911
Bni-miR168b	TCGCTTGGTGCAGGTCGGGAA	1194	2705	1913	1843	1914
Bni-miR168c	TCGCTTGGTGCAGGTCGGGAA	1194	2706	1913	1830	1911
Bol-miR168c	TCGCTTGGTGCAGGTCGGGA	1194	2705	1913	1843	1914
Bju-miR168k	TCGCTTGGTGCAGGTCGGGAA	1194	2705	1913	1843	1914
Bna-miR168s	TCGCTTGGTGCAGGTCGGGAA	1194	2705	1913	1843	1914
Bna-miR168b	TCGCTTGGTGCAGGTCGGGAA	1194	2706	1913	1830	1911
Bna-miR168k	TCGCTTGGTGCAGGTCGGGAA	1194	2706	1913	1830	1911
Bna-miR168g	TCGCTTGGTGCAGGTCGGGAA	1194	2705	1913	1843	1914
Bra-miR168d	TCGCTTGGTGCAGGTCGGGAAC	1194	2706	1913	1830	1911
Bna-miR168l	TCGCTTGGTGCAGGTCGGGAA	1194	2705	1913	1843	1914
Bna-miR168a	TCGCTTGGTGCAGGTCGGGAA	1194	2705	1913	1830	1911
Bju-miR168n	TCGCTTGGTGCAGGTCGGGAA	1194	2705	1913	1843	1914
Bna-miR157j	TTGACAGAAGATAGAGAGCAC	1110	2615	2769	1881	2094
Bra-miR157a	TTGACAGAAGATAGAGAGCAC	1110	2615	2769	1881	2094
Bju-miR157f	TTGACAGAAGATAGAGAGCAC	1110	2615	2769	1881	2094
Bna-miR157f	TTGACAGAAGATAGAGAGCAC	1110	2619	2769	1868	2092
Bni-miR157c	TTGACAGAAGATAGAGAGCAC	1110	2619	2769	1868	2092
Bju-miR157g	TTGACAGAAGATAGAGAGCAC	1110	2619	2769	1868	2092
Bna-miR157b	TTGACAGAAGATAGAGAGCAC	1110	2623	2769	2394	2224
Bju-miR157c	TTGACAGAAGATAGAGAGCAC	1110	2615	2769	1881	2094
Bra-miR157d	TTGACAGAAGATAGAGAGCAC	1110	2619	2769	1868	2092
Bju-miR157b	TTGACAGAAGATAGAGAGCAC	1110	2623	2769	2394	2224
Bni-miR157a	TTGACAGAAGATAGAGAGCAC	1110	2615	2769	1881	2094
Bna-miR157a	TTGACAGAAGATAGAGAGCAC	1110	2619	2769	1868	2092
Bju-miR157d	TTGACAGAAGATAGAGAGCAC	1110	2619	2769	1868	2092
Bna-miR157c	TTGACAGAAGATAGAGAGCAC	1110	2623	2769	2394	2224
Bol-miR157	TTGACAGAAGATAGAGAGCACT	1110	2616	2769	1881	2094
Bna-miR157d	TTGACAGAAGATAGAGAGCAC	1110	2615	2769	1881	2094
Bni-miR157d	TTGACAGAAGATAGAGAGCAC	1110	2619	2769	1868	2092
Bna-miR157h	TTGACAGAAGATAGAGAGCAC	1110	2619	2769	1868	2092
Bju-miR157e	TTGACAGAAGATAGAGAGCAC	1110	2615	2769	1881	2094
Bra-miR157b	TTGACAGAAGATAGAGAGCAC	1110	2615	2769	1881	2094
Bna-miR157i	TTGACAGAAGATAGAGAGCAC	1110	2619	2769	1868	2092
Bni-miR157b	TTGACAGAAGATAGAGAGCAC	1110	2615	2769	1881	2094
Bna-miR157g	TTGACAGAAGATAGAGAGCAC	1110	2615	2769	1881	2094
Bju-miR157a	TTGACAGAAGATAGAGAGCAC	1110	2615	2769	1881	2094
Bju-miR157h	TTGACAGAAGATAGAGAGCAC	1110	2619	2769	1868	2092
Bna-miR157e	TTGACAGAAGATAGAGAGCAC	1110	2619	2769	1868	2092
Bra-miR157c	TTGACAGAAGATAGAGAGCAC	1110	2623	2769	2394	2224
Bju-miR156x	TGACAGAAGAGAGTGAGCACA	639	2501	2567	2896	2151
Bju-miR156u	TGACAGAAGAGAGTGAGCACA	639	2501	2567	2896	2151
Bju-miR156w	TGACAGAAGAGAGTGAGCACA	639	2501	2567	2896	2151
Bju-miR156aa	TGACAGAAGAGAGTGAGCACA	639	2501	2567	2896	2151
Bju-miR156s	TGACAGAAGAGAGTGAGCACA	639	2501	2567	2896	2151
Bju-miR156t	TGACAGAAGAGAGTGAGCACA	639	2501	2567	2896	2151
Bni-miR156d	TGACAGAAGAGAGTGAGCAC	611	2427	2567	2896	2126
Bni-miR156a	TGACAGAAGAGAGTGAGCAC	611	2495	2567	2883	2139
Bna-miR156i	TTGACAGAAGAGAGTGAGCAC	611	2427	2567	2896	2126
Bju-miR156j	GTGACAGAAGAGAGTGAGCAC	611	2495	2567	2883	2139
Bra-miR156m	TGACAGAAGAGAGTGAGCAC	611	2427	2567	2896	2126
Bni-miR156e	TGACAGAAGAGAGTGAGCAC	611	2495	2567	2883	2139
Bju-miR156a	TTGACAGAAGAGAGTGAGCAC	611	2427	2567	2896	2126
Bju-miR156k	GTGACAGAAGAGAGTGAGCAC	611	2495	2517	2883	2127
Bra-miR156r	TGACAGAAGAGAGTGAGCAC	611	2427	2567	2896	2126
Bra-miR156q	TGACAGAAGAGAGTGAGCAC	611	2495	2567	2883	2139
Bra-miR156s	TGACAGAAGAGAGTGAGCAC	611	2495	2567	2883	2139
Bra-miR156f	TGACAGAAGAGAGTGAGCAC	611	2427	2567	2896	2126
Bju-miR156ah	GTGACAGAAGAGAGTGAGCAC	611	2495	2567	2883	2139
Bju-miR156ai	GTGACAGAAGAGAGTGAGCAC	611	2495	2517	2883	2127
Bra-miR156l	TGACAGAAGAGAGTGAGCAC	611	2495	2567	2883	2139
Bju-miR156g	GTGACAGAAGAGAGTGAGCAC	611	2495	2567	2883	2139
Bju-miR156p	TTGACAGAAGAGAGTGAGCAC	611	2427	2567	2896	2126
Bra-miR156a	TGACAGAAGAGAGTGAGCAC	611	2495	2567	2883	2139
Bra-miR156b	TGACAGAAGAGAGTGAGCAC	611	2495	2567	2883	2139
Bna-miR156l	TTGACAGAAGAGAGTGAGCAC	611	2427	2567	2896	2126
Bju-miR156o	TTGACAGAAGAGAGTGAGCAC	611	2427	2567	2896	2126
Bni-miR156j	TGACAGAAGAGAGTGAGCAC	611	2495	2567	2883	2139
Bju-miR156d	GTGACAGAAGAGAGTGAGCAC	611	2495	2567	2883	2139
Bju-miR156c	GTGACAGAAGAGAGTGAGCAC	611	2495	2567	2883	2139
Bni-miR156m	TGACAGAAGAGAGTGAGCAC	611	2495	2567	2883	2139
Bni-miR156n	TGACAGAAGAGAGTGAGCAC	611	2495	2517	2883	2127
Bna-miR156j	TTGACAGAAGAGAGTGAGCAC	611	2427	2567	2896	2126
Bni-miR156o	TGACAGAAGAGAGTGAGCAC	583	2459	2517	2871	2108
Bju-miR156ad	CTGACAGAAGAGAGTGAGCAC	583	2459	2517	2883	2111
Bra-miR156j	TGACAGAAGAGAGTGAGCAC	583	2459	2517	2871	2108
Bra-miR156o	TGACAGAAGAGAGTGAGCAC	583	2459	2517	2871	2108
Bju-miR156ab	CTGACAGAAGAGAGTGAGCAC	583	2450	2517	2871	2106
Bni-miR156c	TGACAGAAGAGAGTGAGCAC	583	2459	2517	2871	2108
Bna-miR156e	TGACAGAAGAGAGTGAGCACT	583	2450	2718	2971	2181
Bna-miR156p	GACAGAAGAGAGTGAGCACAT	583	2450	2517	2858	2102
Bni-miR156b	TGACAGAAGAGAGTGAGCAC	583	2450	2517	2858	2102
Bju-miR156ak	CTGACAGAAGAGAGTGAGCAC	583	2459	2517	2883	2111
Bju-miR156ag	CTGACAGAAGAGAGTGAGCAC	583	2450	2517	2871	2106
Bju-miR156ae	CTGACAGAAGAGAGTGAGCAC	583	2459	2517	2883	2111
Bra-miR156e	TGACAGAAGAGAGTGAGCAC	583	2450	2618	2971	2156
Bju-miR156b	CTGACAGAAGAGAGTGAGCAC	583	2459	2517	2871	2108
Bni-miR156r	TGACAGAAGAGAGTGAGCAC	583	2459	2517	2871	2108
Bju-miR156aj	CTGACAGAAGAGAGTGAGCAC	583	2459	2517	2883	2111
Bni-miR156i	TGACAGAAGAGAGTGAGCAC	583	2450	2618	2971	2156
Bna-miR156q	GACAGAAGAGAGTGAGCACAT	583	2450	2517	2858	2102
Bna-miR156o	GACAGAAGAGAGTGAGCACAT	583	2450	2517	2858	2102
Bra-miR156t	TGACAGAAGAGAGTGAGCAC	583	2450	2517	2858	2102
Bni-miR156p	TGACAGAAGAGAGTGAGCAC	583	2450	2517	2858	2102
Bju-miR156n	TGACAGAAGAGAGTGAGCACT	583	2450	2718	2971	2181
Bol-miR156	TGACAGAAGAGAGTGAGCAC	583	2450	2618	2971	2156
Bra-miR156k	TGACAGAAGAGAGTGAGCAC	583	2450	2517	2858	2102
Bju-miR156l	CTGACAGAAGAGAGTGAGCAC	583	2459	2517	2883	2111
Bju-miR156ac	CTGACAGAAGAGAGTGAGCAC	583	2450	2517	2871	2106
Bni-miR156f	TGACAGAAGAGAGTGAGCAC	583	2459	2517	2871	2108
Bna-miR156n	TGACAGAAGAGAGTGAGCACT	583	2450	2718	2971	2181
Bju-miR156h	CTGACAGAAGAGAGTGAGCAC	583	2459	2517	2871	2108
Bju-miR156i	CTGACAGAAGAGAGTGAGCAC	583	2459	2517	2883	2111
Bju-miR156m	TGACAGAAGAGAGTGAGCACT	583	2450	2718	2971	2181
Bju-miR156e	CTGACAGAAGAGAGTGAGCAC	583	2459	2517	2883	2111
Bra-miR156c	TGACAGAAGAGAGTGAGCAC	583	2459	2517	2871	2108
Bni-miR156g	TGACAGAAGAGAGTGAGCAC	583	2459	2517	2871	2108
Bra-miR156h	GACAGAAGAGAGTGAGCACA	333	1502	1661	1492	1247
Bju-miR156y	CGACAGAAGAGAGTGAGCAC	306	1497	1661	1479	1236
Bni-miR156h	CGACAGAAGAGAGTGAGCAC	306	1497	1661	1479	1236
Bju-miR156r	CGACAGAAGAGAGTGAGCAC	306	1497	1661	1479	1236
Bju-miR156q	CGACAGAAGAGAGTGAGCAC	306	1497	1661	1479	1236
Bju-miR319b	TTGGACTGAAGGGAGCTCCTT	278	684	2869	9514	3337
Bra-miR319d	TTGGACTGAAGGGAGCTCCCT	278	744	2869	9839	3433
Bol-miR319b	TTGGACTGAAGGGAGCTCCCT	278	744	2869	9839	3433
Bna-miR319b	TTGGACTGAAGGGAGCTCCC	278	744	2869	9839	3433
Bju-miR319d	TTGGACTGAAGGGAGCTCCC	278	744	2869	9839	3433
Bju-miR319g	TTGGACTGAAGGGAGCTCCC	278	744	2869	9839	3433
Bju-miR319j	TTGGACTGAAGGGAGCTCCC	278	744	2869	9839	3433
Bju-miR319f	TTGGACTGAAGGGAGCTCCC	278	744	2869	9839	3433
Bna-miR319c	TTGGACTGAAGGGAGCTCCC	278	744	2869	9839	3433
