# Supplementary material for: Anion exchange chromatography-based purification of plant-derived nanovesicles from Brassica oleracea L.: molecular profiling and bioactivity in human cells
Source: Front Bioeng Biotechnol. 2025 Jul 31;13:1617478. doi: 10.3389/fbioe.2025.1617478 (PMC12350333; doi:10.3389/fbioe.2025.1617478)
Supplement: Supplementary file 4 [file Table1.xlsx]

## Sheet: Proteins
Accession	Description	Score Mascot: Mascot	# PSMs	# Peptides	# Unique Peptides	calc. pI	MW [kDa]	# AAs	Exp. q-value: Combined	Coverage [%]	Replicate 1	Replicate 2	Replicate 3	Modifications
P48686	Ribulose bisphosphate carboxylase large chain OS=Brassica oleracea OX=3712 GN=rbcL PE=3 SV=1	93052	4047	34	2	6.29	52.9	479	0	59	X	X	X	Phospho [T145; T243; T246; S452]
	Annotated Sequence	Modifications	Qvality PEP	Qvality q-value	# Protein Groups	# Proteins	# PSMs	Master Protein Accessions	# Missed Cleavages	Theo. MH+ [Da]	Replicate 1	Replicate 2	Replicate 3	Confidence (by Search Engine): Mascot	Percolator q-Value (by Search Engine): Mascot	Percolator PEP (by Search Engine): Mascot	Ions Score (by Search Engine): Mascot	Sequence in Protein	Positions in Proteins
	[R].AMHAVIDR.[Q]		0.0046969	0.00185622	3	10	51	A0A3P6HCT5; A0A3P6E8M9; P48686	0	912.472	X	X	X	High	0.0002159	0.0005212	44	R.AMHAVIDR.Q	[296-303]
	[R].AMHAVIDR.[Q]	1xOxidation [M2]	0.023565	0.00518163	3	10	6	A0A3P6HCT5; A0A3P6E8M9; P48686	0	928.467		X	X	High	0.001188	0.00508	37	R.AMHAVIDR.Q	[296-303]
	[R].AVYECLR.[G]		0.0249385	0.00518163	4	21	6	A0A3P6HCT5; A0A3P6G2W2; A0A3P6E8M9; P48686	0	853.424		X	X	High	0.001188	0.005448	29	R.AVYECLR.G	[188-194]
	[K].DDENVNSQPFMR.[W]		1.32577e-05	0.000915735	4	17	238	A0A3P6HCT5; A0A3P6G2W2; A0A3P6E8M9; P48686	0	1451.62	X	X	X	High	0.0002159	2.465e-08	84	K.DDENVNSQPFMR.W	[202-213]
	[K].DDENVNSQPFMR.[W]	1xDeamidated [N/Q]	1.80494e-05	0.000915735	4	17	269	A0A3P6HCT5; A0A3P6G2W2; A0A3P6E8M9; P48686	0	1452.61	X	X	X	High	0.0002159	4.043e-08	77	K.DDENVNSQPFMR.W	[202-213]
	[K].DDENVNSQPFMR.[W]	2xDeamidated [N4; N6]	0.00735263	0.00223896	4	17	1	A0A3P6HCT5; A0A3P6G2W2; A0A3P6E8M9; P48686	0	1453.59		X		High	0.0008354	0.001818	46	K.DDENVNSQPFMR.W	[202-213]
	[K].DDENVNSQPFMR.[W]	1xOxidation [M11]	3.61597e-05	0.000915735	4	17	307	A0A3P6HCT5; A0A3P6G2W2; A0A3P6E8M9; P48686	0	1467.62	X	X	X	High	0.0002159	1.234e-07	75	K.DDENVNSQPFMR.W	[202-213]
	[K].DDENVNSQPFMR.[W]	1xDeamidated [N/Q]; 1xOxidation [M11]	0.000267441	0.000915735	4	17	53	A0A3P6HCT5; A0A3P6G2W2; A0A3P6E8M9; P48686	0	1468.6	X	X	X	High	0.0002159	3.778e-06	50	K.DDENVNSQPFMR.W	[202-213]
	[K].DDENVNSQPFMRWR.[D]	1xOxidation [M11]	0.00428617	0.00185622	4	17	1	A0A3P6HCT5; A0A3P6G2W2; A0A3P6E8M9; P48686	1	1809.8		X		High	0.0007684	0.001104	30	K.DDENVNSQPFMRWR.D	[202-215]
	[R].DLAVEGNEIIR.[E]		6.24555e-05	0.000915735	3	8	344	A0A3P6HCT5; A0A3P6E8M9; P48686	0	1228.65	X	X	X	High	0.0002159	2.988e-07	77	R.DLAVEGNEIIR.E	[436-446]
	[R].DLAVEGNEIIR.[E]	1xDeamidated [N7]	3.79278e-05	0.000915735	3	8	101	A0A3P6HCT5; A0A3P6E8M9; P48686	0	1229.64	X	X	X	High	0.0002159	1.335e-07	74	R.DLAVEGNEIIR.E	[436-446]
	[R].DNGLLLHIHR.[A]		0.000163191	0.000915735	3	9	264	A0A3P6HCT5; A0A3P6E8M9; P48686	0	1187.66	X	X	X	High	0.0002159	1.414e-06	65	R.DNGLLLHIHR.A	[286-295]
	[R].DNGLLLHIHR.[A]	1xDeamidated [N2]	4.08315e-05	0.000915735	3	9	388	A0A3P6HCT5; A0A3P6E8M9; P48686	0	1188.65	X	X	X	High	0.0002159	4.644e-07	60	R.DNGLLLHIHR.A	[286-295]
	[K].DTDILAAFR.[V]		0.000790053	0.000915735	1	15	5	P48686	0	1021.53		X	X	High	0.0002159	1.921e-05	52	K.DTDILAAFR.V	[33-41]
	[K].EITFNFPTIDK.[L]		0.000531118	0.000915735	3	5	9	A0A3P6HCT5; A0A3P6E8M9; P48686	0	1324.68	X	X	X	High	0.0002159	1.361e-05	58	K.EITFNFPTIDK.L	[464-474]
	[R].ESTLGFVDLLR.[D]		3.28665e-05	0.000915735	2	10	171	A0A3P6HCT5; P48686	0	1249.68	X	X	X	High	0.0002159	1.057e-07	90	R.ESTLGFVDLLR.D	[340-350]
	[R].ESTLGFVDLLRDDYVEK.[DT]		3.09285e-05	0.000915735	2	9	11	A0A3P6HCT5; P48686	1	1999	X	X	X	High	0.0004787	5.943e-06	87	R.ESTLGFVDLLRDDYVEK.D	[340-356]
	[R].ESTLGFVDLLRDDYVEKDR.[S]		0.00408984	0.00185622	2	8	1	A0A3P6HCT5; P48686	2	2270.13	X			High	0.0005645	0.001421	26	R.ESTLGFVDLLRDDYVEKDR.S	[340-358]
	[R].FLFCAEAIYK.[AS]		0.0161667	0.00395139	4	20	1	A0A3P6HCT5; A0A3P6G2W2; A0A3P6E8M9; P48686	0	1204.61	X			High	0.001376	0.005521	32	R.FLFCAEAIYK.S	[218-227]
	[R].GGLDFTKDDENVNSQPFMR.[W]		2.92081e-06	0.000915735	4	16	94	A0A3P6HCT5; A0A3P6G2W2; A0A3P6E8M9; P48686	1	2169.99	X	X	X	High	0.0002159	3.111e-09	84	R.GGLDFTKDDENVNSQPFMR.W	[195-213]
	[R].GGLDFTKDDENVNSQPFMR.[W]	1xDeamidated [N/Q]	5.05098e-06	0.000915735	4	16	125	A0A3P6HCT5; A0A3P6G2W2; A0A3P6E8M9; P48686	1	2170.97	X	X	X	High	0.0002159	5.219e-09	70	R.GGLDFTKDDENVNSQPFMR.W	[195-213]
	[R].GGLDFTKDDENVNSQPFMR.[W]	1xOxidation [M18]	2.29665e-07	0.000915735	4	16	105	A0A3P6HCT5; A0A3P6G2W2; A0A3P6E8M9; P48686	1	2185.98	X	X	X	High	0.0002159	1.086e-08	54	R.GGLDFTKDDENVNSQPFMR.W	[195-213]
	[R].GGLDFTKDDENVNSQPFMR.[W]	1xDeamidated [N/Q]; 1xOxidation [M18]	9.20241e-06	0.000915735	4	16	93	A0A3P6HCT5; A0A3P6G2W2; A0A3P6E8M9; P48686	1	2186.97	X	X	X	High	0.0002159	1.367e-08	56	R.GGLDFTKDDENVNSQPFMR.W	[195-213]
	[R].GGLDFTKDDENVNSQPFMR.[W]	2xDeamidated [N13; Q15]; 1xOxidation [M18]	0.00235745	0.00161505	4	16	1	A0A3P6HCT5; A0A3P6G2W2; A0A3P6E8M9; P48686	1	2187.95			X	High	0.0002159	0.0001442	35	R.GGLDFTKDDENVNSQPFMR.W	[195-213]
	[K].GHYLNATAGTCEEMMK.[R]	1xOxidation [M15]	0.0635341	0.00991771	3	11	1	A0A3P6HCT5; A0A3P6E8M9; P48686	0	1771.74		X		High	0.003811	0.02533	28	K.GHYLNATAGTCEEMMK.R	[237-252]
	[K].GHYLNATAGTCEEMMK.[R]	1xPhospho [T]	0.00447666	0.00185622	3	11	2	A0A3P6HCT5; A0A3P6E8M9; P48686	0	1835.72		X	X	High	0.0008354	0.00115	40	K.GHYLNATAGTCEEMMK.R	[237-252]
	[K].GHYLNATAGTCEEMMK.[R]	1xPhospho [T10]; 1xOxidation [M15]	0.00598369	0.00185622	3	11	3	A0A3P6HCT5; A0A3P6E8M9; P48686	0	1851.71	X	X		High	0.0008354	0.001506	27	K.GHYLNATAGTCEEMMK.R	[237-252]
	[K].GHYLNATAGTCEEMMKR.[A]		0.000654053	0.000915735	3	11	2	A0A3P6HCT5; A0A3P6E8M9; P48686	1	1911.85	X	X		High	0.0003184	0.0001526	35	K.GHYLNATAGTCEEMMKR.A	[237-253]
	[K].GHYLNATAGTCEEMMKR.[A]	1xPhospho [T]	0.000146504	0.000915735	3	11	52	A0A3P6HCT5; A0A3P6E8M9; P48686	1	1991.82	X	X	X	High	0.0004787	3.117e-05	47	K.GHYLNATAGTCEEMMKR.A	[237-253]
	[K].GHYLNATAGTCEEMMKR.[A]	1xDeamidated [N5]; 1xPhospho [T10]	0.00683367	0.00223896	3	11	5	A0A3P6HCT5; A0A3P6E8M9; P48686	1	1992.8	X	X		High	0.0008354	0.0017	31	K.GHYLNATAGTCEEMMKR.A	[237-253]
	[K].GHYLNATAGTCEEMMKR.[A]	1xPhospho [T]; 1xOxidation [M15]	0.000314521	0.000915735	3	11	69	A0A3P6HCT5; A0A3P6E8M9; P48686	1	2007.81	X	X	X	High	0.0002159	2.876e-05	38	K.GHYLNATAGTCEEMMKR.A	[237-253]
	[K].GHYLNATAGTCEEMMKR.[A]	1xDeamidated [N5]; 1xPhospho [T10]; 1xOxidation [M15]	0.00880247	0.00223896	3	11	2	A0A3P6HCT5; A0A3P6E8M9; P48686	1	2008.8		X		High	0.0008537	0.002137	37	K.GHYLNATAGTCEEMMKR.A	[237-253]
	[K].GHYLNATAGTCEEMMKR.[A]	1xPhospho [T]; 2xOxidation [M14; M15]	0.00522402	0.00185622	3	11	5	A0A3P6HCT5; A0A3P6E8M9; P48686	1	2023.81	X	X		High	0.0008354	0.001331	36	K.GHYLNATAGTCEEMMKR.A	[237-253]
	[R].LEDLRIPPAYTK.[T]		0.00147667	0.000915735	2	19	8	A0A3P6HCT5; P48686	1	1415.79	X	X	X	High	0.0002159	0.0001095	34	R.LEDLRIPPAYTK.T	[135-146]
	[K].LEGDRESTLGFVDLLR.[D]		1.97736e-05	0.000915735	2	10	29	A0A3P6HCT5; P48686	1	1819.95	X	X	X	High	0.0002159	1.157e-06	47	K.LEGDRESTLGFVDLLR.D	[335-350]
	[K].LGLSAKNYGR.[A]		0.00157248	0.000915735	3	21	4	A0A3P6HCT5; A0A3P6E8M9; P48686	1	1078.6	X	X		High	0.0003184	0.0003862	54	K.LGLSAKNYGR.A	[178-187]
	[K].LNYYTPEYETK.[D]		0.00100555	0.000915735	2	17	122	A0A3P6E8M9; P48686	0	1420.66	X	X	X	High	0.0002159	4.426e-05	46	K.LNYYTPEYETK.D	[22-32]
	[K].LNYYTPEYETK.[D]	1xDeamidated [N2]	0.000522293	0.000915735	2	17	28	A0A3P6E8M9; P48686	0	1421.65	X	X	X	High	0.0002159	1.194e-05	60	K.LNYYTPEYETK.D	[22-32]
	[K].LNYYTPEYETKDTDILAAFR.[V]		0.00367333	0.00185622	1	15	1	P48686	1	2423.18	X			High	0.0005645	0.001253	53	K.LNYYTPEYETKDTDILAAFR.V	[22-41]
	[R].IPPAYTK.[T]		0.00906283	0.00223896	2	19	23	A0A3P6HCT5; P48686	0	789.451		X	X	High	0.0002159	0.001462	36	R.IPPAYTK.T	[140-146]
	[R].IPPAYTKTFQGPPHGIQVER.[D]		7.85785e-05	0.000915735	2	19	10	A0A3P6HCT5; P48686	1	2236.19	X	X	X	High	0.0004787	1.605e-05	48	R.IPPAYTKTFQGPPHGIQVER.D	[140-159]
	[R].IPPAYTKTFQGPPHGIQVER.[D]	1xDeamidated [Q10]; 1xPhospho [T6]	0.00995127	0.00223896	2	19	1	A0A3P6HCT5; P48686	1	2317.14	X			High	0.0009797	0.003603	31	R.IPPAYTKTFQGPPHGIQVER.D	[140-159]
	[R].LSGGDHVHAGTVVGK.[L]		3.82429e-06	0.000915735	3	11	320	A0A3P6HCT5; A0A3P6E8M9; P48686	0	1433.75	X	X	X	High	0.0002159	1.182e-07	58	R.LSGGDHVHAGTVVGK.L	[320-334]
	[R].LSGGDHVHAGTVVGKLEGDR.[ES]		8.66234e-09	0.000915735	2	10	52	A0A3P6HCT5; P48686	1	2004.03	X	X	X	High	0.0002159	6.145e-10	66	R.LSGGDHVHAGTVVGKLEGDR.E	[320-339]
	[R].NEGRDLAVEGNEIIR.[E]		9.86522e-06	0.000915735	2	6	24	A0A3P6E8M9; P48686	1	1684.86	X	X	X	High	0.0004787	1.76e-06	60	R.NEGRDLAVEGNEIIR.E	[432-446]
	[R].NEGRDLAVEGNEIIR.[E]	1xDeamidated [N]	0.0035774	0.00185622	2	6	4	A0A3P6E8M9; P48686	1	1685.85	X	X		High	0.0007684	0.0009272	41	R.NEGRDLAVEGNEIIR.E	[432-446]
	[K].NHGMHFR.[V]	1xDeamidated [N1]	0.0491953	0.00721051	3	12	1	A0A3P6HCT5; A0A3P6E8M9; P48686	0	899.394		X		High	0.002378	0.01069	31	K.NHGMHFR.V	[306-312]
	[R].QKNHGMHFR.[V]	1xGln->pyro-Glu [N-Term]	0.00213963	0.00161505	3	12	3	A0A3P6HCT5; A0A3P6E8M9; P48686	1	1137.54	X	X		High	0.0003184	0.0005408	26	R.QKNHGMHFR.V	[304-312]
	[R].QKNHGMHFR.[V]	1xDeamidated [N3]; 1xGln->pyro-Glu [N-Term]	0.00281364	0.00185622	3	12	4	A0A3P6HCT5; A0A3P6E8M9; P48686	1	1138.52	X	X		High	0.0006033	0.0007246	28	R.QKNHGMHFR.V	[304-312]
	[K].TFQGPPHGIQVER.[D]		4.61031e-06	0.000915735	3	20	462	A0A3P6HCT5; A0A3P6E8M9; P48686	0	1465.75	X	X	X	High	0.0002159	4.503e-09	79	K.TFQGPPHGIQVER.D	[147-159]
	[K].TFQGPPHGIQVER.[D]	1xDeamidated [Q]	2.82333e-05	0.000915735	3	20	98	A0A3P6HCT5; A0A3P6E8M9; P48686	0	1466.74	X	X	X	High	0.0002159	8.286e-08	57	K.TFQGPPHGIQVER.D	[147-159]
	[K].TFQGPPHGIQVERDK.[L]		0.00269378	0.00185622	3	20	4	A0A3P6HCT5; A0A3P6E8M9; P48686	1	1708.88	X	X	X	High	0.0002159	0.0007648	35	K.TFQGPPHGIQVERDK.L	[147-161]
	[K].TFQGPPHGIQVERDKLNK.[Y]		7.7564e-05	0.000915735	3	20	4	A0A3P6HCT5; A0A3P6E8M9; P48686	2	2064.1	X	X		High	0.0004787	1.584e-05	51	K.TFQGPPHGIQVERDKLNK.Y	[147-164]
	[R].VALEACVQAR.[N]		0.00307151	0.00185622	2	6	3	A0A3P6E8M9; P48686	0	1059.56	X	X		High	0.0007684	0.000793	42	R.VALEACVQAR.N	[422-431]
	[R].VTPQPGVPPEEAGAAVAAESSTGTWTTVWTDGLTSLDR.[Y]		9.46167e-08	0.000915735	2	16	38	A0A3P6E8M9; P48686	0	3854.87	X	X	X	High	0.0002159	2.747e-09	68	R.VTPQPGVPPEEAGAAVAAESSTGTWTTVWTDGLTSLDR.Y	[42-79]
	[R].VTPQPGVPPEEAGAAVAAESSTGTWTTVWTDGLTSLDR.[Y]	1xDeamidated [Q4]	0.000226301	0.000915735	2	16	2	A0A3P6E8M9; P48686	0	3855.86	X	X		High	0.0003184	5.228e-05	58	R.VTPQPGVPPEEAGAAVAAESSTGTWTTVWTDGLTSLDR.Y	[42-79]
	[K].WSPELAAACEVWK.[E]	1xPhospho [S2]	0.0373852	0.00669071	2	5	1	A0A3P6HCT5; P48686	0	1569.68			X	High	0.001304	0.008636	32	K.WSPELAAACEVWK.E	[451-463]
	[K].YGRPLLGCTIKPK.[L-]		2.21146e-06	0.000915735	3	26	15	A0A3P6HCT5; A0A3P6E8M9; P48686	0	1445.83	X	X	X	High	0.0002159	2.407e-07	41	K.YGRPLLGCTIKPK.L	[165-177]
A0A3P6HCT5	Ribulose bisphosphate carboxylase large chain OS=Brassica oleracea OX=3712 GN=BOLSC45T60950H PE=3 SV=1	88979	3861	30	2	7.18	38.5	348	0	64	X	X	X	Phospho [T30; T128; T131; S321]
	Annotated Sequence	Modifications	Qvality PEP	Qvality q-value	# Protein Groups	# Proteins	# PSMs	Master Protein Accessions	# Missed Cleavages	Theo. MH+ [Da]	Replicate 1	Replicate 2	Replicate 3	Confidence (by Search Engine): Mascot	Percolator q-Value (by Search Engine): Mascot	Percolator PEP (by Search Engine): Mascot	Ions Score (by Search Engine): Mascot	Sequence in Protein	Positions in Proteins
	[R].AMHAVIDR.[Q]		0.0046969	0.00185622	3	10	51	A0A3P6HCT5; A0A3P6E8M9; P48686	0	912.472	X	X	X	High	0.0002159	0.0005212	44	R.AMHAVIDR.Q	[181-188]
	[R].AMHAVIDR.[Q]	1xOxidation [M2]	0.023565	0.00518163	3	10	6	A0A3P6HCT5; A0A3P6E8M9; P48686	0	928.467		X	X	High	0.001188	0.00508	37	R.AMHAVIDR.Q	[181-188]
	[R].AVYECLR.[G]		0.0249385	0.00518163	4	21	6	A0A3P6HCT5; A0A3P6G2W2; A0A3P6E8M9; P48686	0	853.424		X	X	High	0.001188	0.005448	29	R.AVYECLR.G	[73-79]
	[K].DDENVNSQPFMR.[W]		1.32577e-05	0.000915735	4	17	238	A0A3P6HCT5; A0A3P6G2W2; A0A3P6E8M9; P48686	0	1451.62	X	X	X	High	0.0002159	2.465e-08	84	K.DDENVNSQPFMR.W	[87-98]
	[K].DDENVNSQPFMR.[W]	1xDeamidated [N/Q]	1.80494e-05	0.000915735	4	17	269	A0A3P6HCT5; A0A3P6G2W2; A0A3P6E8M9; P48686	0	1452.61	X	X	X	High	0.0002159	4.043e-08	77	K.DDENVNSQPFMR.W	[87-98]
	[K].DDENVNSQPFMR.[W]	2xDeamidated [N4; N6]	0.00735263	0.00223896	4	17	1	A0A3P6HCT5; A0A3P6G2W2; A0A3P6E8M9; P48686	0	1453.59		X		High	0.0008354	0.001818	46	K.DDENVNSQPFMR.W	[87-98]
	[K].DDENVNSQPFMR.[W]	1xOxidation [M11]	3.61597e-05	0.000915735	4	17	307	A0A3P6HCT5; A0A3P6G2W2; A0A3P6E8M9; P48686	0	1467.62	X	X	X	High	0.0002159	1.234e-07	75	K.DDENVNSQPFMR.W	[87-98]
	[K].DDENVNSQPFMR.[W]	1xDeamidated [N/Q]; 1xOxidation [M11]	0.000267441	0.000915735	4	17	53	A0A3P6HCT5; A0A3P6G2W2; A0A3P6E8M9; P48686	0	1468.6	X	X	X	High	0.0002159	3.778e-06	50	K.DDENVNSQPFMR.W	[87-98]
	[K].DDENVNSQPFMRWR.[D]	1xOxidation [M11]	0.00428617	0.00185622	4	17	1	A0A3P6HCT5; A0A3P6G2W2; A0A3P6E8M9; P48686	1	1809.8		X		High	0.0007684	0.001104	30	K.DDENVNSQPFMRWR.D	[87-100]
	[R].DLAVEGNEIIR.[E]		6.24555e-05	0.000915735	3	8	344	A0A3P6HCT5; A0A3P6E8M9; P48686	0	1228.65	X	X	X	High	0.0002159	2.988e-07	77	R.DLAVEGNEIIR.E	[305-315]
	[R].DLAVEGNEIIR.[E]	1xDeamidated [N7]	3.79278e-05	0.000915735	3	8	101	A0A3P6HCT5; A0A3P6E8M9; P48686	0	1229.64	X	X	X	High	0.0002159	1.335e-07	74	R.DLAVEGNEIIR.E	[305-315]
	[R].DNGLLLHIHR.[A]		0.000163191	0.000915735	3	9	264	A0A3P6HCT5; A0A3P6E8M9; P48686	0	1187.66	X	X	X	High	0.0002159	1.414e-06	65	R.DNGLLLHIHR.A	[171-180]
	[R].DNGLLLHIHR.[A]	1xDeamidated [N2]	4.08315e-05	0.000915735	3	9	388	A0A3P6HCT5; A0A3P6E8M9; P48686	0	1188.65	X	X	X	High	0.0002159	4.644e-07	60	R.DNGLLLHIHR.A	[171-180]
	[K].EITFNFPTIDK.[L]		0.000531118	0.000915735	3	5	9	A0A3P6HCT5; A0A3P6E8M9; P48686	0	1324.68	X	X	X	High	0.0002159	1.361e-05	58	K.EITFNFPTIDK.L	[333-343]
	[R].ESTLGFVDLLR.[D]		3.28665e-05	0.000915735	2	10	171	A0A3P6HCT5; P48686	0	1249.68	X	X	X	High	0.0002159	1.057e-07	90	R.ESTLGFVDLLR.D	[225-235]
	[R].ESTLGFVDLLRDDYVEK.[DT]		3.09285e-05	0.000915735	2	9	11	A0A3P6HCT5; P48686	1	1999	X	X	X	High	0.0004787	5.943e-06	87	R.ESTLGFVDLLRDDYVEK.D	[225-241]
	[R].ESTLGFVDLLRDDYVEKDR.[S]		0.00408984	0.00185622	2	8	1	A0A3P6HCT5; P48686	2	2270.13	X			High	0.0005645	0.001421	26	R.ESTLGFVDLLRDDYVEKDR.S	[225-243]
	[R].FLFCAEAIYK.[AS]		0.0161667	0.00395139	4	20	1	A0A3P6HCT5; A0A3P6G2W2; A0A3P6E8M9; P48686	0	1204.61	X			High	0.001376	0.005521	32	R.FLFCAEAIYK.S	[103-112]
	[M].FTSIVGNVFGFK.[A]		2.3526e-05	0.000915735	1	1	19	A0A3P6HCT5	0	1315.7	X	X	X	High	0.0002159	6.176e-08	74	M.FTSIVGNVFGFK.A	[2-13]
	[R].GGLDFTKDDENVNSQPFMR.[W]		2.92081e-06	0.000915735	4	16	94	A0A3P6HCT5; A0A3P6G2W2; A0A3P6E8M9; P48686	1	2169.99	X	X	X	High	0.0002159	3.111e-09	84	R.GGLDFTKDDENVNSQPFMR.W	[80-98]
	[R].GGLDFTKDDENVNSQPFMR.[W]	1xDeamidated [N/Q]	5.05098e-06	0.000915735	4	16	125	A0A3P6HCT5; A0A3P6G2W2; A0A3P6E8M9; P48686	1	2170.97	X	X	X	High	0.0002159	5.219e-09	70	R.GGLDFTKDDENVNSQPFMR.W	[80-98]
	[R].GGLDFTKDDENVNSQPFMR.[W]	1xOxidation [M18]	2.29665e-07	0.000915735	4	16	105	A0A3P6HCT5; A0A3P6G2W2; A0A3P6E8M9; P48686	1	2185.98	X	X	X	High	0.0002159	1.086e-08	54	R.GGLDFTKDDENVNSQPFMR.W	[80-98]
	[R].GGLDFTKDDENVNSQPFMR.[W]	1xDeamidated [N/Q]; 1xOxidation [M18]	9.20241e-06	0.000915735	4	16	93	A0A3P6HCT5; A0A3P6G2W2; A0A3P6E8M9; P48686	1	2186.97	X	X	X	High	0.0002159	1.367e-08	56	R.GGLDFTKDDENVNSQPFMR.W	[80-98]
	[R].GGLDFTKDDENVNSQPFMR.[W]	2xDeamidated [N13; Q15]; 1xOxidation [M18]	0.00235745	0.00161505	4	16	1	A0A3P6HCT5; A0A3P6G2W2; A0A3P6E8M9; P48686	1	2187.95			X	High	0.0002159	0.0001442	35	R.GGLDFTKDDENVNSQPFMR.W	[80-98]
	[K].GHYLNATAGTCEEMMK.[R]	1xOxidation [M15]	0.0635341	0.00991771	3	11	1	A0A3P6HCT5; A0A3P6E8M9; P48686	0	1771.74		X		High	0.003811	0.02533	28	K.GHYLNATAGTCEEMMK.R	[122-137]
	[K].GHYLNATAGTCEEMMK.[R]	1xPhospho [T]	0.00447666	0.00185622	3	11	2	A0A3P6HCT5; A0A3P6E8M9; P48686	0	1835.72		X	X	High	0.0008354	0.00115	40	K.GHYLNATAGTCEEMMK.R	[122-137]
	[K].GHYLNATAGTCEEMMK.[R]	1xPhospho [T10]; 1xOxidation [M15]	0.00598369	0.00185622	3	11	3	A0A3P6HCT5; A0A3P6E8M9; P48686	0	1851.71	X	X		High	0.0008354	0.001506	27	K.GHYLNATAGTCEEMMK.R	[122-137]
	[K].GHYLNATAGTCEEMMKR.[A]		0.000654053	0.000915735	3	11	2	A0A3P6HCT5; A0A3P6E8M9; P48686	1	1911.85	X	X		High	0.0003184	0.0001526	35	K.GHYLNATAGTCEEMMKR.A	[122-138]
	[K].GHYLNATAGTCEEMMKR.[A]	1xPhospho [T]	0.000146504	0.000915735	3	11	52	A0A3P6HCT5; A0A3P6E8M9; P48686	1	1991.82	X	X	X	High	0.0004787	3.117e-05	47	K.GHYLNATAGTCEEMMKR.A	[122-138]
	[K].GHYLNATAGTCEEMMKR.[A]	1xDeamidated [N5]; 1xPhospho [T10]	0.00683367	0.00223896	3	11	5	A0A3P6HCT5; A0A3P6E8M9; P48686	1	1992.8	X	X		High	0.0008354	0.0017	31	K.GHYLNATAGTCEEMMKR.A	[122-138]
	[K].GHYLNATAGTCEEMMKR.[A]	1xPhospho [T]; 1xOxidation [M15]	0.000314521	0.000915735	3	11	69	A0A3P6HCT5; A0A3P6E8M9; P48686	1	2007.81	X	X	X	High	0.0002159	2.876e-05	38	K.GHYLNATAGTCEEMMKR.A	[122-138]
	[K].GHYLNATAGTCEEMMKR.[A]	1xDeamidated [N5]; 1xPhospho [T10]; 1xOxidation [M15]	0.00880247	0.00223896	3	11	2	A0A3P6HCT5; A0A3P6E8M9; P48686	1	2008.8		X		High	0.0008537	0.002137	37	K.GHYLNATAGTCEEMMKR.A	[122-138]
	[K].GHYLNATAGTCEEMMKR.[A]	1xPhospho [T]; 2xOxidation [M14; M15]	0.00522402	0.00185622	3	11	5	A0A3P6HCT5; A0A3P6E8M9; P48686	1	2023.81	X	X		High	0.0008354	0.001331	36	K.GHYLNATAGTCEEMMKR.A	[122-138]
	[R].LEDLRIPPAYTK.[T]		0.00147667	0.000915735	2	19	8	A0A3P6HCT5; P48686	1	1415.79	X	X	X	High	0.0002159	0.0001095	34	R.LEDLRIPPAYTK.T	[20-31]
	[K].LEGDRESTLGFVDLLR.[D]		1.97736e-05	0.000915735	2	10	29	A0A3P6HCT5; P48686	1	1819.95	X	X	X	High	0.0002159	1.157e-06	47	K.LEGDRESTLGFVDLLR.D	[220-235]
	[K].LGLSAKNYGR.[A]		0.00157248	0.000915735	3	21	4	A0A3P6HCT5; A0A3P6E8M9; P48686	1	1078.6	X	X		High	0.0003184	0.0003862	54	K.LGLSAKNYGR.A	[63-72]
	[R].IPPAYTK.[T]		0.00906283	0.00223896	2	19	23	A0A3P6HCT5; P48686	0	789.451		X	X	High	0.0002159	0.001462	36	R.IPPAYTK.T	[25-31]
	[R].IPPAYTKTFQGPPHGIQVER.[D]		7.85785e-05	0.000915735	2	19	10	A0A3P6HCT5; P48686	1	2236.19	X	X	X	High	0.0004787	1.605e-05	48	R.IPPAYTKTFQGPPHGIQVER.D	[25-44]
	[R].IPPAYTKTFQGPPHGIQVER.[D]	1xDeamidated [Q10]; 1xPhospho [T6]	0.00995127	0.00223896	2	19	1	A0A3P6HCT5; P48686	1	2317.14	X			High	0.0009797	0.003603	31	R.IPPAYTKTFQGPPHGIQVER.D	[25-44]
	[R].LSGGDHVHAGTVVGK.[L]		3.82429e-06	0.000915735	3	11	320	A0A3P6HCT5; A0A3P6E8M9; P48686	0	1433.75	X	X	X	High	0.0002159	1.182e-07	58	R.LSGGDHVHAGTVVGK.L	[205-219]
	[R].LSGGDHVHAGTVVGKLEGDR.[ES]		8.66234e-09	0.000915735	2	10	52	A0A3P6HCT5; P48686	1	2004.03	X	X	X	High	0.0002159	6.145e-10	66	R.LSGGDHVHAGTVVGKLEGDR.E	[205-224]
	[-].MFTSIVGNVFGFK.[A]		4.01289e-05	0.000915735	1	1	11	A0A3P6HCT5	0	1446.74	X	X	X	High	0.0003184	9.457e-06	85	-.MFTSIVGNVFGFK.A	[1-13]
	[-].MFTSIVGNVFGFK.[A]	1xOxidation [M1]	0.000119576	0.000915735	1	1	11	A0A3P6HCT5	0	1462.74	X	X	X	High	0.0004787	2.51e-05	71	-.MFTSIVGNVFGFK.A	[1-13]
	[K].NHGMHFR.[V]	1xDeamidated [N1]	0.0491953	0.00721051	3	12	1	A0A3P6HCT5; A0A3P6E8M9; P48686	0	899.394		X		High	0.002378	0.01069	31	K.NHGMHFR.V	[191-197]
	[R].QKNHGMHFR.[V]	1xGln->pyro-Glu [N-Term]	0.00213963	0.00161505	3	12	3	A0A3P6HCT5; A0A3P6E8M9; P48686	1	1137.54	X	X		High	0.0003184	0.0005408	26	R.QKNHGMHFR.V	[189-197]
	[R].QKNHGMHFR.[V]	1xDeamidated [N3]; 1xGln->pyro-Glu [N-Term]	0.00281364	0.00185622	3	12	4	A0A3P6HCT5; A0A3P6E8M9; P48686	1	1138.52	X	X		High	0.0006033	0.0007246	28	R.QKNHGMHFR.V	[189-197]
	[K].TFQGPPHGIQVER.[D]		4.61031e-06	0.000915735	3	20	462	A0A3P6HCT5; A0A3P6E8M9; P48686	0	1465.75	X	X	X	High	0.0002159	4.503e-09	79	K.TFQGPPHGIQVER.D	[32-44]
	[K].TFQGPPHGIQVER.[D]	1xDeamidated [Q]	2.82333e-05	0.000915735	3	20	98	A0A3P6HCT5; A0A3P6E8M9; P48686	0	1466.74	X	X	X	High	0.0002159	8.286e-08	57	K.TFQGPPHGIQVER.D	[32-44]
	[K].TFQGPPHGIQVERDK.[L]		0.00269378	0.00185622	3	20	4	A0A3P6HCT5; A0A3P6E8M9; P48686	1	1708.88	X	X	X	High	0.0002159	0.0007648	35	K.TFQGPPHGIQVERDK.L	[32-46]
	[K].TFQGPPHGIQVERDKLNK.[Y]		7.7564e-05	0.000915735	3	20	4	A0A3P6HCT5; A0A3P6E8M9; P48686	2	2064.1	X	X		High	0.0004787	1.584e-05	51	K.TFQGPPHGIQVERDKLNK.Y	[32-49]
	[K].WSPELAAACEVWK.[E]	1xPhospho [S2]	0.0373852	0.00669071	2	5	1	A0A3P6HCT5; P48686	0	1569.68			X	High	0.001304	0.008636	32	K.WSPELAAACEVWK.E	[320-332]
	[K].YGRPLLGCTIKPK.[L-]		2.21146e-06	0.000915735	3	26	15	A0A3P6HCT5; A0A3P6E8M9; P48686	0	1445.83	X	X	X	High	0.0002159	2.407e-07	41	K.YGRPLLGCTIKPK.L	[50-62]
A0A3P6E8M9	Ribulose bisphosphate carboxylase large chain OS=Brassica oleracea OX=3712 GN=BOLC7T41720H PE=3 SV=1	84762	3774	24	1	6.09	53	479	0	48	X	X	X	Phospho [T243; T246]
	Annotated Sequence	Modifications	Qvality PEP	Qvality q-value	# Protein Groups	# Proteins	# PSMs	Master Protein Accessions	# Missed Cleavages	Theo. MH+ [Da]	Replicate 1	Replicate 2	Replicate 3	Confidence (by Search Engine): Mascot	Percolator q-Value (by Search Engine): Mascot	Percolator PEP (by Search Engine): Mascot	Ions Score (by Search Engine): Mascot	Sequence in Protein	Positions in Proteins
	[R].AMHAVIDR.[Q]		0.0046969	0.00185622	3	10	51	A0A3P6HCT5; A0A3P6E8M9; P48686	0	912.472	X	X	X	High	0.0002159	0.0005212	44	R.AMHAVIDR.Q	[296-303]
	[R].AMHAVIDR.[Q]	1xOxidation [M2]	0.023565	0.00518163	3	10	6	A0A3P6HCT5; A0A3P6E8M9; P48686	0	928.467		X	X	High	0.001188	0.00508	37	R.AMHAVIDR.Q	[296-303]
	[R].AVYECLR.[G]		0.0249385	0.00518163	4	21	6	A0A3P6HCT5; A0A3P6G2W2; A0A3P6E8M9; P48686	0	853.424		X	X	High	0.001188	0.005448	29	R.AVYECLR.G	[188-194]
	[K].DDENVNSQPFMR.[W]		1.32577e-05	0.000915735	4	17	238	A0A3P6HCT5; A0A3P6G2W2; A0A3P6E8M9; P48686	0	1451.62	X	X	X	High	0.0002159	2.465e-08	84	K.DDENVNSQPFMR.W	[202-213]
	[K].DDENVNSQPFMR.[W]	1xDeamidated [N/Q]	1.80494e-05	0.000915735	4	17	269	A0A3P6HCT5; A0A3P6G2W2; A0A3P6E8M9; P48686	0	1452.61	X	X	X	High	0.0002159	4.043e-08	77	K.DDENVNSQPFMR.W	[202-213]
	[K].DDENVNSQPFMR.[W]	2xDeamidated [N4; N6]	0.00735263	0.00223896	4	17	1	A0A3P6HCT5; A0A3P6G2W2; A0A3P6E8M9; P48686	0	1453.59		X		High	0.0008354	0.001818	46	K.DDENVNSQPFMR.W	[202-213]
	[K].DDENVNSQPFMR.[W]	1xOxidation [M11]	3.61597e-05	0.000915735	4	17	307	A0A3P6HCT5; A0A3P6G2W2; A0A3P6E8M9; P48686	0	1467.62	X	X	X	High	0.0002159	1.234e-07	75	K.DDENVNSQPFMR.W	[202-213]
	[K].DDENVNSQPFMR.[W]	1xDeamidated [N/Q]; 1xOxidation [M11]	0.000267441	0.000915735	4	17	53	A0A3P6HCT5; A0A3P6G2W2; A0A3P6E8M9; P48686	0	1468.6	X	X	X	High	0.0002159	3.778e-06	50	K.DDENVNSQPFMR.W	[202-213]
	[K].DDENVNSQPFMRWR.[D]	1xOxidation [M11]	0.00428617	0.00185622	4	17	1	A0A3P6HCT5; A0A3P6G2W2; A0A3P6E8M9; P48686	1	1809.8		X		High	0.0007684	0.001104	30	K.DDENVNSQPFMRWR.D	[202-215]
	[R].DLAVEGNEIIR.[E]		6.24555e-05	0.000915735	3	8	344	A0A3P6HCT5; A0A3P6E8M9; P48686	0	1228.65	X	X	X	High	0.0002159	2.988e-07	77	R.DLAVEGNEIIR.E	[436-446]
	[R].DLAVEGNEIIR.[E]	1xDeamidated [N7]	3.79278e-05	0.000915735	3	8	101	A0A3P6HCT5; A0A3P6E8M9; P48686	0	1229.64	X	X	X	High	0.0002159	1.335e-07	74	R.DLAVEGNEIIR.E	[436-446]
	[R].DNGLLLHIHR.[A]		0.000163191	0.000915735	3	9	264	A0A3P6HCT5; A0A3P6E8M9; P48686	0	1187.66	X	X	X	High	0.0002159	1.414e-06	65	R.DNGLLLHIHR.A	[286-295]
	[R].DNGLLLHIHR.[A]	1xDeamidated [N2]	4.08315e-05	0.000915735	3	9	388	A0A3P6HCT5; A0A3P6E8M9; P48686	0	1188.65	X	X	X	High	0.0002159	4.644e-07	60	R.DNGLLLHIHR.A	[286-295]
	[K].DTNILAAFR.[V]	1xDeamidated [N3]	0.00104608	0.000915735	1	1	40	A0A3P6E8M9	0	1021.53	X	X	X	High	0.0002159	3.129e-05	51	K.DTNILAAFR.V	[33-41]
	[K].EITFNFPTIDK.[L]		0.000531118	0.000915735	3	5	9	A0A3P6HCT5; A0A3P6E8M9; P48686	0	1324.68	X	X	X	High	0.0002159	1.361e-05	58	K.EITFNFPTIDK.L	[464-474]
	[R].FLFCAEAIYK.[AS]		0.0161667	0.00395139	4	20	1	A0A3P6HCT5; A0A3P6G2W2; A0A3P6E8M9; P48686	0	1204.61	X			High	0.001376	0.005521	32	R.FLFCAEAIYK.S	[218-227]
	[R].GGLDFTKDDENVNSQPFMR.[W]		2.92081e-06	0.000915735	4	16	94	A0A3P6HCT5; A0A3P6G2W2; A0A3P6E8M9; P48686	1	2169.99	X	X	X	High	0.0002159	3.111e-09	84	R.GGLDFTKDDENVNSQPFMR.W	[195-213]
	[R].GGLDFTKDDENVNSQPFMR.[W]	1xDeamidated [N/Q]	5.05098e-06	0.000915735	4	16	125	A0A3P6HCT5; A0A3P6G2W2; A0A3P6E8M9; P48686	1	2170.97	X	X	X	High	0.0002159	5.219e-09	70	R.GGLDFTKDDENVNSQPFMR.W	[195-213]
	[R].GGLDFTKDDENVNSQPFMR.[W]	1xOxidation [M18]	2.29665e-07	0.000915735	4	16	105	A0A3P6HCT5; A0A3P6G2W2; A0A3P6E8M9; P48686	1	2185.98	X	X	X	High	0.0002159	1.086e-08	54	R.GGLDFTKDDENVNSQPFMR.W	[195-213]
	[R].GGLDFTKDDENVNSQPFMR.[W]	1xDeamidated [N/Q]; 1xOxidation [M18]	9.20241e-06	0.000915735	4	16	93	A0A3P6HCT5; A0A3P6G2W2; A0A3P6E8M9; P48686	1	2186.97	X	X	X	High	0.0002159	1.367e-08	56	R.GGLDFTKDDENVNSQPFMR.W	[195-213]
	[R].GGLDFTKDDENVNSQPFMR.[W]	2xDeamidated [N13; Q15]; 1xOxidation [M18]	0.00235745	0.00161505	4	16	1	A0A3P6HCT5; A0A3P6G2W2; A0A3P6E8M9; P48686	1	2187.95			X	High	0.0002159	0.0001442	35	R.GGLDFTKDDENVNSQPFMR.W	[195-213]
	[K].GHYLNATAGTCEEMMK.[R]	1xOxidation [M15]	0.0635341	0.00991771	3	11	1	A0A3P6HCT5; A0A3P6E8M9; P48686	0	1771.74		X		High	0.003811	0.02533	28	K.GHYLNATAGTCEEMMK.R	[237-252]
	[K].GHYLNATAGTCEEMMK.[R]	1xPhospho [T]	0.00447666	0.00185622	3	11	2	A0A3P6HCT5; A0A3P6E8M9; P48686	0	1835.72		X	X	High	0.0008354	0.00115	40	K.GHYLNATAGTCEEMMK.R	[237-252]
	[K].GHYLNATAGTCEEMMK.[R]	1xPhospho [T10]; 1xOxidation [M15]	0.00598369	0.00185622	3	11	3	A0A3P6HCT5; A0A3P6E8M9; P48686	0	1851.71	X	X		High	0.0008354	0.001506	27	K.GHYLNATAGTCEEMMK.R	[237-252]
	[K].GHYLNATAGTCEEMMKR.[A]		0.000654053	0.000915735	3	11	2	A0A3P6HCT5; A0A3P6E8M9; P48686	1	1911.85	X	X		High	0.0003184	0.0001526	35	K.GHYLNATAGTCEEMMKR.A	[237-253]
	[K].GHYLNATAGTCEEMMKR.[A]	1xPhospho [T]	0.000146504	0.000915735	3	11	52	A0A3P6HCT5; A0A3P6E8M9; P48686	1	1991.82	X	X	X	High	0.0004787	3.117e-05	47	K.GHYLNATAGTCEEMMKR.A	[237-253]
	[K].GHYLNATAGTCEEMMKR.[A]	1xDeamidated [N5]; 1xPhospho [T10]	0.00683367	0.00223896	3	11	5	A0A3P6HCT5; A0A3P6E8M9; P48686	1	1992.8	X	X		High	0.0008354	0.0017	31	K.GHYLNATAGTCEEMMKR.A	[237-253]
	[K].GHYLNATAGTCEEMMKR.[A]	1xPhospho [T]; 1xOxidation [M15]	0.000314521	0.000915735	3	11	69	A0A3P6HCT5; A0A3P6E8M9; P48686	1	2007.81	X	X	X	High	0.0002159	2.876e-05	38	K.GHYLNATAGTCEEMMKR.A	[237-253]
	[K].GHYLNATAGTCEEMMKR.[A]	1xDeamidated [N5]; 1xPhospho [T10]; 1xOxidation [M15]	0.00880247	0.00223896	3	11	2	A0A3P6HCT5; A0A3P6E8M9; P48686	1	2008.8		X		High	0.0008537	0.002137	37	K.GHYLNATAGTCEEMMKR.A	[237-253]
	[K].GHYLNATAGTCEEMMKR.[A]	1xPhospho [T]; 2xOxidation [M14; M15]	0.00522402	0.00185622	3	11	5	A0A3P6HCT5; A0A3P6E8M9; P48686	1	2023.81	X	X		High	0.0008354	0.001331	36	K.GHYLNATAGTCEEMMKR.A	[237-253]
	[K].LGLSAKNYGR.[A]		0.00157248	0.000915735	3	21	4	A0A3P6HCT5; A0A3P6E8M9; P48686	1	1078.6	X	X		High	0.0003184	0.0003862	54	K.LGLSAKNYGR.A	[178-187]
	[K].LNYYTPEYETK.[D]		0.00100555	0.000915735	2	17	122	A0A3P6E8M9; P48686	0	1420.66	X	X	X	High	0.0002159	4.426e-05	46	K.LNYYTPEYETK.D	[22-32]
	[K].LNYYTPEYETK.[D]	1xDeamidated [N2]	0.000522293	0.000915735	2	17	28	A0A3P6E8M9; P48686	0	1421.65	X	X	X	High	0.0002159	1.194e-05	60	K.LNYYTPEYETK.D	[22-32]
	[R].LSGGDHVHAGTVVGK.[L]		3.82429e-06	0.000915735	3	11	320	A0A3P6HCT5; A0A3P6E8M9; P48686	0	1433.75	X	X	X	High	0.0002159	1.182e-07	58	R.LSGGDHVHAGTVVGK.L	[320-334]
	[R].NEGRDLAVEGNEIIR.[E]		9.86522e-06	0.000915735	2	6	24	A0A3P6E8M9; P48686	1	1684.86	X	X	X	High	0.0004787	1.76e-06	60	R.NEGRDLAVEGNEIIR.E	[432-446]
	[R].NEGRDLAVEGNEIIR.[E]	1xDeamidated [N]	0.0035774	0.00185622	2	6	4	A0A3P6E8M9; P48686	1	1685.85	X	X		High	0.0007684	0.0009272	41	R.NEGRDLAVEGNEIIR.E	[432-446]
	[K].NHGMHFR.[V]	1xDeamidated [N1]	0.0491953	0.00721051	3	12	1	A0A3P6HCT5; A0A3P6E8M9; P48686	0	899.394		X		High	0.002378	0.01069	31	K.NHGMHFR.V	[306-312]
	[R].QKNHGMHFR.[V]	1xGln->pyro-Glu [N-Term]	0.00213963	0.00161505	3	12	3	A0A3P6HCT5; A0A3P6E8M9; P48686	1	1137.54	X	X		High	0.0003184	0.0005408	26	R.QKNHGMHFR.V	[304-312]
	[R].QKNHGMHFR.[V]	1xDeamidated [N3]; 1xGln->pyro-Glu [N-Term]	0.00281364	0.00185622	3	12	4	A0A3P6HCT5; A0A3P6E8M9; P48686	1	1138.52	X	X		High	0.0006033	0.0007246	28	R.QKNHGMHFR.V	[304-312]
	[K].TFQGPPHGIQVER.[D]		4.61031e-06	0.000915735	3	20	462	A0A3P6HCT5; A0A3P6E8M9; P48686	0	1465.75	X	X	X	High	0.0002159	4.503e-09	79	K.TFQGPPHGIQVER.D	[147-159]
	[K].TFQGPPHGIQVER.[D]	1xDeamidated [Q]	2.82333e-05	0.000915735	3	20	98	A0A3P6HCT5; A0A3P6E8M9; P48686	0	1466.74	X	X	X	High	0.0002159	8.286e-08	57	K.TFQGPPHGIQVER.D	[147-159]
	[K].TFQGPPHGIQVERDK.[L]		0.00269378	0.00185622	3	20	4	A0A3P6HCT5; A0A3P6E8M9; P48686	1	1708.88	X	X	X	High	0.0002159	0.0007648	35	K.TFQGPPHGIQVERDK.L	[147-161]
	[K].TFQGPPHGIQVERDKLNK.[Y]		7.7564e-05	0.000915735	3	20	4	A0A3P6HCT5; A0A3P6E8M9; P48686	2	2064.1	X	X		High	0.0004787	1.584e-05	51	K.TFQGPPHGIQVERDKLNK.Y	[147-164]
	[R].VALEACVQAR.[N]		0.00307151	0.00185622	2	6	3	A0A3P6E8M9; P48686	0	1059.56	X	X		High	0.0007684	0.000793	42	R.VALEACVQAR.N	[422-431]
	[R].VTPQPGVPPEEAGAAVAAESSTGTWTTVWTDGLTSLDR.[Y]		9.46167e-08	0.000915735	2	16	38	A0A3P6E8M9; P48686	0	3854.87	X	X	X	High	0.0002159	2.747e-09	68	R.VTPQPGVPPEEAGAAVAAESSTGTWTTVWTDGLTSLDR.Y	[42-79]
	[R].VTPQPGVPPEEAGAAVAAESSTGTWTTVWTDGLTSLDR.[Y]	1xDeamidated [Q4]	0.000226301	0.000915735	2	16	2	A0A3P6E8M9; P48686	0	3855.86	X	X		High	0.0003184	5.228e-05	58	R.VTPQPGVPPEEAGAAVAAESSTGTWTTVWTDGLTSLDR.Y	[42-79]
	[K].YGRPLLGCTIKPK.[L-]		2.21146e-06	0.000915735	3	26	15	A0A3P6HCT5; A0A3P6E8M9; P48686	0	1445.83	X	X	X	High	0.0002159	2.407e-07	41	K.YGRPLLGCTIKPK.L	[165-177]
A0A0D3EHZ6	Glutamine amidotransferase type-2 domain-containing protein OS=Brassica oleracea var. oleracea OX=109376 GN=106317861 PE=3 SV=1	12714	510	29	1	6.3	176.3	1620	0	23	X	X	X
	Annotated Sequence	Modifications	Qvality PEP	Qvality q-value	# Protein Groups	# Proteins	# PSMs	Master Protein Accessions	# Missed Cleavages	Theo. MH+ [Da]	Replicate 1	Replicate 2	Replicate 3	Confidence (by Search Engine): Mascot	Percolator q-Value (by Search Engine): Mascot	Percolator PEP (by Search Engine): Mascot	Ions Score (by Search Engine): Mascot	Sequence in Protein	Positions in Proteins
	[K].AVNAGLLK.[I]		0.0242401	0.00518163	2	2	1	A0A3P6E5G9; A0A0D3EHZ6	0	785.488		X		High	0.001128	0.005545	42	K.AVNAGLLK.I	[814-821]
	[R].DVPVNAPIVGK.[N]		0.00193468	0.00161505	2	2	24	A0A3P6E5G9; A0A0D3EHZ6	0	1108.64	X	X	X	High	0.0002159	9.816e-05	55	R.DVPVNAPIVGK.N	[212-222]
	[R].EKSETAYAVYQQHLANRPVNVLR.[D]		9.30353e-05	0.000915735	2	2	9	A0A3P6E5G9; A0A0D3EHZ6	1	2686.41	X	X	X	High	0.0003184	2.17e-05	59	R.EKSETAYAVYQQHLANRPVNVLR.D	[920-942]
	[R].ENEIRPFGNPR.[G]		0.000985806	0.000915735	2	2	22	A0A3P6E5G9; A0A0D3EHZ6	0	1328.67	X	X	X	High	0.0002159	2.808e-05	29	R.ENEIRPFGNPR.G	[364-374]
	[R].ETHEAIAIAMNR.[I]		9.38443e-05	0.000915735	2	2	34	A0A3P6E5G9; A0A0D3EHZ6	0	1355.67	X	X	X	High	0.0002159	5.764e-07	48	R.ETHEAIAIAMNR.I	[982-993]
	[R].ETHEAIAIAMNR.[I]	1xOxidation [M10]	0.000147137	0.000915735	2	2	13	A0A3P6E5G9; A0A0D3EHZ6	0	1371.67	X	X	X	High	0.0002159	1.19e-06	42	R.ETHEAIAIAMNR.I	[982-993]
	[R].ETLSFWVK.[A]		0.0143899	0.00368188	2	2	1	A0A3P6E5G9; A0A0D3EHZ6	0	1009.54			X	High	0.0005937	0.002741	33	R.ETLSFWVK.A	[872-879]
	[R].ETMPNIQQVFVK.[I]		0.000528899	0.000915735	1	1	15	A0A0D3EHZ6	0	1433.75	X	X	X	High	0.0002159	2.089e-05	45	R.ETMPNIQQVFVK.I	[226-237]
	[R].ETMPNIQQVFVK.[I]	1xOxidation [M3]	0.00128967	0.000915735	1	1	11	A0A0D3EHZ6	0	1449.74	X	X	X	High	0.0002159	4.576e-05	51	R.ETMPNIQQVFVK.I	[226-237]
	[R].FAQVTNPAIDPLR.[E]		4.08315e-05	0.000915735	3	6	36	A0A3P6E5G9; A0A3P6CB96; A0A0D3EHZ6	0	1441.78	X	X	X	High	0.0002159	5.838e-07	61	R.FAQVTNPAIDPLR.E	[606-618]
	[R].FLGHNGEINTIQGNLNWMQSR.[E]	1xOxidation [M18]	0.00117613	0.000915735	2	2	2	A0A3P6E5G9; A0A0D3EHZ6	0	2445.17	X		X	High	0.0002159	3.849e-05	34	R.FLGHNGEINTIQGNLNWMQSR.E	[331-351]
	[R].GILAQLGYSK.[L]		0.00163128	0.000915735	2	2	7	A0A3P6E5G9; A0A0D3EHZ6	0	1049.6	X	X	X	High	0.0002159	7.749e-05	53	R.GILAQLGYSK.L	[1281-1290]
	[K].GLQNGDIATSAIK.[Q]		9.10431e-05	0.000915735	2	2	26	A0A3P6E5G9; A0A0D3EHZ6	0	1287.69	X	X	X	High	0.0002159	5.49e-07	69	K.GLQNGDIATSAIK.Q	[1029-1041]
	[K].GLQNGDIATSAIK.[Q]	1xDeamidated [N4]	1.74328e-05	0.000915735	2	2	49	A0A3P6E5G9; A0A0D3EHZ6	0	1288.67	X	X	X	High	0.0002159	3.819e-08	75	K.GLQNGDIATSAIK.Q	[1029-1041]
	[K].GLQNGDIATSAIK.[Q]	2xDeamidated [Q3; N4]	0.00119445	0.000915735	2	2	2	A0A3P6E5G9; A0A0D3EHZ6	0	1289.66			X	High	0.0002159	3.953e-05	45	K.GLQNGDIATSAIK.Q	[1029-1041]
	[K].GMAGGEIVVTPVDK.[I]		0.000180194	0.000915735	2	2	10	A0A3P6E5G9; A0A0D3EHZ6	0	1372.71		X	X	High	0.0002159	1.652e-06	65	K.GMAGGEIVVTPVDK.I	[1434-1447]
	[K].GMAGGEIVVTPVDK.[I]	1xOxidation [M2]	0.000163896	0.000915735	2	2	5	A0A3P6E5G9; A0A0D3EHZ6	0	1388.71	X	X	X	High	0.0003184	3.797e-05	74	K.GMAGGEIVVTPVDK.I	[1434-1447]
	[K].GNADIIQISGHDGGTGASPISSIK.[H]		1.181e-07	0.000915735	2	2	10	A0A3P6E5G9; A0A0D3EHZ6	0	2295.16	X	X	X	High	0.0002159	1.235e-11	70	K.GNADIIQISGHDGGTGASPISSIK.H	[1149-1172]
	[R].GSDSANLDSAAEILIR.[S]		0.000124321	0.000915735	2	2	12	A0A3P6E5G9; A0A0D3EHZ6	0	1631.82	X	X	X	High	0.0002159	9.07e-07	68	R.GSDSANLDSAAEILIR.S	[375-390]
	[K].LDDIIGR.[T]		0.00933264	0.00223896	3	6	9	A0A3P6E5G9; A0A3P6CB96; A0A0D3EHZ6	0	801.446	X	X	X	High	0.0002159	0.001546	44	K.LDDIIGR.T	[1291-1297]
	[K].IPTVTIEQAQK.[N]		9.52806e-06	0.000915735	2	2	30	A0A3P6E5G9; A0A0D3EHZ6	0	1227.69	X	X	X	High	0.0002159	1.443e-08	81	K.IPTVTIEQAQK.N	[799-809]
	[K].ISGLTFDELAR.[E]		5.43654e-05	0.000915735	2	2	30	A0A3P6E5G9; A0A0D3EHZ6	0	1221.65	X	X	X	High	0.0002159	3.51e-07	66	K.ISGLTFDELAR.E	[861-871]
	[K].LVAEAGIGTVASGVAK.[G]		8.38846e-07	0.000915735	2	2	41	A0A3P6E5G9; A0A0D3EHZ6	0	1442.82	X	X	X	High	0.0002159	4.569e-10	98	K.LVAEAGIGTVASGVAK.G	[1133-1148]
	[R].LVGEANDYVGK.[G]		0.000667715	0.000915735	3	6	8	A0A3P6E5G9; A0A3P6CB96; A0A0D3EHZ6	0	1164.59	X	X	X	High	0.0002159	2.529e-05	52	R.LVGEANDYVGK.G	[1423-1433]
	[R].LVGEANDYVGK.[G]	1xDeamidated [N6]	0.000496655	0.000915735	3	6	4	A0A3P6E5G9; A0A3P6CB96; A0A0D3EHZ6	0	1165.57		X	X	High	0.0002159	8.759e-06	58	R.LVGEANDYVGK.G	[1423-1433]
	[K].SETAYAVYQQHLANRPVNVLR.[D]		0.000993664	0.000915735	2	2	7	A0A3P6E5G9; A0A0D3EHZ6	0	2429.27	X	X	X	High	0.0002159	4.4e-05	45	K.SETAYAVYQQHLANRPVNVLR.D	[922-942]
	[R].SGSQLLILSDR.[T]		0.000419667	0.000915735	2	2	28	A0A3P6E5G9; A0A0D3EHZ6	0	1188.66	X	X	X	High	0.0002159	7.96e-05	39	R.SGSQLLILSDR.T	[703-713]
	[K].SSTVMENEEILR.[T]		0.000803019	0.000915735	2	2	10	A0A3P6E5G9; A0A0D3EHZ6	0	1407.68	X	X	X	High	0.0004787	0.0001992	51	K.SSTVMENEEILR.T	[541-552]
	[K].SSTVMENEEILR.[T]	1xOxidation [M5]	0.000250817	0.000915735	2	2	8	A0A3P6E5G9; A0A0D3EHZ6	0	1423.67	X	X	X	High	0.0002159	4.681e-06	59	K.SSTVMENEEILR.T	[541-552]
	[R].TAEEALMILVPEAYK.[N]		0.00440617	0.00185622	2	2	2	A0A3P6E5G9; A0A0D3EHZ6	0	1677.88		X	X	High	0.0002159	0.0004666	34	R.TAEEALMILVPEAYK.N	[394-408]
	[R].TAEEALMILVPEAYK.[N]	1xOxidation [M7]	0.000526688	0.000915735	2	2	1	A0A3P6E5G9; A0A0D3EHZ6	0	1693.87			X	High	0.0002159	9.664e-06	47	R.TAEEALMILVPEAYK.N	[394-408]
	[R].TQQAFGYSSEDVQMVIESMASQGK.[E]	1xDeamidated [Q13]; 2xOxidation [M14; M19]	0.0177063	0.00395139	2	2	1	A0A3P6E5G9; A0A0D3EHZ6	0	2654.16			X	High	0.0009497	0.003574	28	R.TQQAFGYSSEDVQMVIESMASQGK.E	[553-576]
	[K].VAQGAKPGEGGQLPGKK.[V]		0.00250611	0.00185622	3	6	1	A0A3P6E5G9; A0A3P6CB96; A0A0D3EHZ6	1	1621.9			X	High	0.0002159	0.0001634	43	K.VAQGAKPGEGGQLPGKK.V	[1065-1081]
	[K].VEPAVSIVQR.[F]		0.000874282	0.000915735	2	2	19	A0A3P6E5G9; A0A0D3EHZ6	0	1097.63	X	X	X	High	0.0002159	0.0001481	54	K.VEPAVSIVQR.F	[959-968]
	[K].VEPAVSIVQR.[F]	1xDeamidated [Q9]	0.0488766	0.00721051	2	2	2	A0A3P6E5G9; A0A0D3EHZ6	0	1098.62		X	X	High	0.001408	0.01151	29	K.VEPAVSIVQR.F	[959-968]
	[K].VSAYIAR.[L]		0.0172371	0.00395139	3	4	1	A0A3P6E5G9; A0A3P6CB96; A0A0D3EHZ6	0	779.441		X		High	0.0008537	0.003997	46	K.VSAYIAR.L	[1082-1088]
	[R].VTAPAGELQLK.[S]		0.0027331	0.00185622	2	2	11	A0A3P6E5G9; A0A0D3EHZ6	0	1126.65	X	X	X	High	0.0002159	0.0001926	45	R.VTAPAGELQLK.S	[1550-1560]
	[R].WPLAQPMR.[F]		0.0256612	0.00518163	3	6	4	A0A3P6E5G9; A0A3P6CB96; A0A0D3EHZ6	0	998.524		X	X	High	0.001188	0.005642	35	R.WPLAQPMR.F	[323-330]
	[R].WPLAQPMR.[F]	1xOxidation [M7]	0.0126964	0.00324154	3	6	4	A0A3P6E5G9; A0A3P6CB96; A0A0D3EHZ6	0	1014.52		X		High	0.0008537	0.002981	33	R.WPLAQPMR.F	[323-330]
A0A3P6E5G9	Glutamine amidotransferase type-2 domain-containing protein OS=Brassica oleracea OX=3712 GN=BOLC9T60011H PE=3 SV=1	12052	487	29	1	6.43	176.3	1620	0	23	X		X
	Annotated Sequence	Modifications	Qvality PEP	Qvality q-value	# Protein Groups	# Proteins	# PSMs	Master Protein Accessions	# Missed Cleavages	Theo. MH+ [Da]	Replicate 1	Replicate 2	Replicate 3	Confidence (by Search Engine): Mascot	Percolator q-Value (by Search Engine): Mascot	Percolator PEP (by Search Engine): Mascot	Ions Score (by Search Engine): Mascot	Sequence in Protein	Positions in Proteins
	[K].AVNAGLLK.[I]		0.0242401	0.00518163	2	2	1	A0A3P6E5G9; A0A0D3EHZ6	0	785.488		X		High	0.001128	0.005545	42	K.AVNAGLLK.I	[814-821]
	[R].DVPVNAPIVGK.[N]		0.00193468	0.00161505	2	2	24	A0A3P6E5G9; A0A0D3EHZ6	0	1108.64	X	X	X	High	0.0002159	9.816e-05	55	R.DVPVNAPIVGK.N	[212-222]
	[R].EKSETAYAVYQQHLANRPVNVLR.[D]		9.30353e-05	0.000915735	2	2	9	A0A3P6E5G9; A0A0D3EHZ6	1	2686.41	X	X	X	High	0.0003184	2.17e-05	59	R.EKSETAYAVYQQHLANRPVNVLR.D	[920-942]
	[R].ENEIRPFGNPR.[G]		0.000985806	0.000915735	2	2	22	A0A3P6E5G9; A0A0D3EHZ6	0	1328.67	X	X	X	High	0.0002159	2.808e-05	29	R.ENEIRPFGNPR.G	[364-374]
	[R].ETHEAIAIAMNR.[I]		9.38443e-05	0.000915735	2	2	34	A0A3P6E5G9; A0A0D3EHZ6	0	1355.67	X	X	X	High	0.0002159	5.764e-07	48	R.ETHEAIAIAMNR.I	[982-993]
	[R].ETHEAIAIAMNR.[I]	1xOxidation [M10]	0.000147137	0.000915735	2	2	13	A0A3P6E5G9; A0A0D3EHZ6	0	1371.67	X	X	X	High	0.0002159	1.19e-06	42	R.ETHEAIAIAMNR.I	[982-993]
	[R].ETLSFWVK.[A]		0.0143899	0.00368188	2	2	1	A0A3P6E5G9; A0A0D3EHZ6	0	1009.54			X	High	0.0005937	0.002741	33	R.ETLSFWVK.A	[872-879]
	[R].FAQVTNPAIDPLR.[E]		4.08315e-05	0.000915735	3	6	36	A0A3P6E5G9; A0A3P6CB96; A0A0D3EHZ6	0	1441.78	X	X	X	High	0.0002159	5.838e-07	61	R.FAQVTNPAIDPLR.E	[606-618]
	[R].FLGHNGEINTIQGNLNWMQSR.[E]	1xOxidation [M18]	0.00117613	0.000915735	2	2	2	A0A3P6E5G9; A0A0D3EHZ6	0	2445.17	X		X	High	0.0002159	3.849e-05	34	R.FLGHNGEINTIQGNLNWMQSR.E	[331-351]
	[R].GILAQLGYSK.[L]		0.00163128	0.000915735	2	2	7	A0A3P6E5G9; A0A0D3EHZ6	0	1049.6	X	X	X	High	0.0002159	7.749e-05	53	R.GILAQLGYSK.L	[1281-1290]
	[K].GLQNGDIATSAIK.[Q]		9.10431e-05	0.000915735	2	2	26	A0A3P6E5G9; A0A0D3EHZ6	0	1287.69	X	X	X	High	0.0002159	5.49e-07	69	K.GLQNGDIATSAIK.Q	[1029-1041]
	[K].GLQNGDIATSAIK.[Q]	1xDeamidated [N4]	1.74328e-05	0.000915735	2	2	49	A0A3P6E5G9; A0A0D3EHZ6	0	1288.67	X	X	X	High	0.0002159	3.819e-08	75	K.GLQNGDIATSAIK.Q	[1029-1041]
	[K].GLQNGDIATSAIK.[Q]	2xDeamidated [Q3; N4]	0.00119445	0.000915735	2	2	2	A0A3P6E5G9; A0A0D3EHZ6	0	1289.66			X	High	0.0002159	3.953e-05	45	K.GLQNGDIATSAIK.Q	[1029-1041]
	[K].GMAGGEIVVTPVDK.[I]		0.000180194	0.000915735	2	2	10	A0A3P6E5G9; A0A0D3EHZ6	0	1372.71		X	X	High	0.0002159	1.652e-06	65	K.GMAGGEIVVTPVDK.I	[1434-1447]
	[K].GMAGGEIVVTPVDK.[I]	1xOxidation [M2]	0.000163896	0.000915735	2	2	5	A0A3P6E5G9; A0A0D3EHZ6	0	1388.71	X	X	X	High	0.0003184	3.797e-05	74	K.GMAGGEIVVTPVDK.I	[1434-1447]
	[K].GNADIIQISGHDGGTGASPISSIK.[H]		1.181e-07	0.000915735	2	2	10	A0A3P6E5G9; A0A0D3EHZ6	0	2295.16	X	X	X	High	0.0002159	1.235e-11	70	K.GNADIIQISGHDGGTGASPISSIK.H	[1149-1172]
	[R].GSDSANLDSAAEILIR.[S]		0.000124321	0.000915735	2	2	12	A0A3P6E5G9; A0A0D3EHZ6	0	1631.82	X	X	X	High	0.0002159	9.07e-07	68	R.GSDSANLDSAAEILIR.S	[375-390]
	[K].LDDIIGR.[T]		0.00933264	0.00223896	3	6	9	A0A3P6E5G9; A0A3P6CB96; A0A0D3EHZ6	0	801.446	X	X	X	High	0.0002159	0.001546	44	K.LDDIIGR.T	[1291-1297]
	[K].LHTGVGMIFLPQEDTFMQEAK.[Q]	1xOxidation [M]	0.00453046	0.00185622	1	1	2	A0A3P6E5G9	0	2408.16	X		X	High	0.0002159	0.001082	26	K.LHTGVGMIFLPQEDTFMQEAK.Q	[173-193]
	[K].LHTGVGMIFLPQEDTFMQEAK.[Q]	1xDeamidated [Q12]; 1xOxidation [M17]	0.002042	0.00161505	1	1	1	A0A3P6E5G9	0	2409.15	X			High	0.0005645	0.0006052	34	K.LHTGVGMIFLPQEDTFMQEAK.Q	[173-193]
	[K].IPTVTIEQAQK.[N]		9.52806e-06	0.000915735	2	2	30	A0A3P6E5G9; A0A0D3EHZ6	0	1227.69	X	X	X	High	0.0002159	1.443e-08	81	K.IPTVTIEQAQK.N	[799-809]
	[K].ISGLTFDELAR.[E]		5.43654e-05	0.000915735	2	2	30	A0A3P6E5G9; A0A0D3EHZ6	0	1221.65	X	X	X	High	0.0002159	3.51e-07	66	K.ISGLTFDELAR.E	[861-871]
	[K].LVAEAGIGTVASGVAK.[G]		8.38846e-07	0.000915735	2	2	41	A0A3P6E5G9; A0A0D3EHZ6	0	1442.82	X	X	X	High	0.0002159	4.569e-10	98	K.LVAEAGIGTVASGVAK.G	[1133-1148]
	[R].LVGEANDYVGK.[G]		0.000667715	0.000915735	3	6	8	A0A3P6E5G9; A0A3P6CB96; A0A0D3EHZ6	0	1164.59	X	X	X	High	0.0002159	2.529e-05	52	R.LVGEANDYVGK.G	[1423-1433]
	[R].LVGEANDYVGK.[G]	1xDeamidated [N6]	0.000496655	0.000915735	3	6	4	A0A3P6E5G9; A0A3P6CB96; A0A0D3EHZ6	0	1165.57		X	X	High	0.0002159	8.759e-06	58	R.LVGEANDYVGK.G	[1423-1433]
	[K].SETAYAVYQQHLANRPVNVLR.[D]		0.000993664	0.000915735	2	2	7	A0A3P6E5G9; A0A0D3EHZ6	0	2429.27	X	X	X	High	0.0002159	4.4e-05	45	K.SETAYAVYQQHLANRPVNVLR.D	[922-942]
	[R].SGSQLLILSDR.[T]		0.000419667	0.000915735	2	2	28	A0A3P6E5G9; A0A0D3EHZ6	0	1188.66	X	X	X	High	0.0002159	7.96e-05	39	R.SGSQLLILSDR.T	[703-713]
	[K].SSTVMENEEILR.[T]		0.000803019	0.000915735	2	2	10	A0A3P6E5G9; A0A0D3EHZ6	0	1407.68	X	X	X	High	0.0004787	0.0001992	51	K.SSTVMENEEILR.T	[541-552]
	[K].SSTVMENEEILR.[T]	1xOxidation [M5]	0.000250817	0.000915735	2	2	8	A0A3P6E5G9; A0A0D3EHZ6	0	1423.67	X	X	X	High	0.0002159	4.681e-06	59	K.SSTVMENEEILR.T	[541-552]
	[R].TAEEALMILVPEAYK.[N]		0.00440617	0.00185622	2	2	2	A0A3P6E5G9; A0A0D3EHZ6	0	1677.88		X	X	High	0.0002159	0.0004666	34	R.TAEEALMILVPEAYK.N	[394-408]
	[R].TAEEALMILVPEAYK.[N]	1xOxidation [M7]	0.000526688	0.000915735	2	2	1	A0A3P6E5G9; A0A0D3EHZ6	0	1693.87			X	High	0.0002159	9.664e-06	47	R.TAEEALMILVPEAYK.N	[394-408]
	[R].TQQAFGYSSEDVQMVIESMASQGK.[E]	1xDeamidated [Q13]; 2xOxidation [M14; M19]	0.0177063	0.00395139	2	2	1	A0A3P6E5G9; A0A0D3EHZ6	0	2654.16			X	High	0.0009497	0.003574	28	R.TQQAFGYSSEDVQMVIESMASQGK.E	[553-576]
	[K].VAQGAKPGEGGQLPGKK.[V]		0.00250611	0.00185622	3	6	1	A0A3P6E5G9; A0A3P6CB96; A0A0D3EHZ6	1	1621.9			X	High	0.0002159	0.0001634	43	K.VAQGAKPGEGGQLPGKK.V	[1065-1081]
	[K].VEPAVSIVQR.[F]		0.000874282	0.000915735	2	2	19	A0A3P6E5G9; A0A0D3EHZ6	0	1097.63	X	X	X	High	0.0002159	0.0001481	54	K.VEPAVSIVQR.F	[959-968]
	[K].VEPAVSIVQR.[F]	1xDeamidated [Q9]	0.0488766	0.00721051	2	2	2	A0A3P6E5G9; A0A0D3EHZ6	0	1098.62		X	X	High	0.001408	0.01151	29	K.VEPAVSIVQR.F	[959-968]
	[K].VSAYIAR.[L]		0.0172371	0.00395139	3	4	1	A0A3P6E5G9; A0A3P6CB96; A0A0D3EHZ6	0	779.441		X		High	0.0008537	0.003997	46	K.VSAYIAR.L	[1082-1088]
	[R].VTAPAGELQLK.[S]		0.0027331	0.00185622	2	2	11	A0A3P6E5G9; A0A0D3EHZ6	0	1126.65	X	X	X	High	0.0002159	0.0001926	45	R.VTAPAGELQLK.S	[1550-1560]
	[R].WPLAQPMR.[F]		0.0256612	0.00518163	3	6	4	A0A3P6E5G9; A0A3P6CB96; A0A0D3EHZ6	0	998.524		X	X	High	0.001188	0.005642	35	R.WPLAQPMR.F	[323-330]
	[R].WPLAQPMR.[F]	1xOxidation [M7]	0.0126964	0.00324154	3	6	4	A0A3P6E5G9; A0A3P6CB96; A0A0D3EHZ6	0	1014.52		X		High	0.0008537	0.002981	33	R.WPLAQPMR.F	[323-330]
A0A3P6F9U8	tripeptidyl-peptidase II OS=Brassica oleracea OX=3712 GN=BOLC1T01419H PE=3 SV=1	9255	347	29	11	6.21	151.3	1371	0	24	X	X	X
	Annotated Sequence	Modifications	Qvality PEP	Qvality q-value	# Protein Groups	# Proteins	# PSMs	Master Protein Accessions	# Missed Cleavages	Theo. MH+ [Da]	Replicate 1	Replicate 2	Replicate 3	Confidence (by Search Engine): Mascot	Percolator q-Value (by Search Engine): Mascot	Percolator PEP (by Search Engine): Mascot	Ions Score (by Search Engine): Mascot	Sequence in Protein	Positions in Proteins
	[K].AEGIPVSPYSVR.[R]		0.00129953	0.000915735	3	4	17	A0A3P6F9U8; A0A0D3DF71; A0A3P6E770	0	1274.67	X	X	X	High	0.0002159	0.0001244	44	K.AEGIPVSPYSVR.R	[560-571]
	[R].ALENTSTPVGDLPEDK.[L]		1.38892e-06	0.000915735	3	4	40	A0A3P6F9U8; A0A0D3DF71; A0A3P6E770	0	1685.82	X	X	X	High	0.0002159	6.502e-10	96	R.ALENTSTPVGDLPEDK.L	[573-588]
	[R].ALENTSTPVGDLPEDK.[L]	1xDeamidated [N4]	0.0211948	0.00488132	3	4	2	A0A3P6F9U8; A0A0D3DF71; A0A3P6E770	0	1686.81		X		High	0.0009993	0.004866	34	R.ALENTSTPVGDLPEDK.L	[573-588]
	[R].DQLAEALYQK.[G]		0.00127014	0.000915735	3	4	6	A0A3P6F9U8; A0A0D3DF71; A0A3P6E770	0	1178.61	X	X	X	High	0.0002159	8.146e-05	39	R.DQLAEALYQK.G	[1237-1246]
	[K].EAFYLGPPTK.[D]		0.00220197	0.00161505	2	3	7	A0A3P6F9U8; A0A3P6E770	0	1122.58	X	X	X	High	0.0002159	0.0001262	54	K.EAFYLGPPTK.D	[1048-1057]
	[K].EELILDGSEAPIK.[V]		0.000928573	0.000915735	3	4	4	A0A3P6F9U8; A0A0D3DF71; A0A3P6E770	0	1413.75		X	X	High	0.0002159	0.000158	49	K.EELILDGSEAPIK.V	[863-875]
	[K].FESQFYMISDANK.[R]		0.00815188	0.00223896	3	4	1	A0A3P6F9U8; A0A0D3DF71; A0A3P6E770	0	1579.71			X	High	0.0002159	0.001257	41	K.FESQFYMISDANK.R	[956-968]
	[K].FESQFYMISDANK.[R]	1xOxidation [M7]	0.00738673	0.00223896	3	4	3	A0A3P6F9U8; A0A0D3DF71; A0A3P6E770	0	1595.7		X	X	High	0.0002159	0.001131	31	K.FESQFYMISDANK.R	[956-968]
	[K].FESQFYMISDANKR.[V]		0.000169647	0.000915735	3	4	3	A0A3P6F9U8; A0A0D3DF71; A0A3P6E770	1	1735.81	X	X	X	High	0.0002159	1.498e-06	63	K.FESQFYMISDANKR.V	[956-969]
	[R].FIEAHPEYDGR.[G]		0.000928573	0.000915735	1	2	7	A0A3P6F9U8	0	1333.62	X	X	X	High	0.0002159	2.539e-05	47	R.FIEAHPEYDGR.G	[111-121]
	[R].FVDLVTEAVNK.[R]		0.00020066	0.000915735	3	4	19	A0A3P6F9U8; A0A0D3DF71; A0A3P6E770	0	1234.67	X	X	X	High	0.0002159	3.335e-06	56	R.FVDLVTEAVNK.R	[432-442]
	[R].FVDLVTEAVNKR.[R]		0.00088491	0.000915735	3	4	4	A0A3P6F9U8; A0A0D3DF71; A0A3P6E770	1	1390.77	X	X	X	High	0.0004787	0.0002225	39	R.FVDLVTEAVNKR.R	[432-443]
	[R].GASGVPLVVNSSWK.[N]		0.00595783	0.00185622	1	2	1	A0A3P6F9U8	0	1400.75			X	High	0.0002159	0.0007788	36	R.GASGVPLVVNSSWK.N	[177-190]
	[K].LADFSPLTNYR.[QIH]		0.000790053	0.000915735	3	4	21	A0A3P6F9U8; A0A0D3DF71; A0A3P6E770	0	1296.66	X	X	X	High	0.0002159	1.922e-05	55	K.LADFSPLTNYR.Q	[310-320]
	[R].LGSMETGTGLTR.[A]		1.51039e-05	0.000915735	3	4	13	A0A3P6F9U8; A0A0D3DF71; A0A3P6E770	0	1222.61	X	X	X	High	0.0002159	3.042e-08	81	R.LGSMETGTGLTR.A	[392-403]
	[R].LGSMETGTGLTR.[A]	1xOxidation [M4]	0.000175597	0.000915735	3	4	14	A0A3P6F9U8; A0A0D3DF71; A0A3P6E770	0	1238.6	X	X	X	High	0.0002159	1.586e-06	60	R.LGSMETGTGLTR.A	[392-403]
	[K].LNESTFLASLMPK.[K]	1xOxidation [M11]	0.000836278	0.000915735	3	4	1	A0A3P6F9U8; A0A0D3DF71; A0A3P6E770	0	1466.76			X	High	0.0002159	2.116e-05	53	K.LNESTFLASLMPK.K	[91-103]
	[R].IPYQPVDAQLK.[T]		7.49221e-05	0.000915735	1	2	21	A0A3P6F9U8	0	1271.7	X	X	X	High	0.0002159	4.003e-07	66	R.IPYQPVDAQLK.T	[898-908]
	[K].LSFDDKEGMNPK.[D]	1xOxidation [M9]	0.00426936	0.00185622	1	2	2	A0A3P6F9U8	1	1396.64		X	X	High	0.0002159	0.0004429	25	K.LSFDDKEGMNPK.D	[1079-1090]
	[R].LSLHSEPDGPVTGNGAFK.[S]	1xDeamidated [N14]	2.97433e-05	0.000915735	1	2	10	A0A3P6F9U8	0	1826.89	X	X	X	High	0.0002159	3.736e-06	30	R.LSLHSEPDGPVTGNGAFK.S	[1021-1038]
	[K].LSTGQGLMQVDK.[A]		2.19231e-06	0.000915735	1	2	25	A0A3P6F9U8	0	1276.66	X	X	X	High	0.0002159	1.359e-09	98	K.LSTGQGLMQVDK.A	[589-600]
	[K].LSTGQGLMQVDK.[A]	1xOxidation [M8]	0.000135546	0.000915735	1	2	9	A0A3P6F9U8	0	1292.65	X	X	X	High	0.0002159	1.047e-06	64	K.LSTGQGLMQVDK.A	[589-600]
	[K].NLYDFDQK.[H]		0.0217902	0.00488132	1	2	2	A0A3P6F9U8	0	1042.48	X	X		High	0.0009993	0.005002	35	K.NLYDFDQK.H	[237-244]
	[K].NTPQGSVLVGEISYGK.[L]		9.1625e-06	0.000915735	3	4	16	A0A3P6F9U8; A0A0D3DF71; A0A3P6E770	0	1648.85	X	X	X	High	0.0002159	1.667e-08	82	K.NTPQGSVLVGEISYGK.L	[1063-1078]
	[R].QSTEWTVQVEPK.[F]		0.000640652	0.000915735	1	2	5	A0A3P6F9U8	0	1431.71	X	X	X	High	0.0002159	1.338e-05	54	R.QSTEWTVQVEPK.F	[643-654]
	[R].RALENTSTPVGDLPEDK.[L]		0.000888478	0.000915735	3	4	3	A0A3P6F9U8; A0A0D3DF71; A0A3P6E770	1	1841.92	X	X	X	High	0.0002159	2.343e-05	38	R.RALENTSTPVGDLPEDK.L	[572-588]
	[K].SEYPNSTPLLAK.[I]		0.000428619	0.000915735	1	1	8	A0A3P6F9U8	0	1319.68	X	X	X	High	0.0002159	6.866e-06	54	K.SEYPNSTPLLAK.I	[1162-1173]
	[K].SEYPNSTPLLAK.[I]	1xDeamidated [N5]	0.020962	0.00395139	1	1	2	A0A3P6F9U8	0	1320.67		X		High	0.0009993	0.004824	34	K.SEYPNSTPLLAK.I	[1162-1173]
	[K].SSVLMPGVK.[E]		0.0491953	0.00721051	3	4	1	A0A3P6F9U8; A0A0D3DF71; A0A3P6E770	0	917.512		X		High	0.002686	0.01421	26	K.SSVLMPGVK.E	[1039-1047]
	[K].VEAEALLASEK.[L]		6.43793e-05	0.000915735	3	3	10	A0A3P6F9U8; A0A0D3DF71; A0A3P6E770	0	1159.62	X	X	X	High	0.0002159	3.13e-07	78	K.VEAEALLASEK.L	[876-886]
	[K].VLDEMIQNENETASK.[K]		1.55029e-05	0.000915735	1	2	14	A0A3P6F9U8	0	1720.81	X	X	X	High	0.0002159	3.157e-08	66	K.VLDEMIQNENETASK.K	[1320-1334]
	[R].VPDYLLLTHNGR.[S]		0.000276743	0.000915735	3	4	9	A0A3P6F9U8; A0A0D3DF71; A0A3P6E770	0	1397.75	X	X	X	High	0.0002159	3.851e-06	43	R.VPDYLLLTHNGR.S	[684-695]
	[R].VPDYLLLTHNGR.[S]	1xDeamidated [N10]	0.000333827	0.000915735	3	4	29	A0A3P6F9U8; A0A0D3DF71; A0A3P6E770	0	1398.74	X	X	X	High	0.0002159	4.551e-06	35	R.VPDYLLLTHNGR.S	[684-695]
	[R].VYAMGDVYPESSK.[L]		0.000480241	0.000915735	3	4	11	A0A3P6F9U8; A0A0D3DF71; A0A3P6E770	0	1445.66	X	X	X	High	0.0002159	6.78e-05	41	R.VYAMGDVYPESSK.L	[970-982]
	[R].VYAMGDVYPESSK.[L]	1xOxidation [M4]	0.00580572	0.00185622	3	4	3	A0A3P6F9U8; A0A0D3DF71; A0A3P6E770	0	1461.66	X	X	X	High	0.0008354	0.001996	31	R.VYAMGDVYPESSK.L	[970-982]
	[K].WENAATFASPSAK.[S]		2.45464e-06	0.000915735	1	2	4	A0A3P6F9U8	0	1379.66	X	X	X	High	0.0003184	6.06e-07	95	K.WENAATFASPSAK.S	[805-817]
A0A3P6E770	tripeptidyl-peptidase II OS=Brassica oleracea OX=3712 GN=BOLC7T45597H PE=3 SV=1	7450	301	24	2	5.86	144.5	1310	0	19	X	X	X
	Annotated Sequence	Modifications	Qvality PEP	Qvality q-value	# Protein Groups	# Proteins	# PSMs	Master Protein Accessions	# Missed Cleavages	Theo. MH+ [Da]	Replicate 1	Replicate 2	Replicate 3	Confidence (by Search Engine): Mascot	Percolator q-Value (by Search Engine): Mascot	Percolator PEP (by Search Engine): Mascot	Ions Score (by Search Engine): Mascot	Sequence in Protein	Positions in Proteins
	[K].AEGIPVSPYSVR.[R]		0.00129953	0.000915735	3	4	17	A0A3P6F9U8; A0A0D3DF71; A0A3P6E770	0	1274.67	X	X	X	High	0.0002159	0.0001244	44	K.AEGIPVSPYSVR.R	[510-521]
	[R].ALENTSTPVGDLPEDK.[L]		1.38892e-06	0.000915735	3	4	40	A0A3P6F9U8; A0A0D3DF71; A0A3P6E770	0	1685.82	X	X	X	High	0.0002159	6.502e-10	96	R.ALENTSTPVGDLPEDK.L	[523-538]
	[R].ALENTSTPVGDLPEDK.[L]	1xDeamidated [N4]	0.0211948	0.00488132	3	4	2	A0A3P6F9U8; A0A0D3DF71; A0A3P6E770	0	1686.81		X		High	0.0009993	0.004866	34	R.ALENTSTPVGDLPEDK.L	[523-538]
	[R].DQLAEALYQK.[G]		0.00127014	0.000915735	3	4	6	A0A3P6F9U8; A0A0D3DF71; A0A3P6E770	0	1178.61	X	X	X	High	0.0002159	8.146e-05	39	R.DQLAEALYQK.G	[1187-1196]
	[K].EAFYLGPPTK.[D]		0.00220197	0.00161505	2	3	7	A0A3P6F9U8; A0A3P6E770	0	1122.58	X	X	X	High	0.0002159	0.0001262	54	K.EAFYLGPPTK.D	[998-1007]
	[K].EELILDGSEAPIK.[V]		0.000928573	0.000915735	3	4	4	A0A3P6F9U8; A0A0D3DF71; A0A3P6E770	0	1413.75		X	X	High	0.0002159	0.000158	49	K.EELILDGSEAPIK.V	[813-825]
	[K].FESQFYMISDANK.[R]		0.00815188	0.00223896	3	4	1	A0A3P6F9U8; A0A0D3DF71; A0A3P6E770	0	1579.71			X	High	0.0002159	0.001257	41	K.FESQFYMISDANK.R	[906-918]
	[K].FESQFYMISDANK.[R]	1xOxidation [M7]	0.00738673	0.00223896	3	4	3	A0A3P6F9U8; A0A0D3DF71; A0A3P6E770	0	1595.7		X	X	High	0.0002159	0.001131	31	K.FESQFYMISDANK.R	[906-918]
	[K].FESQFYMISDANKR.[V]		0.000169647	0.000915735	3	4	3	A0A3P6F9U8; A0A0D3DF71; A0A3P6E770	1	1735.81	X	X	X	High	0.0002159	1.498e-06	63	K.FESQFYMISDANKR.V	[906-919]
	[K].FGTLTVLR.[E]		0.0109457	0.0027483	2	2	9	A0A0D3DF71; A0A3P6E770	0	906.541	X	X	X	High	0.0004272	0.001896	46	K.FGTLTVLR.E	[1239-1246]
	[R].FVDLVTEAVNK.[R]		0.00020066	0.000915735	3	4	19	A0A3P6F9U8; A0A0D3DF71; A0A3P6E770	0	1234.67	X	X	X	High	0.0002159	3.335e-06	56	R.FVDLVTEAVNK.R	[382-392]
	[R].FVDLVTEAVNKR.[R]		0.00088491	0.000915735	3	4	4	A0A3P6F9U8; A0A0D3DF71; A0A3P6E770	1	1390.77	X	X	X	High	0.0004787	0.0002225	39	R.FVDLVTEAVNKR.R	[382-393]
	[K].LADFSPLTNYR.[QIH]		0.000790053	0.000915735	3	4	21	A0A3P6F9U8; A0A0D3DF71; A0A3P6E770	0	1296.66	X	X	X	High	0.0002159	1.922e-05	55	K.LADFSPLTNYR.H	[260-270]
	[R].LGSMETGTGLTR.[A]		1.51039e-05	0.000915735	3	4	13	A0A3P6F9U8; A0A0D3DF71; A0A3P6E770	0	1222.61	X	X	X	High	0.0002159	3.042e-08	81	R.LGSMETGTGLTR.A	[342-353]
	[R].LGSMETGTGLTR.[A]	1xOxidation [M4]	0.000175597	0.000915735	3	4	14	A0A3P6F9U8; A0A0D3DF71; A0A3P6E770	0	1238.6	X	X	X	High	0.0002159	1.586e-06	60	R.LGSMETGTGLTR.A	[342-353]
	[K].ILYDFDQK.[H]		0.0101514	0.00223896	2	2	3	A0A0D3DF71; A0A3P6E770	0	1041.53	X	X		High	0.0009797	0.003658	52	K.ILYDFDQK.H	[187-194]
	[K].LNESTFLASLMPK.[K]	1xOxidation [M11]	0.000836278	0.000915735	3	4	1	A0A3P6F9U8; A0A0D3DF71; A0A3P6E770	0	1466.76			X	High	0.0002159	2.116e-05	53	K.LNESTFLASLMPK.K	[41-53]
	[R].LNLHSEPDGPVTGNGVFK.[S]		0.000407437	0.000915735	1	1	1	A0A3P6E770	0	1880.95	X			High	0.0004787	9.387e-05	26	R.LNLHSEPDGPVTGNGVFK.S	[971-988]
	[R].LNLHSEPDGPVTGNGVFK.[S]	1xDeamidated [N14]	7.82389e-05	0.000915735	1	1	17	A0A3P6E770	0	1881.93	X	X	X	High	0.0002159	4.856e-07	50	R.LNLHSEPDGPVTGNGVFK.S	[971-988]
	[K].LTTGQGLMQVDK.[A]		3.1334e-05	0.000915735	2	2	19	A0A0D3DF71; A0A3P6E770	0	1290.67	X	X	X	High	0.0002159	9.832e-08	80	K.LTTGQGLMQVDK.A	[539-550]
	[K].LTTGQGLMQVDK.[A]	1xOxidation [M8]	0.000482264	0.000915735	2	2	6	A0A0D3DF71; A0A3P6E770	0	1306.67	X	X	X	High	0.0002159	8.344e-06	55	K.LTTGQGLMQVDK.A	[539-550]
	[K].NTPQGSVLVGEISYGK.[L]		9.1625e-06	0.000915735	3	4	16	A0A3P6F9U8; A0A0D3DF71; A0A3P6E770	0	1648.85	X	X	X	High	0.0002159	1.667e-08	82	K.NTPQGSVLVGEISYGK.L	[1013-1028]
	[R].RALENTSTPVGDLPEDK.[L]		0.000888478	0.000915735	3	4	3	A0A3P6F9U8; A0A0D3DF71; A0A3P6E770	1	1841.92	X	X	X	High	0.0002159	2.343e-05	38	R.RALENTSTPVGDLPEDK.L	[522-538]
	[K].SEYPSYTPLLAK.[I]		0.00145486	0.000915735	1	1	2	A0A3P6E770	0	1368.7		X	X	High	0.0002159	5.708e-05	43	K.SEYPSYTPLLAK.I	[1112-1123]
	[K].SSVLMPGVK.[E]		0.0491953	0.00721051	3	4	1	A0A3P6F9U8; A0A0D3DF71; A0A3P6E770	0	917.512		X		High	0.002686	0.01421	26	K.SSVLMPGVK.E	[989-997]
	[K].VEAEALLASEK.[L]		6.43793e-05	0.000915735	3	3	10	A0A3P6F9U8; A0A0D3DF71; A0A3P6E770	0	1159.62	X	X	X	High	0.0002159	3.13e-07	78	K.VEAEALLASEK.L	[826-836]
	[R].VPDYLLLTHNGR.[S]		0.000276743	0.000915735	3	4	9	A0A3P6F9U8; A0A0D3DF71; A0A3P6E770	0	1397.75	X	X	X	High	0.0002159	3.851e-06	43	R.VPDYLLLTHNGR.S	[634-645]
	[R].VPDYLLLTHNGR.[S]	1xDeamidated [N10]	0.000333827	0.000915735	3	4	29	A0A3P6F9U8; A0A0D3DF71; A0A3P6E770	0	1398.74	X	X	X	High	0.0002159	4.551e-06	35	R.VPDYLLLTHNGR.S	[634-645]
	[R].VPYQPVDAQLK.[T]		0.000587121	0.000915735	2	2	7	A0A0D3DF71; A0A3P6E770	0	1257.68	X	X	X	High	0.0002159	1.158e-05	44	R.VPYQPVDAQLK.T	[848-858]
	[R].VYAMGDVYPESSK.[L]		0.000480241	0.000915735	3	4	11	A0A3P6F9U8; A0A0D3DF71; A0A3P6E770	0	1445.66	X	X	X	High	0.0002159	6.78e-05	41	R.VYAMGDVYPESSK.L	[920-932]
	[R].VYAMGDVYPESSK.[L]	1xOxidation [M4]	0.00580572	0.00185622	3	4	3	A0A3P6F9U8; A0A0D3DF71; A0A3P6E770	0	1461.66	X	X	X	High	0.0008354	0.001996	31	R.VYAMGDVYPESSK.L	[920-932]
A0A0D3ANP5	Urease OS=Brassica oleracea var. oleracea OX=109376 GN=106327528 PE=3 SV=1	4417	195	16	16	6.32	90.9	838	0	23	X	X	X
	Annotated Sequence	Modifications	Qvality PEP	Qvality q-value	# Protein Groups	# Proteins	# PSMs	Master Protein Accessions	# Missed Cleavages	Theo. MH+ [Da]	Replicate 1	Replicate 2	Replicate 3	Confidence (by Search Engine): Mascot	Percolator q-Value (by Search Engine): Mascot	Percolator PEP (by Search Engine): Mascot	Ions Score (by Search Engine): Mascot	Sequence in Protein	Positions in Proteins
	[K].AGNPDTMHGVQSNMLIGAK.[T]		7.6335e-06	0.000915735	1	2	19	A0A0D3ANP5	0	1940.93	X	X	X	High	0.0002159	1.011e-08	61	K.AGNPDTMHGVQSNMLIGAK.T	[368-386]
	[K].AGNPDTMHGVQSNMLIGAK.[T]	1xDeamidated [N]	0.000673253	0.000915735	1	2	2	A0A0D3ANP5	0	1941.92		X	X	High	0.0002159	1.455e-05	44	K.AGNPDTMHGVQSNMLIGAK.T	[368-386]
	[K].AGNPDTMHGVQSNMLIGAK.[T]	1xOxidation [M]	0.00010014	0.000915735	1	2	12	A0A0D3ANP5	0	1956.93	X	X	X	High	0.0002159	5.369e-06	54	K.AGNPDTMHGVQSNMLIGAK.T	[368-386]
	[K].AGNPDTMHGVQSNMLIGAK.[T]	2xOxidation [M7; M14]	0.000382382	0.000915735	1	2	7	A0A0D3ANP5	0	1972.92	X	X	X	High	0.0002159	6.349e-05	32	K.AGNPDTMHGVQSNMLIGAK.T	[368-386]
	[K].AGSENSVAFVSK.[A]		9.38443e-05	0.000915735	1	1	9	A0A0D3ANP5	0	1195.6	X	X	X	High	0.0002159	5.782e-07	73	K.AGSENSVAFVSK.A	[754-765]
	[K].AGSENSVAFVSK.[A]	1xDeamidated [N5]	9.79957e-05	0.000915735	1	1	4	A0A0D3ANP5	0	1196.58		X	X	High	0.0002159	6.171e-07	67	K.AGSENSVAFVSK.A	[754-765]
	[R].HLEEGDASEGISGEDPTFTTTLSR.[E]		8.30484e-08	0.000915735	1	2	7	A0A0D3ANP5	0	2549.16	X	X	X	High	0.0002159	6.996e-12	78	R.HLEEGDASEGISGEDPTFTTTLSR.E	[250-273]
	[R].KSVVLVNIGGNK.[V]		0.000822829	0.000915735	1	2	7	A0A0D3ANP5	1	1227.74	X	X	X	High	0.0003184	0.0001931	69	R.KSVVLVNIGGNK.V	[207-218]
	[R].LGDTNLYAR.[I]		0.000651352	0.000915735	1	2	6	A0A0D3ANP5	0	1022.53	X	X	X	High	0.0002159	1.378e-05	67	R.LGDTNLYAR.I	[290-298]
	[R].IGEVISR.[T]		0.00499214	0.00185622	1	2	3	A0A0D3ANP5	0	773.452		X	X	High	0.0008354	0.001277	63	R.IGEVISR.T	[638-644]
	[K].LGLHQAGFLAQK.[R]		0.000120094	0.000915735	1	2	15	A0A0D3ANP5	0	1282.73	X	X	X	High	0.0002159	8.609e-07	66	K.LGLHQAGFLAQK.R	[11-22]
	[K].LITVHEPISR.[E]		0.00202737	0.00161505	1	2	17	A0A0D3ANP5	0	1164.67	X	X	X	High	0.0002159	0.000108	50	K.LITVHEPISR.E	[93-102]
	[K].NGYIIGIGK.[A]		0.00708697	0.00223896	1	2	1	A0A0D3ANP5	0	934.536		X		High	0.0008354	0.001756	38	K.NGYIIGIGK.A	[359-367]
	[K].NGYIIGIGK.[A]	1xDeamidated [N1]	0.00458509	0.00185622	1	2	10	A0A0D3ANP5	0	935.52		X	X	High	0.0002159	0.0009115	32	K.NGYIIGIGK.A	[359-367]
	[K].NIPEDVAFAESR.[I]		0.000690124	0.000915735	1	2	9	A0A0D3ANP5	0	1347.65	X	X	X	High	0.0003184	0.0001611	59	K.NIPEDVAFAESR.I	[596-607]
	[K].NVLPSSTNPTRPYTK.[N]		0.000236217	0.000915735	1	2	11	A0A0D3ANP5	0	1674.88	X	X	X	High	0.0002159	2.574e-06	46	K.NVLPSSTNPTRPYTK.N	[563-577]
	[R].QILEAGAMGLK.[L]	1xGln->pyro-Glu [N-Term]	0.0153306	0.00368188	1	2	1	A0A0D3ANP5	0	1113.6			X	High	0.0005937	0.002972	26	R.QILEAGAMGLK.L	[478-488]
	[R].QILEAGAMGLK.[L]		0.000630116	0.000915735	1	2	10	A0A0D3ANP5	0	1130.62	X	X	X	High	0.0002159	1.302e-05	53	R.QILEAGAMGLK.L	[478-488]
	[R].QILEAGAMGLK.[L]	1xOxidation [M8]	0.00148768	0.000915735	1	2	6	A0A0D3ANP5	0	1146.62		X	X	High	0.0002159	5.946e-05	41	R.QILEAGAMGLK.L	[478-488]
	[K].SVAELMELGR.[Q]		0.000331	0.000915735	1	2	6	A0A0D3ANP5	0	1104.57	X	X	X	High	0.0002159	4.459e-06	65	K.SVAELMELGR.Q	[53-62]
	[K].SVAELMELGR.[Q]	1xOxidation [M6]	0.00147119	0.000915735	1	2	7	A0A0D3ANP5	0	1120.57	X	X	X	High	0.0002159	8.719e-05	48	K.SVAELMELGR.Q	[53-62]
	[K].SVVLVNIGGNK.[V]		0.00131443	0.000915735	1	2	6	A0A0D3ANP5	0	1099.65	X	X	X	High	0.0002159	4.724e-05	54	K.SVVLVNIGGNK.V	[208-218]
	[R].TIHTYHSEGAGGGHAPDIIR.[V]		2.83562e-05	0.000915735	1	2	3	A0A0D3ANP5	0	2089.02	X	X		High	0.0004787	5.42e-06	65	R.TIHTYHSEGAGGGHAPDIIR.V	[538-557]
	[K].YANMYGPTTGDK.[L]		2.98727e-05	0.000915735	1	2	13	A0A0D3ANP5	0	1317.58	X	X	X	High	0.0002159	9.094e-08	79	K.YANMYGPTTGDK.L	[276-287]
	[K].YANMYGPTTGDK.[L]	1xDeamidated [N3]	0.00863398	0.00223896	1	2	2	A0A0D3ANP5	0	1318.56			X	High	0.0002159	0.001359	34	K.YANMYGPTTGDK.L	[276-287]
	[K].YANMYGPTTGDK.[L]	1xOxidation [M4]	0.00180635	0.00161505	1	2	2	A0A0D3ANP5	0	1333.57		X	X	High	0.0003184	0.0004492	49	K.YANMYGPTTGDK.L	[276-287]
A0A0D3DF71	tripeptidyl-peptidase II OS=Brassica oleracea var. oleracea OX=109376 PE=3 SV=1	7130	279	23	2	6.46	153.6	1392	0	17	X	X	X
	Annotated Sequence	Modifications	Qvality PEP	Qvality q-value	# Protein Groups	# Proteins	# PSMs	Master Protein Accessions	# Missed Cleavages	Theo. MH+ [Da]	Replicate 1	Replicate 2	Replicate 3	Confidence (by Search Engine): Mascot	Percolator q-Value (by Search Engine): Mascot	Percolator PEP (by Search Engine): Mascot	Ions Score (by Search Engine): Mascot	Sequence in Protein	Positions in Proteins
	[K].AEGIPVSPYSVR.[R]		0.00129953	0.000915735	3	4	17	A0A3P6F9U8; A0A0D3DF71; A0A3P6E770	0	1274.67	X	X	X	High	0.0002159	0.0001244	44	K.AEGIPVSPYSVR.R	[592-603]
	[R].ALENTSTPVGDLPEDK.[L]		1.38892e-06	0.000915735	3	4	40	A0A3P6F9U8; A0A0D3DF71; A0A3P6E770	0	1685.82	X	X	X	High	0.0002159	6.502e-10	96	R.ALENTSTPVGDLPEDK.L	[605-620]
	[R].ALENTSTPVGDLPEDK.[L]	1xDeamidated [N4]	0.0211948	0.00488132	3	4	2	A0A3P6F9U8; A0A0D3DF71; A0A3P6E770	0	1686.81		X		High	0.0009993	0.004866	34	R.ALENTSTPVGDLPEDK.L	[605-620]
	[R].DQLAEALYQK.[G]		0.00127014	0.000915735	3	4	6	A0A3P6F9U8; A0A0D3DF71; A0A3P6E770	0	1178.61	X	X	X	High	0.0002159	8.146e-05	39	R.DQLAEALYQK.G	[1269-1278]
	[K].EELILDGSEAPIK.[V]		0.000928573	0.000915735	3	4	4	A0A3P6F9U8; A0A0D3DF71; A0A3P6E770	0	1413.75		X	X	High	0.0002159	0.000158	49	K.EELILDGSEAPIK.V	[895-907]
	[K].FESQFYMISDANK.[R]		0.00815188	0.00223896	3	4	1	A0A3P6F9U8; A0A0D3DF71; A0A3P6E770	0	1579.71			X	High	0.0002159	0.001257	41	K.FESQFYMISDANK.R	[988-1000]
	[K].FESQFYMISDANK.[R]	1xOxidation [M7]	0.00738673	0.00223896	3	4	3	A0A3P6F9U8; A0A0D3DF71; A0A3P6E770	0	1595.7		X	X	High	0.0002159	0.001131	31	K.FESQFYMISDANK.R	[988-1000]
	[K].FESQFYMISDANKR.[V]		0.000169647	0.000915735	3	4	3	A0A3P6F9U8; A0A0D3DF71; A0A3P6E770	1	1735.81	X	X	X	High	0.0002159	1.498e-06	63	K.FESQFYMISDANKR.V	[988-1001]
	[K].FGTLTVLR.[E]		0.0109457	0.0027483	2	2	9	A0A0D3DF71; A0A3P6E770	0	906.541	X	X	X	High	0.0004272	0.001896	46	K.FGTLTVLR.E	[1321-1328]
	[R].FVDLVTEAVNK.[R]		0.00020066	0.000915735	3	4	19	A0A3P6F9U8; A0A0D3DF71; A0A3P6E770	0	1234.67	X	X	X	High	0.0002159	3.335e-06	56	R.FVDLVTEAVNK.R	[464-474]
	[R].FVDLVTEAVNKR.[R]		0.00088491	0.000915735	3	4	4	A0A3P6F9U8; A0A0D3DF71; A0A3P6E770	1	1390.77	X	X	X	High	0.0004787	0.0002225	39	R.FVDLVTEAVNKR.R	[464-475]
	[K].LADFSPLTNYR.[QIH]		0.000790053	0.000915735	3	4	21	A0A3P6F9U8; A0A0D3DF71; A0A3P6E770	0	1296.66	X	X	X	High	0.0002159	1.922e-05	55	K.LADFSPLTNYR.I	[341-351]
	[R].LGSMETGTGLTR.[A]		1.51039e-05	0.000915735	3	4	13	A0A3P6F9U8; A0A0D3DF71; A0A3P6E770	0	1222.61	X	X	X	High	0.0002159	3.042e-08	81	R.LGSMETGTGLTR.A	[424-435]
	[R].LGSMETGTGLTR.[A]	1xOxidation [M4]	0.000175597	0.000915735	3	4	14	A0A3P6F9U8; A0A0D3DF71; A0A3P6E770	0	1238.6	X	X	X	High	0.0002159	1.586e-06	60	R.LGSMETGTGLTR.A	[424-435]
	[K].ILYDFDQK.[H]		0.0101514	0.00223896	2	2	3	A0A0D3DF71; A0A3P6E770	0	1041.53	X	X		High	0.0009797	0.003658	52	K.ILYDFDQK.H	[268-275]
	[K].LNESTFLASLMPK.[K]	1xOxidation [M11]	0.000836278	0.000915735	3	4	1	A0A3P6F9U8; A0A0D3DF71; A0A3P6E770	0	1466.76			X	High	0.0002159	2.116e-05	53	K.LNESTFLASLMPK.K	[122-134]
	[K].LTTGQGLMQVDK.[A]		3.1334e-05	0.000915735	2	2	19	A0A0D3DF71; A0A3P6E770	0	1290.67	X	X	X	High	0.0002159	9.832e-08	80	K.LTTGQGLMQVDK.A	[621-632]
	[K].LTTGQGLMQVDK.[A]	1xOxidation [M8]	0.000482264	0.000915735	2	2	6	A0A0D3DF71; A0A3P6E770	0	1306.67	X	X	X	High	0.0002159	8.344e-06	55	K.LTTGQGLMQVDK.A	[621-632]
	[K].NTPQGSVLVGEISYGK.[L]		9.1625e-06	0.000915735	3	4	16	A0A3P6F9U8; A0A0D3DF71; A0A3P6E770	0	1648.85	X	X	X	High	0.0002159	1.667e-08	82	K.NTPQGSVLVGEISYGK.L	[1095-1110]
	[R].RALENTSTPVGDLPEDK.[L]		0.000888478	0.000915735	3	4	3	A0A3P6F9U8; A0A0D3DF71; A0A3P6E770	1	1841.92	X	X	X	High	0.0002159	2.343e-05	38	R.RALENTSTPVGDLPEDK.L	[604-620]
	[K].SSVLMPGVK.[E]		0.0491953	0.00721051	3	4	1	A0A3P6F9U8; A0A0D3DF71; A0A3P6E770	0	917.512		X		High	0.002686	0.01421	26	K.SSVLMPGVK.E	[1071-1079]
	[K].VEAEALLASEK.[L]		6.43793e-05	0.000915735	3	3	10	A0A3P6F9U8; A0A0D3DF71; A0A3P6E770	0	1159.62	X	X	X	High	0.0002159	3.13e-07	78	K.VEAEALLASEK.L	[908-918]
	[K].VLEELIQNENQTANK.[K]		0.00182607	0.00161505	1	1	3	A0A0D3DF71	0	1742.89		X	X	High	0.0002159	8.796e-05	44	K.VLEELIQNENQTANK.K	[1341-1355]
	[K].VLEELIQNENQTANKK.[L]		0.00169817	0.00161505	1	1	2	A0A0D3DF71	1	1870.99	X	X		High	0.0005645	0.0004816	39	K.VLEELIQNENQTANKK.L	[1341-1356]
	[R].VPDYLLLTHNGR.[S]		0.000276743	0.000915735	3	4	9	A0A3P6F9U8; A0A0D3DF71; A0A3P6E770	0	1397.75	X	X	X	High	0.0002159	3.851e-06	43	R.VPDYLLLTHNGR.S	[716-727]
	[R].VPDYLLLTHNGR.[S]	1xDeamidated [N10]	0.000333827	0.000915735	3	4	29	A0A3P6F9U8; A0A0D3DF71; A0A3P6E770	0	1398.74	X	X	X	High	0.0002159	4.551e-06	35	R.VPDYLLLTHNGR.S	[716-727]
	[R].VPYQPVDAQLK.[T]		0.000587121	0.000915735	2	2	7	A0A0D3DF71; A0A3P6E770	0	1257.68	X	X	X	High	0.0002159	1.158e-05	44	R.VPYQPVDAQLK.T	[930-940]
	[R].VYAMGDVYPESSK.[L]		0.000480241	0.000915735	3	4	11	A0A3P6F9U8; A0A0D3DF71; A0A3P6E770	0	1445.66	X	X	X	High	0.0002159	6.78e-05	41	R.VYAMGDVYPESSK.L	[1002-1014]
	[R].VYAMGDVYPESSK.[L]	1xOxidation [M4]	0.00580572	0.00185622	3	4	3	A0A3P6F9U8; A0A0D3DF71; A0A3P6E770	0	1461.66	X	X	X	High	0.0008354	0.001996	31	R.VYAMGDVYPESSK.L	[1002-1014]
A0A3P6CTJ3	RuBisCO large subunit-binding protein subunit alpha, chloroplastic OS=Brassica oleracea OX=3712 GN=BOLC4T27245H PE=3 SV=1	11497	319	18	12	5.2	65.3	616	0	29	X	X	X
	Annotated Sequence	Modifications	Qvality PEP	Qvality q-value	# Protein Groups	# Proteins	# PSMs	Master Protein Accessions	# Missed Cleavages	Theo. MH+ [Da]	Replicate 1	Replicate 2	Replicate 3	Confidence (by Search Engine): Mascot	Percolator q-Value (by Search Engine): Mascot	Percolator PEP (by Search Engine): Mascot	Ions Score (by Search Engine): Mascot	Sequence in Protein	Positions in Proteins
	[R].AALQAGIDK.[L]		0.019203	0.00395139	2	6	2	A0A3P6CI61; A0A3P6CTJ3	0	886.499		X		High	0.0008537	0.004434	43	R.AALQAGIDK.L	[89-97]
	[K].DSTTLIADAASK.[D]		0.000426814	0.000915735	1	6	11	A0A3P6CTJ3	0	1192.61	X	X	X	High	0.0003184	9.881e-05	49	K.DSTTLIADAASK.D	[402-413]
	[K].DSTTLIADAASKDELQAR.[I]		6.74976e-07	0.000915735	1	6	44	A0A3P6CTJ3	1	1904.96	X	X	X	High	0.0002159	2.036e-10	65	K.DSTTLIADAASKDELQAR.I	[402-419]
	[K].DSTTLIADAASKDELQAR.[I]	1xDeamidated [Q16]	0.00867572	0.00223896	1	6	1	A0A3P6CTJ3	1	1905.94			X	High	0.0002159	0.001369	25	K.DSTTLIADAASKDELQAR.I	[402-419]
	[K].ELSETDSVYDSEK.[L]		0.000246558	0.000915735	1	2	6	A0A3P6CTJ3	0	1501.65	X	X	X	High	0.0004787	5.45e-05	73	K.ELSETDSVYDSEK.L	[426-438]
	[K].EISFDQSSR.[A]		0.00933264	0.00223896	1	3	2	A0A3P6CTJ3	0	1068.5		X		High	0.0008537	0.002838	36	K.EISFDQSSR.A	[80-88]
	[R].GVLNVVAVK.[A]		0.00265507	0.00185622	1	5	20	A0A3P6CTJ3	0	898.572	X	X	X	High	0.0002159	0.0003611	60	R.GVLNVVAVK.A	[343-351]
	[R].GVLNVVAVK.[A]	1xDeamidated [N4]	0.035795	0.00634354	1	5	1	A0A3P6CTJ3	0	899.556		X		High	0.001951	0.008014	31	R.GVLNVVAVK.A	[343-351]
	[R].GYISPQFVTNPEK.[L]		5.8778e-05	0.000915735	2	8	33	A0A3P6CI61; A0A3P6CTJ3	0	1479.75	X	X	X	High	0.0002159	3.108e-07	84	R.GYISPQFVTNPEK.L	[272-284]
	[R].GYISPQFVTNPEK.[L]	1xDeamidated [Q6]	0.0378551	0.00669071	2	8	2	A0A3P6CI61; A0A3P6CTJ3	0	1480.73		X		High	0.002077	0.008455	27	R.GYISPQFVTNPEK.L	[272-284]
	[K].HGLLSVTSGANPVSLK.[R]		1.82957e-08	0.000915735	1	4	26	A0A3P6CTJ3	0	1579.88	X	X	X	High	0.0004787	3.645e-09	90	K.HGLLSVTSGANPVSLK.R	[176-191]
	[K].HGLLSVTSGANPVSLKR.[G]		1.26388e-05	0.000915735	1	4	11	A0A3P6CTJ3	1	1735.98	X	X	X	High	0.0003184	3.036e-06	65	K.HGLLSVTSGANPVSLKR.G	[176-192]
	[K].LADAVGLTLGPR.[G]		1.56383e-05	0.000915735	2	6	28	A0A3P6CI61; A0A3P6CTJ3	0	1182.68	X	X	X	High	0.0002159	5.529e-07	67	K.LADAVGLTLGPR.G	[98-109]
	[R].LGADIVQK.[A]		0.00407399	0.00185622	2	8	6	A0A3P6CI61; A0A3P6CTJ3	0	843.493		X	X	High	0.0007684	0.001051	47	R.LGADIVQK.A	[514-521]
	[K].LLVEFENAR.[V]		0.00262644	0.00185622	1	6	11	A0A3P6CTJ3	0	1090.59	X	X	X	High	0.0006033	0.0006748	53	K.LLVEFENAR.V	[285-293]
	[K].LLVEFENAR.[V]	1xDeamidated [N7]	0.00268405	0.00185622	1	6	3	A0A3P6CTJ3	0	1091.57	X	X	X	High	0.0005645	0.000852	56	K.LLVEFENAR.V	[285-293]
	[K].LSGGVAVIK.[V]		0.00692725	0.00223896	1	8	6	A0A3P6CTJ3	0	843.53		X	X	High	0.0008354	0.001725	49	K.LSGGVAVIK.V	[446-454]
	[R].NVVLDEFGSPK.[V]		0.000326803	0.000915735	1	4	20	A0A3P6CTJ3	0	1204.62	X	X	X	High	0.0002159	6.661e-06	57	R.NVVLDEFGSPK.V	[112-122]
	[K].TNDSAGDGTTTASVLAR.[E]		1.67723e-08	0.000915735	2	6	43	A0A3P6CI61; A0A3P6CTJ3	0	1636.78	X	X	X	High	0.0002159	5.336e-13	143	K.TNDSAGDGTTTASVLAR.E	[155-171]
	[K].TNDSAGDGTTTASVLAR.[E]	1xDeamidated [N2]	4.91443e-07	0.000915735	2	6	11	A0A3P6CI61; A0A3P6CTJ3	0	1637.76	X	X	X	High	0.0002159	7.012e-10	98	K.TNDSAGDGTTTASVLAR.E	[155-171]
	[K].VGAATETELEDR.[K]		1.52358e-05	0.000915735	1	6	26	A0A3P6CTJ3	0	1290.62	X	X	X	High	0.0002159	3.12e-08	76	K.VGAATETELEDR.K	[455-466]
	[K].VGAATETELEDRK.[L]		0.00012486	0.000915735	1	6	2	A0A3P6CTJ3	1	1418.71	X	X		High	0.0003184	2.908e-05	54	K.VGAATETELEDRK.L	[455-467]
	[K].VVNDGVTIAR.[A]		0.00109655	0.000915735	2	6	3	A0A3P6CI61; A0A3P6CTJ3	0	1043.58		X		High	0.0003184	0.000261	75	K.VVNDGVTIAR.A	[123-132]
	[K].VVNDGVTIAR.[A]	1xDeamidated [N3]	0.0155763	0.00368188	2	6	1	A0A3P6CI61; A0A3P6CTJ3	0	1044.57		X		High	0.0008537	0.003625	46	K.VVNDGVTIAR.A	[123-132]
A0A0D3EDK8	Aldehyde oxidase OS=Brassica oleracea var. oleracea OX=109376 GN=106317854 PE=3 SV=1	4259	150	16	13	6.73	148.9	1365	0	15	X	X	X
	Annotated Sequence	Modifications	Qvality PEP	Qvality q-value	# Protein Groups	# Proteins	# PSMs	Master Protein Accessions	# Missed Cleavages	Theo. MH+ [Da]	Replicate 1	Replicate 2	Replicate 3	Confidence (by Search Engine): Mascot	Percolator q-Value (by Search Engine): Mascot	Percolator PEP (by Search Engine): Mascot	Ions Score (by Search Engine): Mascot	Sequence in Protein	Positions in Proteins
	[K].AGEATEYTLPQLWEK.[L]		0.000156302	0.000915735	1	2	2	A0A0D3EDK8	0	1735.85			X	High	0.0002159	1.317e-06	58	K.AGEATEYTLPQLWEK.L	[989-1003]
	[K].DEIVPDKGTLNPGYR.[S]		1.76615e-05	0.000915735	1	2	3	A0A0D3EDK8	1	1673.85	X		X	High	0.0002159	3.9e-08	56	K.DEIVPDKGTLNPGYR.S	[525-539]
	[R].EAMLSSAQQIVETQEHSPVGK.[G]		2.07415e-05	0.000915735	1	2	4	A0A0D3EDK8	0	2269.11		X	X	High	0.0002159	5.038e-08	61	R.EAMLSSAQQIVETQEHSPVGK.G	[575-595]
	[R].EAMLSSAQQIVETQEHSPVGK.[G]	1xOxidation [M3]	5.5747e-07	0.000915735	1	2	14	A0A0D3EDK8	0	2285.11	X	X	X	High	0.0002159	1.495e-10	90	R.EAMLSSAQQIVETQEHSPVGK.G	[575-595]
	[R].KVEDFLVGK.[V]		0.00181948	0.00161505	1	1	4	A0A0D3EDK8	1	1034.59		X	X	High	0.0002159	8.767e-05	55	R.KVEDFLVGK.V	[501-509]
	[R].KVNLHAYESLK.[L]		0.000279117	0.000915735	1	2	6	A0A0D3EDK8	1	1301.72	X	X	X	High	0.0002159	4.964e-05	32	R.KVNLHAYESLK.L	[972-982]
	[R].KVVDEFNASSK.[W]		1.27491e-05	0.000915735	1	2	9	A0A0D3EDK8	1	1223.63		X	X	High	0.0002159	2.313e-08	84	R.KVVDEFNASSK.W	[1015-1025]
	[K].IPTVDTIPR.[Q]		0.0183876	0.00395139	4	10	9	A0A3P6BJR9; A0A0D3EDK8; A0A0D3AKA3; A0A0D3BGZ4	0	1011.58	X	X	X	High	0.0009497	0.003741	48	K.IPTVDTIPR.Q	[1261-1269]
	[K].ITYSVGFK.[S]		0.00267435	0.00185622	4	9	19	A0A3P6BJR9; A0A0D3EDK8; A0A0D3AKA3; A0A0D3BGZ4	0	914.498	X	X	X	High	0.0002159	0.0004799	54	K.ITYSVGFK.S	[874-881]
	[K].LVAGNTSTGYYK.[ED]		4.30136e-05	0.000915735	4	9	22	A0A3P6BJR9; A0A0D3EDK8; A0A0D3AKA3; A0A0D3BGZ4	0	1273.64	X	X	X	High	0.0002159	1.637e-07	83	K.LVAGNTSTGYYK.E	[279-290]
	[K].LVAGNTSTGYYK.[ED]	1xDeamidated [N5]	0.00537891	0.00185622	4	9	1	A0A3P6BJR9; A0A0D3EDK8; A0A0D3AKA3; A0A0D3BGZ4	0	1274.63			X	High	0.0002159	0.0006564	44	K.LVAGNTSTGYYK.E	[279-290]
	[K].NGSSSSDTHLLFETYR.[A]		9.30353e-05	0.000915735	1	2	1	A0A0D3EDK8	0	1813.84			X	High	0.0002159	5.691e-07	45	K.NGSSSSDTHLLFETYR.A	[434-449]
	[K].NGSSSSDTHLLFETYR.[A]	1xDeamidated [N1]	0.00100158	0.000915735	1	2	4	A0A0D3EDK8	0	1814.82	X	X	X	High	0.0002159	2.891e-05	28	K.NGSSSSDTHLLFETYR.A	[434-449]
	[R].NTGTLGGNIMMAQR.[K]		1.06218e-05	0.000915735	1	2	3	A0A0D3EDK8	0	1463.71			X	High	0.0002159	1.727e-08	85	R.NTGTLGGNIMMAQR.K	[360-373]
	[R].NTGTLGGNIMMAQR.[K]	1xOxidation [M]	9.63136e-05	0.000915735	1	2	8	A0A0D3EDK8	0	1479.7	X	X	X	High	0.0002159	6.002e-07	63	R.NTGTLGGNIMMAQR.K	[360-373]
	[K].QFPSDLTTILVAAR.[A]	1xGln->pyro-Glu [N-Term]	0.00223382	0.00161505	1	2	1	A0A0D3EDK8	0	1514.82			X	High	0.0002159	0.0001298	46	K.QFPSDLTTILVAAR.A	[375-388]
	[R].VIQTDTLSMVQGSVTGGSTTSEASSEAVR.[I]		0.00312853	0.00185622	1	2	2	A0A0D3EDK8	0	2898.4	X		X	High	0.0005645	0.001028	40	R.VIQTDTLSMVQGSVTGGSTTSEASSEAVR.I	[1100-1128]
	[R].VIQTDTLSMVQGSVTGGSTTSEASSEAVR.[I]	1xDeamidated [Q11]	3.43246e-05	0.000915735	1	2	1	A0A0D3EDK8	0	2899.38			X	High	0.0002159	1.135e-07	86	R.VIQTDTLSMVQGSVTGGSTTSEASSEAVR.I	[1100-1128]
	[R].VIQTDTLSMVQGSVTGGSTTSEASSEAVR.[I]	1xOxidation [M9]	3.13119e-06	0.000915735	1	2	2	A0A0D3EDK8	0	2914.39		X	X	High	0.0002159	2.414e-09	78	R.VIQTDTLSMVQGSVTGGSTTSEASSEAVR.I	[1100-1128]
	[R].VPAVYGVSMR.[LF]		0.00451244	0.00185622	1	3	2	A0A0D3EDK8	0	1078.57			X	High	0.0002159	0.0004869	29	R.VPAVYGVSMR.L	[1034-1043]
	[R].VPEGVLGIVTYK.[D]		3.09062e-06	0.000915735	1	2	31	A0A0D3EDK8	0	1274.74	X	X	X	High	0.0002159	6.073e-09	90	R.VPEGVLGIVTYK.D	[647-658]
	[K].VVDEFNASSK.[W]		0.00144405	0.000915735	1	2	2	A0A0D3EDK8	0	1095.53			X	High	0.0002159	5.639e-05	66	K.VVDEFNASSK.W	[1016-1025]
P55939	Phospholipase D alpha 2 OS=Brassica oleracea var. capitata OX=3716 GN=PLD2 PE=1 SV=2	4941	203	16	9	5.63	92	812	0	28	X	X	X
	Annotated Sequence	Modifications	Qvality PEP	Qvality q-value	# Protein Groups	# Proteins	# PSMs	Master Protein Accessions	# Missed Cleavages	Theo. MH+ [Da]	Replicate 1	Replicate 2	Replicate 3	Confidence (by Search Engine): Mascot	Percolator q-Value (by Search Engine): Mascot	Percolator PEP (by Search Engine): Mascot	Ions Score (by Search Engine): Mascot	Sequence in Protein	Positions in Proteins
	[R].AYVPVDEVINGEEVEK.[W]		6.55051e-05	0.000915735	1	1	11	P55939	0	1789.89	X	X	X	High	0.0002159	3.219e-07	62	R.AYVPVDEVINGEEVEK.W	[110-125]
	[R].AYVPVDEVINGEEVEK.[W]	1xDeamidated [N10]	1.3143e-05	0.000915735	1	1	21	P55939	0	1790.87	X	X	X	High	0.0002159	2.421e-08	69	R.AYVPVDEVINGEEVEK.W	[110-125]
	[K].DDNPIGATLIGR.[AG]		0.000248679	0.000915735	3	6	15	A0A3P6FGA7; A0A0D3CRB4; P55939	0	1241.65	X	X	X	High	0.0002159	2.79e-06	55	K.DDNPIGATLIGR.A	[98-109]
	[R].DSEIAMGGYQPHHLSHR.[Q]		6.22291e-06	0.000915735	2	4	22	A0A3P6FGA7; P55939	0	1934.89	X	X	X	High	0.0002159	6.874e-07	41	R.DSEIAMGGYQPHHLSHR.Q	[691-707]
	[R].DSEIAMGGYQPHHLSHR.[Q]	1xOxidation [M6]	3.25824e-05	0.000915735	2	4	9	A0A3P6FGA7; P55939	0	1950.89	X	X	X	High	0.0004787	6.272e-06	58	R.DSEIAMGGYQPHHLSHR.Q	[691-707]
	[R].EPWQDIHSR.[L]		0.00359092	0.00185622	1	1	3	P55939	0	1167.55		X		High	0.0007684	0.0009279	27	R.EPWQDIHSR.L	[405-413]
	[K].GETQLYATIDLQK.[A]		0.000761568	0.000915735	1	1	2	P55939	0	1479.77	X		X	High	0.0002159	1.803e-05	47	K.GETQLYATIDLQK.A	[47-59]
	[K].KEGEYEPAERPDPDTDYMR.[A]		0.0102022	0.00223896	1	1	2	P55939	1	2298		X	X	High	0.0002159	0.001722	26	K.KEGEYEPAERPDPDTDYMR.A	[633-651]
	[R].LEGPIAWDVLYNFEQR.[W]		0.0606701	0.00957795	3	5	2	A0A3P6FGA7; A0A0D3CRB4; P55939	0	1949.98	X	X		High	0.002632	0.01291	34	R.LEGPIAWDVLYNFEQR.W	[414-429]
	[R].ILGNKVDYLPPILTT.[-]		0.00301567	0.00185622	1	1	3	P55939	1	1656.96	X	X	X	High	0.0002159	0.0002331	40	R.ILGNKVDYLPPILTT.-	[798-812]
	[R].NPDDGGSIVQNLQVSAMFTHHQK.[I]		0.000154959	0.000915735	2	4	4	A0A3P6FGA7; P55939	0	2523.2	X	X	X	High	0.0003184	3.599e-05	39	R.NPDDGGSIVQNLQVSAMFTHHQK.I	[313-335]
	[R].RPKPGGDMTLGELLK.[K]		3.50121e-07	0.000915735	1	1	6	P55939	0	1611.89	X	X	X	High	0.0003184	8.905e-08	56	R.RPKPGGDMTLGELLK.K	[246-260]
	[R].RPKPGGDMTLGELLK.[K]	1xOxidation [M8]	0.00114462	0.000915735	1	1	5	P55939	0	1627.88	X	X	X	High	0.0004787	0.000299	43	R.RPKPGGDMTLGELLK.K	[246-260]
	[R].SIQDAYIHAIR.[R]		3.41759e-05	0.000915735	3	6	64	A0A3P6FGA7; A0A0D3CRB4; P55939	0	1286.69	X	X	X	High	0.0002159	1.129e-07	74	R.SIQDAYIHAIR.R	[503-513]
	[R].TLDTVHHDDFHQPNFTGASITK.[G]		4.06426e-06	0.000915735	1	1	5	P55939	0	2481.18	X	X	X	High	0.0004787	6.877e-07	58	R.TLDTVHHDDFHQPNFTGASITK.G	[379-400]
	[KR].TLEMMYK.[YD]		0.0413496	0.00696376	1	3	12	P55939	0	915.431	X	X	X	High	0.001304	0.009662	33	R.TLEMMYK.D	[596-602]
	[R].TSVDVLK.[K]		0.0146189	0.00368188	2	4	3	A0A3P6FGA7; P55939	0	761.44		X	X	High	0.0008537	0.003414	54	R.TSVDVLK.K	[278-284]
	[K].VSLYQGAHVPDNFVPK.[I]		0.000441463	0.000915735	1	1	2	P55939	0	1770.92		X	X	High	0.0002159	0.001123	26	K.VSLYQGAHVPDNFVPK.I	[183-198]
	[K].VSLYQGAHVPDNFVPK.[I]	1xDeamidated [N12]	0.00149321	0.000915735	1	1	1	P55939	0	1771.9			X	High	0.0002159	5.999e-05	25	K.VSLYQGAHVPDNFVPK.I	[183-198]
	[R].YDTPFHSLFR.[T]		0.000951108	0.000915735	3	6	11	A0A3P6FGA7; A0A0D3CRB4; P55939	0	1282.62	X	X	X	High	0.0002159	0.0001043	32	R.YDTPFHSLFR.T	[369-378]
A0A3P6G3S8	acylaminoacyl-peptidase OS=Brassica oleracea OX=3712 GN=BOLC8T48215H PE=3 SV=1	5040	167	17	17	6.8	90.3	821	0	27	X	X	X
	Annotated Sequence	Modifications	Qvality PEP	Qvality q-value	# Protein Groups	# Proteins	# PSMs	Master Protein Accessions	# Missed Cleavages	Theo. MH+ [Da]	Replicate 1	Replicate 2	Replicate 3	Confidence (by Search Engine): Mascot	Percolator q-Value (by Search Engine): Mascot	Percolator PEP (by Search Engine): Mascot	Ions Score (by Search Engine): Mascot	Sequence in Protein	Positions in Proteins
	[K].DDANEAFPIHNLTK.[S]		2.55497e-05	0.000915735	1	2	11	A0A3P6G3S8	0	1584.77	X	X	X	High	0.0002159	6.291e-07	71	K.DDANEAFPIHNLTK.S	[349-362]
	[K].ELHVGLDSATEEEYATQSK.[L]		0.000202392	0.000915735	1	2	8	A0A3P6G3S8	0	2106.98	X	X	X	High	0.0002159	2.002e-06	51	K.ELHVGLDSATEEEYATQSK.L	[65-83]
	[K].FEIWSSSQLDK.[E]		0.0091517	0.00223896	1	2	1	A0A3P6G3S8	0	1339.65	X			High	0.0009797	0.003321	29	K.FEIWSSSQLDK.E	[182-192]
	[K].GQGDWEDEWGEAYAGK.[K]		0.000572617	0.000915735	1	2	1	A0A3P6G3S8	0	1797.74			X	High	0.0002159	1.113e-05	63	K.GQGDWEDEWGEAYAGK.K	[257-272]
	[K].GQGDWEDEWGEAYAGKK.[Q]		0.00671147	0.00223896	1	2	1	A0A3P6G3S8	1	1925.83	X			High	0.0008115	0.002459	30	K.GQGDWEDEWGEAYAGKK.Q	[257-273]
	[R].GSLGFGEDALQSVPGK.[I]		8.72314e-07	0.000915735	1	2	25	A0A3P6G3S8	0	1561.79	X	X	X	High	0.0002159	3.079e-10	86	R.GSLGFGEDALQSVPGK.I	[627-642]
	[R].GSLGFGEDALQSVPGK.[I]	1xDeamidated [Q11]	0.015412	0.00368188	1	2	3	A0A3P6G3S8	0	1562.77		X	X	High	0.0005937	0.002989	29	R.GSLGFGEDALQSVPGK.I	[627-642]
	[K].KQPALFVIDVDSGEVEHIK.[G]		0.000981897	0.000915735	1	2	3	A0A3P6G3S8	1	2124.13	X	X	X	High	0.0003184	0.0002318	50	K.KQPALFVIDVDSGEVEHIK.G	[273-291]
	[K].LLQEFMSIPTIDK.[A]		0.000458523	0.000915735	1	2	2	A0A3P6G3S8	0	1534.82		X	X	High	0.0002159	7.668e-06	59	K.LLQEFMSIPTIDK.A	[84-96]
	[K].LLQEFMSIPTIDK.[A]	1xOxidation [M6]	1.64753e-05	0.000915735	1	2	5	A0A3P6G3S8	0	1550.81	X	X	X	High	0.0002159	3.486e-08	81	K.LLQEFMSIPTIDK.A	[84-96]
	[K].ISWPSDGK.[L]		0.0366934	0.00634354	1	2	4	A0A3P6G3S8	0	889.441		X	X	High	0.001951	0.008186	33	K.ISWPSDGK.L	[402-409]
	[R].ITVLGGSHGGFLTTHLIGQAPDK.[F]		0.000364965	0.000915735	1	2	3	A0A3P6G3S8	0	2319.25	X	X		High	0.0004787	8.327e-05	28	R.ITVLGGSHGGFLTTHLIGQAPDK.F	[669-691]
	[R].NPENESPTKFEIWSSSQLDK.[E]		0.000758461	0.000915735	1	2	4	A0A3P6G3S8	1	2336.1	X	X	X	High	0.0003184	0.0001773	46	R.NPENESPTKFEIWSSSQLDK.E	[173-192]
	[K].QPALFVIDVDSGEVEHIK.[G]		0.000215865	0.000915735	1	2	5	A0A3P6G3S8	0	1996.04	X	X	X	High	0.0002159	2.218e-06	43	K.QPALFVIDVDSGEVEHIK.G	[274-291]
	[R].SISVGQVVWSPNSK.[DG]		3.14703e-05	0.000915735	1	4	21	A0A3P6G3S8	0	1487.79	X	X	X	High	0.0002159	9.902e-08	72	R.SISVGQVVWSPNSK.G	[296-309]
	[R].SISVGQVVWSPNSK.[DG]	1xDeamidated [N12]	5.8778e-05	0.000915735	1	4	8	A0A3P6G3S8	0	1488.77	X	X	X	High	0.0002159	2.702e-07	86	R.SISVGQVVWSPNSK.G	[296-309]
	[R].VAYVAEEPSPPKPTFDHLGYYK.[K]		8.47291e-06	0.000915735	1	2	2	A0A3P6G3S8	0	2508.24	X			High	0.0004787	1.498e-06	47	R.VAYVAEEPSPPKPTFDHLGYYK.K	[222-243]
	[R].VILSLNLISGELSR.[V]		0.00148217	0.000915735	1	2	2	A0A3P6G3S8	0	1513.89		X	X	High	0.0003184	0.0003616	61	R.VILSLNLISGELSR.V	[462-475]
	[R].VPISNGFQYVR.[A]		9.06498e-05	0.000915735	1	2	13	A0A3P6G3S8	0	1279.68	X	X	X	High	0.0002159	5.433e-07	71	R.VPISNGFQYVR.A	[767-777]
	[R].VPISNGFQYVR.[A]	1xDeamidated [N5]	0.000262906	0.000915735	1	2	36	A0A3P6G3S8	0	1280.66	X	X	X	High	0.0002159	5.522e-06	58	R.VPISNGFQYVR.A	[767-777]
	[K].VTSGLSSLQFK.[I]		1.19445e-05	0.000915735	1	2	9	A0A3P6G3S8	0	1166.64	X	X	X	High	0.0002159	2.072e-08	83	K.VTSGLSSLQFK.I	[540-550]
A0A0D3BN92	RuBisCO large subunit-binding protein subunit beta, chloroplastic OS=Brassica oleracea var. oleracea OX=109376 GN=106335433 PE=3 SV=1	7515	248	19	2	6.64	63.7	600	0	36	X	X	X
	Annotated Sequence	Modifications	Qvality PEP	Qvality q-value	# Protein Groups	# Proteins	# PSMs	Master Protein Accessions	# Missed Cleavages	Theo. MH+ [Da]	Replicate 1	Replicate 2	Replicate 3	Confidence (by Search Engine): Mascot	Percolator q-Value (by Search Engine): Mascot	Percolator PEP (by Search Engine): Mascot	Ions Score (by Search Engine): Mascot	Sequence in Protein	Positions in Proteins
	[K].AALDNDEEKVGADIVK.[R]		0.00060448	0.000915735	1	2	14	A0A0D3BN92	1	1686.85	X	X	X	High	0.0002159	1.554e-05	44	K.AALDNDEEKVGADIVK.R	[485-500]
	[K].ALVAELKK.[M]		0.0473168	0.00696376	4	10	2	A0A3P6EAM3; A0A0D3B358; A0A0D3BN92; A0A0D3CSF1	1	871.561		X		High	0.002165	0.01036	53	K.ALVAELKK.M	[181-188]
	[R].DLVGVLEDAIR.[G]		0.000109192	0.000915735	2	4	1	A0A0D3BN92; A0A0D3CSF1	0	1199.66	X			High	0.0004787	2.28e-05	65	R.DLVGVLEDAIR.G	[286-296]
	[R].EEVGLSLDK.[SA]		0.00568283	0.00185622	3	8	1	A0A0D3BN92; A0A0D3CSF1; A0A0D3BB44	0	989.515		X		High	0.0008354	0.00144	36	R.EEVGLSLDK.A	[357-365]
	[K].ELHFNKDGTTIR.[K]		0.000452767	0.000915735	2	4	2	A0A0D3BN92; A0A0D3CSF1	1	1430.74	X	X		High	0.0003184	0.0001047	44	K.ELHFNKDGTTIR.K	[58-69]
	[K].ELHFNKDGTTIR.[K]	1xDeamidated [N5]	0.0111132	0.0027483	2	4	1	A0A0D3BN92; A0A0D3CSF1	1	1431.72		X		High	0.0008537	0.002637	25	K.ELHFNKDGTTIR.K	[58-69]
	[K].ETSTIVGDGSTQDAVQK.[R]		9.71511e-05	0.000915735	2	3	14	A0A0D3BN92; A0A0D3CSF1	0	1735.83	X	X	X	High	0.0003184	2.268e-05	65	K.ETSTIVGDGSTQDAVQK.R	[382-398]
	[K].ETSTIVGDGSTQDAVQKR.[V]		0.00391961	0.00185622	2	3	1	A0A0D3BN92; A0A0D3CSF1	1	1891.94	X			High	0.0005645	0.001351	34	K.ETSTIVGDGSTQDAVQKR.V	[382-399]
	[K].ETSTIVGDGSTQDAVQKR.[V]	1xDeamidated [Q12]	0.000410896	0.000915735	2	3	2	A0A0D3BN92; A0A0D3CSF1	1	1892.92	X	X		High	0.0003184	9.5e-05	41	K.ETSTIVGDGSTQDAVQKR.V	[382-399]
	[R].EVELEDPVENIGAK.[L]		2.86035e-05	0.000915735	5	11	18	A0A3P6EAM3; A0A0D3B358; A0A0D3BN92; A0A0D3CSF1; A0A0D3BB44	0	1541.77	X	X	X	High	0.0002159	4.071e-06	62	R.EVELEDPVENIGAK.L	[114-127]
	[K].FGYNAATGK.[Y]		0.00401135	0.00185622	2	5	2	A0A0D3BN92; A0A0D3BB44	0	928.452		X		High	0.0007684	0.001034	53	K.FGYNAATGK.Y	[533-541]
	[R].GYVSPYFVTDSEK.[M]		0.000156977	0.000915735	1	2	23	A0A0D3BN92	0	1491.7	X	X	X	High	0.0002159	5.601e-06	53	R.GYVSPYFVTDSEK.M	[252-264]
	[R].KGVVTLEEGK.[S]		0.0606701	0.00957795	5	12	2	A0A3P6EAM3; A0A0D3B358; A0A0D3BN92; A0A0D3CSF1; A0A0D3BB44	1	1059.6		X		High	0.002632	0.01292	34	R.KGVVTLEEGK.S	[226-235]
	[K].LADLVGVTLGPK.[G]		9.42515e-05	0.000915735	5	10	12	A0A3P6EAM3; A0A0D3B358; A0A0D3BN92; A0A0D3CSF1; A0A0D3BB44	0	1182.71	X	X	X	High	0.0003184	2.201e-05	87	K.LADLVGVTLGPK.G	[78-89]
	[K].LRVEDALNATK.[A]		7.11265e-05	0.000915735	5	11	25	A0A3P6EAM3; A0A0D3B358; A0A0D3BN92; A0A0D3CSF1; A0A0D3BB44	1	1229.68	X	X	X	High	0.0003184	1.667e-05	65	K.LRVEDALNATK.A	[448-458]
	[K].LRVEDALNATK.[A]	1xDeamidated [N8]	0.0369222	0.00669071	5	11	4	A0A3P6EAM3; A0A0D3B358; A0A0D3BN92; A0A0D3CSF1; A0A0D3BB44	1	1230.67	X	X	X	High	0.002892	0.01081	37	K.LRVEDALNATK.A	[448-458]
	[K].LSGGVAVIQVGAQTETELK.[E]		0.000478226	0.000915735	5	10	3	A0A3P6EAM3; A0A0D3B358; A0A0D3BN92; A0A0D3CSF1; A0A0D3BB44	0	1900.04	X	X		High	0.0004787	0.0001122	48	K.LSGGVAVIQVGAQTETELK.E	[426-444]
	[K].NAGVNGSVVSEK.[VI]		0.00499214	0.00185622	5	12	1	A0A3P6EAM3; A0A0D3B358; A0A0D3BN92; A0A0D3CSF1; A0A0D3BB44	0	1160.59		X		High	0.0008354	0.001275	29	K.NAGVNGSVVSEK.V	[513-524]
	[K].NAGVNGSVVSEK.[VI]	1xDeamidated [N5]	0.00183269	0.00161505	5	12	4	A0A3P6EAM3; A0A0D3B358; A0A0D3BN92; A0A0D3CSF1; A0A0D3BB44	0	1161.57	X	X		High	0.0003184	0.0004569	44	K.NAGVNGSVVSEK.V	[513-524]
	[K].NLIEQAEQDYEK.[E]		6.49398e-05	0.000915735	2	6	2	A0A0D3BN92; A0A0D3CSF1	0	1479.7	X		X	High	0.0002159	3.382e-06	72	K.NLIEQAEQDYEK.E	[405-416]
	[K].NLIEQAEQDYEKEK.[L]		0.00148768	0.000915735	2	6	2	A0A0D3BN92; A0A0D3CSF1	1	1736.83	X	X		High	0.0004787	0.0004089	44	K.NLIEQAEQDYEKEK.L	[405-418]
	[K].VVAAGANPVLITR.[G]		1.05757e-05	0.000915735	5	10	67	A0A3P6EAM3; A0A0D3B358; A0A0D3BN92; A0A0D3CSF1; A0A0D3BB44	0	1280.77	X	X	X	High	0.0002159	3.432e-07	84	K.VVAAGANPVLITR.G	[161-173]
	[K].VVAAGANPVLITR.[G]	1xDeamidated [N7]	0.000888478	0.000915735	5	10	1	A0A3P6EAM3; A0A0D3B358; A0A0D3BN92; A0A0D3CSF1; A0A0D3BB44	0	1281.75		X		High	0.0003184	0.0002089	54	K.VVAAGANPVLITR.G	[161-173]
	[K].YEDLMAAGIIDPTK.[LV]		1.34729e-06	0.000915735	3	9	29	A0A0D3B358; A0A0D3BN92; A0A0D3CSF1	0	1536.76	X	X	X	High	0.0002159	6.2e-10	95	K.YEDLMAAGIIDPTK.V	[542-555]
	[K].YEDLMAAGIIDPTK.[LV]	1xOxidation [M5]	2.63144e-06	0.000915735	3	9	15	A0A0D3B358; A0A0D3BN92; A0A0D3CSF1	0	1552.76	X	X	X	High	0.0004787	4.314e-07	97	K.YEDLMAAGIIDPTK.V	[542-555]
A0A3P6G2W2	ribulose-bisphosphate carboxylase (Fragment) OS=Brassica oleracea OX=3712 GN=BOLSC28T60395H PE=4 SV=1	37377	1332	6	1	6.76	11.3	101	0	61	X	X	X
	Annotated Sequence	Modifications	Qvality PEP	Qvality q-value	# Protein Groups	# Proteins	# PSMs	Master Protein Accessions	# Missed Cleavages	Theo. MH+ [Da]	Replicate 1	Replicate 2	Replicate 3	Confidence (by Search Engine): Mascot	Percolator q-Value (by Search Engine): Mascot	Percolator PEP (by Search Engine): Mascot	Ions Score (by Search Engine): Mascot	Sequence in Protein	Positions in Proteins
	[R].AVYECLR.[G]		0.0249385	0.00518163	4	21	6	A0A3P6HCT5; A0A3P6G2W2; A0A3P6E8M9; P48686	0	853.424		X	X	High	0.001188	0.005448	29	R.AVYECLR.G	[7-13]
	[K].DDENVNSQPFMR.[W]		1.32577e-05	0.000915735	4	17	238	A0A3P6HCT5; A0A3P6G2W2; A0A3P6E8M9; P48686	0	1451.62	X	X	X	High	0.0002159	2.465e-08	84	K.DDENVNSQPFMR.W	[21-32]
	[K].DDENVNSQPFMR.[W]	1xDeamidated [N/Q]	1.80494e-05	0.000915735	4	17	269	A0A3P6HCT5; A0A3P6G2W2; A0A3P6E8M9; P48686	0	1452.61	X	X	X	High	0.0002159	4.043e-08	77	K.DDENVNSQPFMR.W	[21-32]
	[K].DDENVNSQPFMR.[W]	2xDeamidated [N4; N6]	0.00735263	0.00223896	4	17	1	A0A3P6HCT5; A0A3P6G2W2; A0A3P6E8M9; P48686	0	1453.59		X		High	0.0008354	0.001818	46	K.DDENVNSQPFMR.W	[21-32]
	[K].DDENVNSQPFMR.[W]	1xOxidation [M11]	3.61597e-05	0.000915735	4	17	307	A0A3P6HCT5; A0A3P6G2W2; A0A3P6E8M9; P48686	0	1467.62	X	X	X	High	0.0002159	1.234e-07	75	K.DDENVNSQPFMR.W	[21-32]
	[K].DDENVNSQPFMR.[W]	1xDeamidated [N/Q]; 1xOxidation [M11]	0.000267441	0.000915735	4	17	53	A0A3P6HCT5; A0A3P6G2W2; A0A3P6E8M9; P48686	0	1468.6	X	X	X	High	0.0002159	3.778e-06	50	K.DDENVNSQPFMR.W	[21-32]
	[K].DDENVNSQPFMRWR.[D]	1xOxidation [M11]	0.00428617	0.00185622	4	17	1	A0A3P6HCT5; A0A3P6G2W2; A0A3P6E8M9; P48686	1	1809.8		X		High	0.0007684	0.001104	30	K.DDENVNSQPFMRWR.D	[21-34]
	[R].ELGVPIVMHDYLTGGFTANTSLAH.[-]		5.05098e-06	0.000915735	1	1	34	A0A3P6G2W2	0	2543.26	X	X	X	High	0.0002159	5.2e-09	71	R.ELGVPIVMHDYLTGGFTANTSLAH.-	[78-101]
	[R].ELGVPIVMHDYLTGGFTANTSLAH.[-]	1xDeamidated [N19]	0.000737035	0.000915735	1	1	1	A0A3P6G2W2	0	2544.24	X			High	0.0004787	0.0001805	42	R.ELGVPIVMHDYLTGGFTANTSLAH.-	[78-101]
	[R].ELGVPIVMHDYLTGGFTANTSLAH.[-]	1xOxidation [M8]	8.9655e-06	0.000915735	1	1	3	A0A3P6G2W2	0	2559.25	X		X	High	0.0004787	1.589e-06	84	R.ELGVPIVMHDYLTGGFTANTSLAH.-	[78-101]
	[R].FLFCAEAIYK.[AS]		0.0161667	0.00395139	4	20	1	A0A3P6HCT5; A0A3P6G2W2; A0A3P6E8M9; P48686	0	1204.61	X			High	0.001376	0.005521	32	R.FLFCAEAIYK.A	[37-46]
	[R].GGLDFTKDDENVNSQPFMR.[W]		2.92081e-06	0.000915735	4	16	94	A0A3P6HCT5; A0A3P6G2W2; A0A3P6E8M9; P48686	1	2169.99	X	X	X	High	0.0002159	3.111e-09	84	R.GGLDFTKDDENVNSQPFMR.W	[14-32]
	[R].GGLDFTKDDENVNSQPFMR.[W]	1xDeamidated [N/Q]	5.05098e-06	0.000915735	4	16	125	A0A3P6HCT5; A0A3P6G2W2; A0A3P6E8M9; P48686	1	2170.97	X	X	X	High	0.0002159	5.219e-09	70	R.GGLDFTKDDENVNSQPFMR.W	[14-32]
	[R].GGLDFTKDDENVNSQPFMR.[W]	1xOxidation [M18]	2.29665e-07	0.000915735	4	16	105	A0A3P6HCT5; A0A3P6G2W2; A0A3P6E8M9; P48686	1	2185.98	X	X	X	High	0.0002159	1.086e-08	54	R.GGLDFTKDDENVNSQPFMR.W	[14-32]
	[R].GGLDFTKDDENVNSQPFMR.[W]	1xDeamidated [N/Q]; 1xOxidation [M18]	9.20241e-06	0.000915735	4	16	93	A0A3P6HCT5; A0A3P6G2W2; A0A3P6E8M9; P48686	1	2186.97	X	X	X	High	0.0002159	1.367e-08	56	R.GGLDFTKDDENVNSQPFMR.W	[14-32]
	[R].GGLDFTKDDENVNSQPFMR.[W]	2xDeamidated [N13; Q15]; 1xOxidation [M18]	0.00235745	0.00161505	4	16	1	A0A3P6HCT5; A0A3P6G2W2; A0A3P6E8M9; P48686	1	2187.95			X	High	0.0002159	0.0001442	35	R.GGLDFTKDDENVNSQPFMR.W	[14-32]
A0A0D3BC46	Peptidase M16C associated domain-containing protein OS=Brassica oleracea var. oleracea OX=109376 GN=106335091 PE=4 SV=1	3009	158	22	4	5.57	120.3	1077	0	25	X	X	X
	Annotated Sequence	Modifications	Qvality PEP	Qvality q-value	# Protein Groups	# Proteins	# PSMs	Master Protein Accessions	# Missed Cleavages	Theo. MH+ [Da]	Replicate 1	Replicate 2	Replicate 3	Confidence (by Search Engine): Mascot	Percolator q-Value (by Search Engine): Mascot	Percolator PEP (by Search Engine): Mascot	Ions Score (by Search Engine): Mascot	Sequence in Protein	Positions in Proteins
	[K].AGMTEEDLAELAR.[A]		0.00235745	0.00161505	2	4	2	A0A0D3ACD4; A0A0D3BC46	0	1405.66			X	High	0.0002159	0.0001441	32	K.AGMTEEDLAELAR.A	[586-598]
	[K].AGMTEEDLAELAR.[A]	1xOxidation [M3]	5.02907e-06	0.000915735	2	4	2	A0A0D3ACD4; A0A0D3BC46	0	1421.66			X	High	0.0002159	5.18e-09	100	K.AGMTEEDLAELAR.A	[586-598]
	[K].AIIGTIGDVDSYQLPDAK.[G]		1.14364e-05	0.000915735	2	4	2	A0A0D3ACD4; A0A0D3BC46	0	1875.97			X	High	0.0002159	1.938e-08	71	K.AIIGTIGDVDSYQLPDAK.G	[986-1003]
	[K].DLSFVQLNQLIGR.[K]		0.00162531	0.000915735	2	4	2	A0A0D3ACD4; A0A0D3BC46	0	1502.83		X		High	0.0003184	0.0003999	49	K.DLSFVQLNQLIGR.K	[690-702]
	[R].DNGVAVAVASAEDIDAANNAR.[S]		0.00481223	0.00185622	1	2	1	A0A0D3BC46	0	2042.97			X	High	0.0002159	0.0005447	44	R.DNGVAVAVASAEDIDAANNAR.S	[1047-1067]
	[R].EEILTTSLK.[D]		0.00340708	0.00185622	2	4	4	A0A0D3ACD4; A0A0D3BC46	0	1033.58		X	X	High	0.0002159	0.0002937	43	R.EEILTTSLK.D	[1025-1033]
	[K].EPTYVPTEVGDINGVK.[V]		0.00165533	0.00161505	1	2	4	A0A0D3BC46	0	1717.86	X		X	High	0.0002159	7.307e-05	38	K.EPTYVPTEVGDINGVK.V	[630-645]
	[K].EPTYVPTEVGDINGVK.[V]	1xDeamidated [N13]	0.00012486	0.000915735	1	2	12	A0A0D3BC46	0	1718.85	X	X	X	High	0.0002159	5.139e-06	44	K.EPTYVPTEVGDINGVK.V	[630-645]
	[R].GLDVDQETLTK.[A]		0.000296304	0.000915735	2	4	12	A0A0D3ACD4; A0A0D3BC46	0	1218.62	X	X	X	High	0.0002159	8.706e-06	58	R.GLDVDQETLTK.A	[975-985]
	[R].GLSLMLQSIAK.[W]		0.000419667	0.000915735	2	4	2	A0A0D3ACD4; A0A0D3BC46	0	1160.67		X	X	High	0.0002159	6.639e-06	57	R.GLSLMLQSIAK.W	[501-511]
	[R].GLSLMLQSIAK.[W]	1xOxidation [M5]	0.020393	0.00395139	2	4	1	A0A0D3ACD4; A0A0D3BC46	0	1176.67			X	High	0.001124	0.004248	29	R.GLSLMLQSIAK.W	[501-511]
	[K].GVYSQPDNILGR.[I]		0.000113038	0.000915735	3	6	20	A0A0D3ACD4; A0A0D3BC46; A0A0D3CPK6	0	1318.67	X	X	X	High	0.0002159	7.787e-07	59	K.GVYSQPDNILGR.I	[262-273]
	[R].HLLGVTDEER.[LQ]		0.000899258	0.000915735	2	4	6	A0A0D3ACD4; A0A0D3BC46	0	1168.6		X	X	High	0.0002159	2.392e-05	48	R.HLLGVTDEER.L	[1011-1020]
	[K].HISNTWLWDR.[V]		0.0159955	0.00395139	2	4	1	A0A0D3ACD4; A0A0D3BC46	0	1327.65	X			High	0.001376	0.005479	28	K.HISNTWLWDR.V	[919-928]
	[R].KREEILTTSLK.[D]		0.000796512	0.000915735	2	4	9	A0A0D3ACD4; A0A0D3BC46	2	1317.77	X	X	X	High	0.0002159	1.946e-05	37	R.KREEILTTSLK.D	[1023-1033]
	[R].IAQQAISPDNTYGVDSGGDPK.[D]		7.79007e-05	0.000915735	2	2	7	A0A0D3ACD4; A0A0D3BC46	0	2133.01		X	X	High	0.0002159	4.271e-07	54	R.IAQQAISPDNTYGVDSGGDPK.D	[274-294]
	[K].LFSEPIR.[I]		0.029505	0.00560368	2	4	3	A0A0D3ACD4; A0A0D3BC46	0	861.483		X	X	High	0.001188	0.006634	40	K.LFSEPIR.I	[357-363]
	[R].LKQETPDPPEALR.[C]		0.0106195	0.00223896	2	4	7	A0A0D3ACD4; A0A0D3BC46	1	1493.8	X	X	X	High	0.0002159	0.001825	28	R.LKQETPDPPEALR.C	[605-617]
	[R].IWFYGDDDPLQR.[L]		0.0253692	0.00518163	1	2	1	A0A0D3BC46	0	1524.71			X	High	0.001188	0.005572	28	R.IWFYGDDDPLQR.L	[319-330]
	[R].NEAIVIPTQVNYVGK.[A]		3.6317e-05	0.000915735	3	6	22	A0A0D3ACD4; A0A0D3BC46; A0A0D3CPK6	0	1644.9	X	X	X	High	0.0002159	1.247e-07	62	R.NEAIVIPTQVNYVGK.A	[884-898]
	[R].NEAIVIPTQVNYVGK.[A]	1xDeamidated [N1]	0.0340783	0.00593447	3	6	1	A0A0D3ACD4; A0A0D3BC46; A0A0D3CPK6	0	1645.88			X	High	0.001188	0.007796	31	R.NEAIVIPTQVNYVGK.A	[884-898]
	[K].QFVSQSIAR.[M]		0.00444124	0.00185622	2	4	6	A0A0D3ACD4; A0A0D3BC46	0	1035.56		X	X	High	0.0002159	0.0005498	44	K.QFVSQSIAR.M	[761-769]
	[K].TGGISVYPLTSSVR.[G]		0.000676038	0.000915735	2	4	12	A0A0D3ACD4; A0A0D3BC46	0	1436.77	X	X	X	High	0.0002159	1.468e-05	47	K.TGGISVYPLTSSVR.G	[704-717]
	[K].TLDIYDGTGDFLR.[G]		0.00893149	0.00223896	3	6	2	A0A0D3ACD4; A0A0D3BC46; A0A0D3CPK6	0	1485.72			X	High	0.0002159	0.001428	34	K.TLDIYDGTGDFLR.G	[962-974]
	[K].VEELIMSTLK.[K]		0.00351072	0.00185622	1	2	3	A0A0D3BC46	0	1162.64	X	X	X	High	0.0005645	0.001182	42	K.VEELIMSTLK.K	[458-467]
	[R].VTIEMQPDPEK.[A]		0.00148768	0.000915735	2	4	12	A0A0D3ACD4; A0A0D3BC46	0	1286.63	X	X	X	High	0.0002159	0.0002946	39	R.VTIEMQPDPEK.A	[559-569]
	[R].VTIEMQPDPEK.[A]	1xOxidation [M5]	0.0196262	0.00395139	2	4	2	A0A0D3ACD4; A0A0D3BC46	0	1302.62		X	X	High	0.0008537	0.004515	39	R.VTIEMQPDPEK.A	[559-569]
A0A0D3A2C6	Glycine cleavage system P protein OS=Brassica oleracea var. oleracea OX=109376 GN=106303581 PE=3 SV=1	2906	123	14	14	7.09	114.5	1047	0	18	X	X	X
	Annotated Sequence	Modifications	Qvality PEP	Qvality q-value	# Protein Groups	# Proteins	# PSMs	Master Protein Accessions	# Missed Cleavages	Theo. MH+ [Da]	Replicate 1	Replicate 2	Replicate 3	Confidence (by Search Engine): Mascot	Percolator q-Value (by Search Engine): Mascot	Percolator PEP (by Search Engine): Mascot	Ions Score (by Search Engine): Mascot	Sequence in Protein	Positions in Proteins
	[R].ESTYLTHPIFNMYHTEHELLR.[Y]		2.58847e-05	0.000915735	1	1	2	A0A0D3A2C6	0	2631.27	X	X		High	0.0004787	4.916e-06	39	R.ESTYLTHPIFNMYHTEHELLR.Y	[546-566]
	[R].ESTYLTHPIFNMYHTEHELLR.[Y]	1xDeamidated [N11]	0.00656276	0.00185622	1	1	1	A0A0D3A2C6	0	2632.25			X	High	0.0002159	0.0009027	25	R.ESTYLTHPIFNMYHTEHELLR.Y	[546-566]
	[R].GANGTVAHEFIIDLR.[G]		0.000105935	0.000915735	1	1	5	A0A0D3A2C6	0	1612.84	X	X	X	High	0.0004787	2.206e-05	64	R.GANGTVAHEFIIDLR.G	[887-901]
	[R].GANGTVAHEFIIDLR.[G]	1xDeamidated [N3]	0.0044589	0.00185622	1	1	1	A0A0D3A2C6	0	1613.83	X			High	0.0005645	0.001571	43	R.GANGTVAHEFIIDLR.G	[887-901]
	[K].GAPHSPAMLMSDTWK.[K]		0.00135995	0.000915735	1	1	5	A0A0D3A2C6	0	1628.76	X	X	X	High	0.0002159	5.024e-05	34	K.GAPHSPAMLMSDTWK.K	[980-994]
	[K].GAPHSPAMLMSDTWK.[K]	1xOxidation [M]	5.8778e-05	0.000915735	1	1	11	A0A0D3A2C6	0	1644.75	X	X	X	High	0.0004787	1.177e-05	42	K.GAPHSPAMLMSDTWK.K	[980-994]
	[K].GAPHSPAMLMSDTWK.[K]	2xOxidation [M8; M10]	5.98061e-05	0.000915735	1	1	8	A0A0D3A2C6	0	1660.75	X	X	X	High	0.0002159	2.789e-07	39	K.GAPHSPAMLMSDTWK.K	[980-994]
	[K].GNADVQNNVLK.[G]		0.00131942	0.000915735	1	1	4	A0A0D3A2C6	0	1171.61	X	X	X	High	0.0002159	4.772e-05	63	K.GNADVQNNVLK.G	[969-979]
	[K].HFPVLFR.[G]		0.0300334	0.00593447	1	1	4	A0A0D3A2C6	0	915.52	X	X		High	0.001556	0.006801	30	K.HFPVLFR.G	[880-886]
	[K].HLAPFLPSHPVIPTGGFPQPEK.[T]		9.35145e-07	0.000915735	1	1	3	A0A0D3A2C6	0	2366.27	X	X	X	High	0.0002159	3.438e-10	34	K.HLAPFLPSHPVIPTGGFPQPEK.T	[805-826]
	[K].KHLAPFLPSHPVIPTGGFPQPEK.[T]		8.42168e-05	0.000915735	1	1	2	A0A0D3A2C6	1	2494.36	X	X		High	0.0004787	1.725e-05	32	K.KHLAPFLPSHPVIPTGGFPQPEK.T	[804-826]
	[K].IAILNANYMAK.[R]		3.53835e-05	0.000915735	1	1	24	A0A0D3A2C6	0	1221.67	X	X	X	High	0.0002159	1.198e-07	82	K.IAILNANYMAK.R	[865-875]
	[K].IAILNANYMAK.[R]	1xDeamidated [N5]	0.00162531	0.000915735	1	1	2	A0A0D3A2C6	0	1222.65		X	X	High	0.0002159	7.056e-05	59	K.IAILNANYMAK.R	[865-875]
	[K].IAILNANYMAK.[R]	1xOxidation [M9]	0.0025609	0.00185622	1	1	4	A0A0D3A2C6	0	1237.66	X	X	X	High	0.0006033	0.0006858	54	K.IAILNANYMAK.R	[865-875]
	[R].IIGVSVDSTGKPALR.[M]		0.000416137	0.000915735	1	1	13	A0A0D3A2C6	0	1512.87	X	X	X	High	0.0002159	8.684e-06	55	R.IIGVSVDSTGKPALR.M	[378-392]
	[K].IITVGTDAK.[G]		0.0100009	0.00223896	1	1	10	A0A0D3A2C6	0	917.53	X	X	X	High	0.0002159	0.001679	45	K.IITVGTDAK.G	[695-703]
	[K].NTAGIEAEDVAK.[R]		2.31208e-05	0.000915735	1	1	7	A0A0D3A2C6	0	1217.6	X	X	X	High	0.0002159	6.004e-08	69	K.NTAGIEAEDVAK.R	[905-916]
	[R].RHNSATPDEQAHMAK.[Y]		0.000147137	0.000915735	1	1	3	A0A0D3A2C6	1	1692.79		X	X	High	0.0002159	7.863e-06	42	R.RHNSATPDEQAHMAK.Y	[92-106]
	[R].RHNSATPDEQAHMAK.[Y]	1xOxidation [M13]	0.00114908	0.000915735	1	1	1	A0A0D3A2C6	1	1708.78			X	High	0.0002159	3.709e-05	34	R.RHNSATPDEQAHMAK.Y	[92-106]
	[K].SFIGMGYYNTHVPTVIIR.[N]		0.000388913	0.000915735	1	1	4	A0A0D3A2C6	0	2068.07	X	X	X	High	0.0002159	5.838e-06	36	K.SFIGMGYYNTHVPTVIIR.N	[160-177]
	[K].SFIGMGYYNTHVPTVIIR.[N]	1xOxidation [M5]	0.000395553	0.000915735	1	1	1	A0A0D3A2C6	0	2084.06	X			High	0.0004787	9.12e-05	47	K.SFIGMGYYNTHVPTVIIR.N	[160-177]
	[R].VHGLAGIFSLGLK.[K]		3.32973e-05	0.000915735	1	1	8	A0A0D3A2C6	0	1311.78	X	X	X	High	0.0002159	1.673e-07	76	R.VHGLAGIFSLGLK.K	[441-453]
A0A0D3ACD4	Peptidase M16C associated domain-containing protein OS=Brassica oleracea var. oleracea OX=109376 PE=4 SV=1	3033	160	21	3	5.73	123.9	1111	0	22	X	X	X
	Annotated Sequence	Modifications	Qvality PEP	Qvality q-value	# Protein Groups	# Proteins	# PSMs	Master Protein Accessions	# Missed Cleavages	Theo. MH+ [Da]	Replicate 1	Replicate 2	Replicate 3	Confidence (by Search Engine): Mascot	Percolator q-Value (by Search Engine): Mascot	Percolator PEP (by Search Engine): Mascot	Ions Score (by Search Engine): Mascot	Sequence in Protein	Positions in Proteins
	[K].AGMTEEDLAELAR.[A]		0.00235745	0.00161505	2	4	2	A0A0D3ACD4; A0A0D3BC46	0	1405.66			X	High	0.0002159	0.0001441	32	K.AGMTEEDLAELAR.A	[620-632]
	[K].AGMTEEDLAELAR.[A]	1xOxidation [M3]	5.02907e-06	0.000915735	2	4	2	A0A0D3ACD4; A0A0D3BC46	0	1421.66			X	High	0.0002159	5.18e-09	100	K.AGMTEEDLAELAR.A	[620-632]
	[K].AIIGTIGDVDSYQLPDAK.[G]		1.14364e-05	0.000915735	2	4	2	A0A0D3ACD4; A0A0D3BC46	0	1875.97			X	High	0.0002159	1.938e-08	71	K.AIIGTIGDVDSYQLPDAK.G	[1020-1037]
	[K].DLSFVQLNQLIGR.[K]		0.00162531	0.000915735	2	4	2	A0A0D3ACD4; A0A0D3BC46	0	1502.83		X		High	0.0003184	0.0003999	49	K.DLSFVQLNQLIGR.K	[724-736]
	[R].EEILTTSLK.[D]		0.00340708	0.00185622	2	4	4	A0A0D3ACD4; A0A0D3BC46	0	1033.58		X	X	High	0.0002159	0.0002937	43	R.EEILTTSLK.D	[1059-1067]
	[K].EFAEAIDVVR.[E]		0.000224367	0.000915735	1	2	13	A0A0D3ACD4	0	1148.59	X	X	X	High	0.0004787	4.931e-05	62	K.EFAEAIDVVR.E	[1071-1080]
	[R].GLDVDQETLTK.[A]		0.000296304	0.000915735	2	4	12	A0A0D3ACD4; A0A0D3BC46	0	1218.62	X	X	X	High	0.0002159	8.706e-06	58	R.GLDVDQETLTK.A	[1009-1019]
	[R].GLSLMLQSIAK.[W]		0.000419667	0.000915735	2	4	2	A0A0D3ACD4; A0A0D3BC46	0	1160.67		X	X	High	0.0002159	6.639e-06	57	R.GLSLMLQSIAK.W	[535-545]
	[R].GLSLMLQSIAK.[W]	1xOxidation [M5]	0.020393	0.00395139	2	4	1	A0A0D3ACD4; A0A0D3BC46	0	1176.67			X	High	0.001124	0.004248	29	R.GLSLMLQSIAK.W	[535-545]
	[K].GVYSQPDNILGR.[I]		0.000113038	0.000915735	3	6	20	A0A0D3ACD4; A0A0D3BC46; A0A0D3CPK6	0	1318.67	X	X	X	High	0.0002159	7.787e-07	59	K.GVYSQPDNILGR.I	[296-307]
	[R].HLLGVTDEER.[LQ]		0.000899258	0.000915735	2	4	6	A0A0D3ACD4; A0A0D3BC46	0	1168.6		X	X	High	0.0002159	2.392e-05	48	R.HLLGVTDEER.Q	[1045-1054]
	[K].HISNTWLWDR.[V]		0.0159955	0.00395139	2	4	1	A0A0D3ACD4; A0A0D3BC46	0	1327.65	X			High	0.001376	0.005479	28	K.HISNTWLWDR.V	[953-962]
	[R].KREEILTTSLK.[D]		0.000796512	0.000915735	2	4	9	A0A0D3ACD4; A0A0D3BC46	2	1317.77	X	X	X	High	0.0002159	1.946e-05	37	R.KREEILTTSLK.D	[1057-1067]
	[R].IAQQAISPDNTYGVDSGGDPK.[D]		7.79007e-05	0.000915735	2	2	7	A0A0D3ACD4; A0A0D3BC46	0	2133.01		X	X	High	0.0002159	4.271e-07	54	R.IAQQAISPDNTYGVDSGGDPK.D	[308-328]
	[K].LFSEPIR.[I]		0.029505	0.00560368	2	4	3	A0A0D3ACD4; A0A0D3BC46	0	861.483		X	X	High	0.001188	0.006634	40	K.LFSEPIR.I	[391-397]
	[R].LKQETPDPPEALR.[C]		0.0106195	0.00223896	2	4	7	A0A0D3ACD4; A0A0D3BC46	1	1493.8	X	X	X	High	0.0002159	0.001825	28	R.LKQETPDPPEALR.C	[639-651]
	[K].LTFEEFQEFHR.[K]		0.00103378	0.000915735	1	2	3	A0A0D3ACD4	0	1482.7	X	X	X	High	0.0003184	0.0002453	47	K.LTFEEFQEFHR.K	[333-343]
	[R].NEAIVIPTQVNYVGK.[A]		3.6317e-05	0.000915735	3	6	22	A0A0D3ACD4; A0A0D3BC46; A0A0D3CPK6	0	1644.9	X	X	X	High	0.0002159	1.247e-07	62	R.NEAIVIPTQVNYVGK.A	[918-932]
	[R].NEAIVIPTQVNYVGK.[A]	1xDeamidated [N1]	0.0340783	0.00593447	3	6	1	A0A0D3ACD4; A0A0D3BC46; A0A0D3CPK6	0	1645.88			X	High	0.001188	0.007796	31	R.NEAIVIPTQVNYVGK.A	[918-932]
	[K].QFVSQSIAR.[M]		0.00444124	0.00185622	2	4	6	A0A0D3ACD4; A0A0D3BC46	0	1035.56		X	X	High	0.0002159	0.0005498	44	K.QFVSQSIAR.M	[795-803]
	[K].TGGISVYPLTSSVR.[G]		0.000676038	0.000915735	2	4	12	A0A0D3ACD4; A0A0D3BC46	0	1436.77	X	X	X	High	0.0002159	1.468e-05	47	K.TGGISVYPLTSSVR.G	[738-751]
	[K].TLDIYDGTGDFLR.[G]		0.00893149	0.00223896	3	6	2	A0A0D3ACD4; A0A0D3BC46; A0A0D3CPK6	0	1485.72			X	High	0.0002159	0.001428	34	K.TLDIYDGTGDFLR.G	[996-1008]
	[K].VEELIMDTLK.[K]		0.00171058	0.00161505	1	2	7	A0A0D3ACD4	0	1190.63	X	X	X	High	0.0002159	7.765e-05	39	K.VEELIMDTLK.K	[492-501]
	[R].VTIEMQPDPEK.[A]		0.00148768	0.000915735	2	4	12	A0A0D3ACD4; A0A0D3BC46	0	1286.63	X	X	X	High	0.0002159	0.0002946	39	R.VTIEMQPDPEK.A	[593-603]
	[R].VTIEMQPDPEK.[A]	1xOxidation [M5]	0.0196262	0.00395139	2	4	2	A0A0D3ACD4; A0A0D3BC46	0	1302.62		X	X	High	0.0008537	0.004515	39	R.VTIEMQPDPEK.A	[593-603]
A0A0D3CSF1	RuBisCO large subunit-binding protein subunit beta, chloroplastic OS=Brassica oleracea var. oleracea OX=109376 GN=106300192 PE=3 SV=1	6713	218	18	1	6.38	63.9	600	0	33		X
	Annotated Sequence	Modifications	Qvality PEP	Qvality q-value	# Protein Groups	# Proteins	# PSMs	Master Protein Accessions	# Missed Cleavages	Theo. MH+ [Da]	Replicate 1	Replicate 2	Replicate 3	Confidence (by Search Engine): Mascot	Percolator q-Value (by Search Engine): Mascot	Percolator PEP (by Search Engine): Mascot	Ions Score (by Search Engine): Mascot	Sequence in Protein	Positions in Proteins
	[K].ALVAELKK.[M]		0.0473168	0.00696376	4	10	2	A0A3P6EAM3; A0A0D3B358; A0A0D3BN92; A0A0D3CSF1	1	871.561		X		High	0.002165	0.01036	53	K.ALVAELKK.M	[181-188]
	[R].DLVGVLEDAIR.[G]		0.000109192	0.000915735	2	4	1	A0A0D3BN92; A0A0D3CSF1	0	1199.66	X			High	0.0004787	2.28e-05	65	R.DLVGVLEDAIR.G	[286-296]
	[R].EEVGLSLDK.[SA]		0.00568283	0.00185622	3	8	1	A0A0D3BN92; A0A0D3CSF1; A0A0D3BB44	0	989.515		X		High	0.0008354	0.00144	36	R.EEVGLSLDK.A	[357-365]
	[K].ELHFNKDGTTIR.[K]		0.000452767	0.000915735	2	4	2	A0A0D3BN92; A0A0D3CSF1	1	1430.74	X	X		High	0.0003184	0.0001047	44	K.ELHFNKDGTTIR.K	[58-69]
	[K].ELHFNKDGTTIR.[K]	1xDeamidated [N5]	0.0111132	0.0027483	2	4	1	A0A0D3BN92; A0A0D3CSF1	1	1431.72		X		High	0.0008537	0.002637	25	K.ELHFNKDGTTIR.K	[58-69]
	[K].ETSTIVGDGSTQDAVQK.[R]		9.71511e-05	0.000915735	2	3	14	A0A0D3BN92; A0A0D3CSF1	0	1735.83	X	X	X	High	0.0003184	2.268e-05	65	K.ETSTIVGDGSTQDAVQK.R	[382-398]
	[K].ETSTIVGDGSTQDAVQKR.[V]		0.00391961	0.00185622	2	3	1	A0A0D3BN92; A0A0D3CSF1	1	1891.94	X			High	0.0005645	0.001351	34	K.ETSTIVGDGSTQDAVQKR.V	[382-399]
	[K].ETSTIVGDGSTQDAVQKR.[V]	1xDeamidated [Q12]	0.000410896	0.000915735	2	3	2	A0A0D3BN92; A0A0D3CSF1	1	1892.92	X	X		High	0.0003184	9.5e-05	41	K.ETSTIVGDGSTQDAVQKR.V	[382-399]
	[R].EVELEDPVENIGAK.[L]		2.86035e-05	0.000915735	5	11	18	A0A3P6EAM3; A0A0D3B358; A0A0D3BN92; A0A0D3CSF1; A0A0D3BB44	0	1541.77	X	X	X	High	0.0002159	4.071e-06	62	R.EVELEDPVENIGAK.L	[114-127]
	[R].GYISPYFVTDSEK.[M]		0.000145872	0.000915735	3	6	8	A0A3P6EAM3; A0A0D3B358; A0A0D3CSF1	0	1505.72	X	X	X	High	0.0002159	4.946e-06	54	R.GYISPYFVTDSEK.M	[252-264]
	[R].KGVVTLEEGK.[S]		0.0606701	0.00957795	5	12	2	A0A3P6EAM3; A0A0D3B358; A0A0D3BN92; A0A0D3CSF1; A0A0D3BB44	1	1059.6		X		High	0.002632	0.01292	34	R.KGVVTLEEGK.S	[226-235]
	[K].LADLVGVTLGPK.[G]		9.42515e-05	0.000915735	5	10	12	A0A3P6EAM3; A0A0D3B358; A0A0D3BN92; A0A0D3CSF1; A0A0D3BB44	0	1182.71	X	X	X	High	0.0003184	2.201e-05	87	K.LADLVGVTLGPK.G	[78-89]
	[K].LRVEDALNATK.[A]		7.11265e-05	0.000915735	5	11	25	A0A3P6EAM3; A0A0D3B358; A0A0D3BN92; A0A0D3CSF1; A0A0D3BB44	1	1229.68	X	X	X	High	0.0003184	1.667e-05	65	K.LRVEDALNATK.A	[448-458]
	[K].LRVEDALNATK.[A]	1xDeamidated [N8]	0.0369222	0.00669071	5	11	4	A0A3P6EAM3; A0A0D3B358; A0A0D3BN92; A0A0D3CSF1; A0A0D3BB44	1	1230.67	X	X	X	High	0.002892	0.01081	37	K.LRVEDALNATK.A	[448-458]
	[K].LSGGVAVIQVGAQTETELK.[E]		0.000478226	0.000915735	5	10	3	A0A3P6EAM3; A0A0D3B358; A0A0D3BN92; A0A0D3CSF1; A0A0D3BB44	0	1900.04	X	X		High	0.0004787	0.0001122	48	K.LSGGVAVIQVGAQTETELK.E	[426-444]
	[K].NAGVNGSVVSEK.[VI]		0.00499214	0.00185622	5	12	1	A0A3P6EAM3; A0A0D3B358; A0A0D3BN92; A0A0D3CSF1; A0A0D3BB44	0	1160.59		X		High	0.0008354	0.001275	29	K.NAGVNGSVVSEK.V	[513-524]
	[K].NAGVNGSVVSEK.[VI]	1xDeamidated [N5]	0.00183269	0.00161505	5	12	4	A0A3P6EAM3; A0A0D3B358; A0A0D3BN92; A0A0D3CSF1; A0A0D3BB44	0	1161.57	X	X		High	0.0003184	0.0004569	44	K.NAGVNGSVVSEK.V	[513-524]
	[K].NLIEQAEQDYEK.[E]		6.49398e-05	0.000915735	2	6	2	A0A0D3BN92; A0A0D3CSF1	0	1479.7	X		X	High	0.0002159	3.382e-06	72	K.NLIEQAEQDYEK.E	[405-416]
	[K].NLIEQAEQDYEKEK.[L]		0.00148768	0.000915735	2	6	2	A0A0D3BN92; A0A0D3CSF1	1	1736.83	X	X		High	0.0004787	0.0004089	44	K.NLIEQAEQDYEKEK.L	[405-418]
	[MK].VLSNENVK.[FY]		0.0259574	0.00518163	1	3	1	A0A0D3CSF1	0	902.494		X		High	0.001263	0.005933	34	K.VLSNENVK.Y	[525-532]
	[K].VVAAGANPVLITR.[G]		1.05757e-05	0.000915735	5	10	67	A0A3P6EAM3; A0A0D3B358; A0A0D3BN92; A0A0D3CSF1; A0A0D3BB44	0	1280.77	X	X	X	High	0.0002159	3.432e-07	84	K.VVAAGANPVLITR.G	[161-173]
	[K].VVAAGANPVLITR.[G]	1xDeamidated [N7]	0.000888478	0.000915735	5	10	1	A0A3P6EAM3; A0A0D3B358; A0A0D3BN92; A0A0D3CSF1; A0A0D3BB44	0	1281.75		X		High	0.0003184	0.0002089	54	K.VVAAGANPVLITR.G	[161-173]
	[K].YEDLMAAGIIDPTK.[LV]		1.34729e-06	0.000915735	3	9	29	A0A0D3B358; A0A0D3BN92; A0A0D3CSF1	0	1536.76	X	X	X	High	0.0002159	6.2e-10	95	K.YEDLMAAGIIDPTK.V	[542-555]
	[K].YEDLMAAGIIDPTK.[LV]	1xOxidation [M5]	2.63144e-06	0.000915735	3	9	15	A0A0D3B358; A0A0D3BN92; A0A0D3CSF1	0	1552.76	X	X	X	High	0.0004787	4.314e-07	97	K.YEDLMAAGIIDPTK.V	[542-555]
A0A3P6C7J3	26S proteasome non-ATPase regulatory subunit 1 homolog OS=Brassica oleracea OX=3712 GN=BOLC4T27706H PE=3 SV=1	1841	82	12	12	5.39	109.1	1007	0	14	X	X	X
	Annotated Sequence	Modifications	Qvality PEP	Qvality q-value	# Protein Groups	# Proteins	# PSMs	Master Protein Accessions	# Missed Cleavages	Theo. MH+ [Da]	Replicate 1	Replicate 2	Replicate 3	Confidence (by Search Engine): Mascot	Percolator q-Value (by Search Engine): Mascot	Percolator PEP (by Search Engine): Mascot	Ions Score (by Search Engine): Mascot	Sequence in Protein	Positions in Proteins
	[K].AIDEYASLR.[SL]		0.0511559	0.00721051	1	4	2	A0A3P6C7J3	0	1037.53		X		High	0.002378	0.01106	31	K.AIDEYASLR.S	[110-118]
	[K].ASEMLAYAHETQHEK.[I]		0.000280312	0.000915735	1	6	2	A0A3P6C7J3	0	1744.8			X	High	0.0002159	3.415e-06	51	K.ASEMLAYAHETQHEK.I	[547-561]
	[K].ASEMLAYAHETQHEK.[I]	1xOxidation [M4]	8.38528e-05	0.000915735	1	6	3	A0A3P6C7J3	0	1760.79	X	X	X	High	0.0002159	4.811e-07	43	K.ASEMLAYAHETQHEK.I	[547-561]
	[R].EEGADTLIEQMTR.[D]		0.000188933	0.000915735	1	6	7	A0A3P6C7J3	0	1492.69	X	X	X	High	0.0002159	4.202e-06	72	R.EEGADTLIEQMTR.D	[578-590]
	[R].EEGADTLIEQMTR.[D]	1xOxidation [M11]	0.000176355	0.000915735	1	6	5	A0A3P6C7J3	0	1508.69	X	X	X	High	0.0002159	1.605e-06	57	R.EEGADTLIEQMTR.D	[578-590]
	[R].ENLDWLSR.[A]		0.0521679	0.00721051	1	6	1	A0A3P6C7J3	0	1032.51			X	High	0.001408	0.01231	36	R.ENLDWLSR.A	[405-412]
	[K].FSATAGLGVIHR.[G]		0.000205902	0.000915735	1	6	11	A0A3P6C7J3	0	1228.68	X	X	X	High	0.0002159	2.063e-06	64	K.FSATAGLGVIHR.G	[419-430]
	[K].HHALSHLNNLVDR.[F]		0.0521679	0.00721051	1	6	2	A0A3P6C7J3	0	1525.8		X	X	High	0.002296	0.01457	25	K.HHALSHLNNLVDR.F	[25-37]
	[K].IILDKHEDTMSK.[M]		0.00142264	0.000915735	1	6	3	A0A3P6C7J3	1	1429.74		X	X	High	0.0002159	5.461e-05	40	K.IILDKHEDTMSK.M	[734-745]
	[K].IILDKHEDTMSK.[M]	1xOxidation [M10]	0.00197695	0.00161505	1	6	4	A0A3P6C7J3	1	1445.73	X	X	X	High	0.0003184	0.0004968	39	K.IILDKHEDTMSK.M	[734-745]
	[R].IVSLLSESYNPHVR.[Y]		5.98061e-05	0.000915735	1	6	16	A0A3P6C7J3	0	1613.86	X	X	X	High	0.0002159	2.779e-07	67	R.IVSLLSESYNPHVR.Y	[654-667]
	[K].MGAILASGILDAGGR.[N]		0.000152966	0.000915735	1	6	4	A0A3P6C7J3	0	1401.75	X		X	High	0.0002159	1.271e-06	53	K.MGAILASGILDAGGR.N	[746-760]
	[K].MGAILASGILDAGGR.[N]	1xOxidation [M1]	1.8585e-06	0.000915735	1	6	10	A0A3P6C7J3	0	1417.75	X	X	X	High	0.0002159	7.976e-09	92	K.MGAILASGILDAGGR.N	[746-760]
	[R].QLLHFAVSDVSDDVR.[R]	1xGln->pyro-Glu [N-Term]	0.000997614	0.000915735	1	6	4	A0A3P6C7J3	0	1683.83	X		X	High	0.0002159	2.869e-05	38	R.QLLHFAVSDVSDDVR.R	[619-633]
	[R].QLLHFAVSDVSDDVR.[R]		6.90016e-05	0.000915735	1	6	4	A0A3P6C7J3	0	1700.86	X	X	X	High	0.0002159	3.517e-06	54	R.QLLHFAVSDVSDDVR.R	[619-633]
	[R].QLLHFAVSDVSDDVRR.[T]		0.00487125	0.00185622	1	6	2	A0A3P6C7J3	1	1856.96		X		High	0.0008354	0.001246	31	R.QLLHFAVSDVSDDVRR.T	[619-634]
	[R].RLDKLEEAIVK.[S]		0.00606217	0.00185622	1	2	2	A0A3P6C7J3	2	1313.78		X	X	High	0.0008354	0.001525	35	R.RLDKLEEAIVK.S	[163-173]
A0A0D3C4P3	Phenylalanine ammonia-lyase OS=Brassica oleracea var. oleracea OX=109376 GN=106342153 PE=3 SV=1	3174	114	13	2	6.38	78.2	722	0	22	X	X	X
	Annotated Sequence	Modifications	Qvality PEP	Qvality q-value	# Protein Groups	# Proteins	# PSMs	Master Protein Accessions	# Missed Cleavages	Theo. MH+ [Da]	Replicate 1	Replicate 2	Replicate 3	Confidence (by Search Engine): Mascot	Percolator q-Value (by Search Engine): Mascot	Percolator PEP (by Search Engine): Mascot	Ions Score (by Search Engine): Mascot	Sequence in Protein	Positions in Proteins
	[R].AAYDNGTAAIPNR.[I]	1xDeamidated [N5]	0.000198088	0.000915735	1	3	4	A0A0D3C4P3	0	1334.63	X	X	X	High	0.0003184	4.596e-05	71	R.AAYDNGTAAIPNR.I	[645-657]
	[K].AIHGGNFQGTPIGVSMDNTR.[L]		1.13719e-06	0.000915735	3	12	22	A0A0D3C4P3; A0A0D3BRB5; A0A0D3DSQ4	0	2072	X	X	X	High	0.0002159	4.735e-10	69	K.AIHGGNFQGTPIGVSMDNTR.L	[400-419]
	[K].AIHGGNFQGTPIGVSMDNTR.[L]	1xOxidation [M16]	1.74119e-06	0.000915735	3	12	17	A0A0D3C4P3; A0A0D3BRB5; A0A0D3DSQ4	0	2087.99	X	X	X	High	0.0002159	7.64e-08	45	K.AIHGGNFQGTPIGVSMDNTR.L	[400-419]
	[K].ATGPNGEALNAEEAFK.[MIK]		2.65681e-05	0.000915735	2	5	7	A0A0D3C4P3; A0A0D3BRB5	0	1618.77	X	X	X	High	0.0002159	7.538e-08	79	K.ATGPNGEALNAEEAFK.M	[230-245]
	[K].ATGPNGEALNAEEAFK.[MIK]	1xDeamidated [N5]	9.52806e-06	0.000915735	2	5	6	A0A0D3C4P3; A0A0D3BRB5	0	1619.75	X	X	X	High	0.0002159	1.447e-08	80	K.ATGPNGEALNAEEAFK.M	[230-245]
	[R].EINSVNDNPLIDVSR.[N]		1.61014e-06	0.000915735	3	16	22	A0A0D3C4P3; A0A0D3BRB5; A0A0D3DSQ4	0	1684.85	X	X	X	High	0.0002159	8.284e-10	102	R.EINSVNDNPLIDVSR.N	[383-397]
	[R].EINSVNDNPLIDVSR.[N]	1xDeamidated [N3]	0.000207679	0.000915735	3	16	1	A0A0D3C4P3; A0A0D3BRB5; A0A0D3DSQ4	0	1685.83			X	High	0.0002159	2.086e-06	69	R.EINSVNDNPLIDVSR.N	[383-397]
	[R-].FLNAGIFGSTK.[E]		0.00128477	0.000915735	2	4	8	A0A0D3C4P3; A0A0D3BRB5	0	1154.62	X	X	X	High	0.0002159	0.0002364	42	R.FLNAGIFGSTK.E	[141-151]
	[R].KTAEAVDILK.[L]		0.0424167	0.00696376	2	3	1	A0A0D3C4P3; A0A0D3BRB5	1	1087.64		X		High	0.002165	0.009347	37	R.KTAEAVDILK.L	[506-515]
	[R].LAIAAIGK.[L]		0.0211948	0.00488132	1	3	1	A0A0D3C4P3	0	756.498		X		High	0.0009993	0.004881	50	R.LAIAAIGK.L	[420-427]
	[K].IGAFEEELK.[AMT]		0.0108905	0.0027483	3	11	1	A0A0D3C4P3; A0A0D3BRB5; A0A0D3DSQ4	0	1035.54		X		High	0.0008537	0.002586	41	K.IGAFEEELK.A	[625-633]
	[R].INTLLQGYSGIR.[F]		0.0498396	0.00721051	2	5	3	A0A0D3C4P3; A0A0D3BRB5	0	1334.74		X	X	High	0.001408	0.01174	34	R.INTLLQGYSGIR.F	[170-181]
	[K].NAMTSIFHK.[I]		0.0136551	0.00368188	2	4	1	A0A0D3C4P3; A0A0D3BRB5	0	1048.52		X		High	0.0008537	0.003191	25	K.NAMTSIFHK.I	[616-624]
	[R].NPSLDYGFK.[G]		0.0590933	0.00957795	2	9	2	A0A0D3C4P3; A0A0D3BRB5	0	1040.5	X		X	High	0.002296	0.01452	29	R.NPSLDYGFK.G	[454-462]
	[R].QVIVDHALVNGESEK.[N]	1xGln->pyro-Glu [N-Term]	8.49493e-05	0.000915735	2	4	2	A0A0D3C4P3; A0A0D3BRB5	0	1620.82	X	X		High	0.0004787	1.743e-05	56	R.QVIVDHALVNGESEK.N	[601-615]
	[R].QVIVDHALVNGESEK.[N]	1xDeamidated [N10]; 1xGln->pyro-Glu [N-Term]	0.00113134	0.000915735	2	4	2	A0A0D3C4P3; A0A0D3BRB5	0	1621.81	X		X	High	0.0002159	3.608e-05	50	R.QVIVDHALVNGESEK.N	[601-615]
	[R].QVIVDHALVNGESEK.[N]		0.00481223	0.00185622	2	4	2	A0A0D3C4P3; A0A0D3BRB5	0	1637.85	X		X	High	0.0002159	0.0005446	32	R.QVIVDHALVNGESEK.N	[601-615]
	[K].VLTTGVNGELHPSR.[F]		0.000630116	0.000915735	2	6	4	A0A0D3C4P3; A0A0D3DSQ4	0	1479.79		X	X	High	0.0003184	0.0001468	47	K.VLTTGVNGELHPSR.F	[553-566]
	[K].VLTTGVNGELHPSR.[F]	1xDeamidated [N7]	0.00020414	0.000915735	2	6	8	A0A0D3C4P3; A0A0D3DSQ4	0	1480.78	X	X	X	High	0.0002159	2.034e-06	45	K.VLTTGVNGELHPSR.F	[553-566]
A0A0D3BNL2	Peptidase S9 prolyl oligopeptidase catalytic domain-containing protein OS=Brassica oleracea var. oleracea OX=109376 GN=106342099 PE=4 SV=1	3858	140	11	1	6.24	104.1	938	0	18	X	X	X
	Annotated Sequence	Modifications	Qvality PEP	Qvality q-value	# Protein Groups	# Proteins	# PSMs	Master Protein Accessions	# Missed Cleavages	Theo. MH+ [Da]	Replicate 1	Replicate 2	Replicate 3	Confidence (by Search Engine): Mascot	Percolator q-Value (by Search Engine): Mascot	Percolator PEP (by Search Engine): Mascot	Ions Score (by Search Engine): Mascot	Sequence in Protein	Positions in Proteins
	[R].ADKPSTLYWAETQDGGDAK.[V]		1.9984e-07	0.000915735	2	3	34	A0A0D3C6P9; A0A0D3BNL2	0	2052.95	X	X	X	High	0.0002159	7.335e-09	53	R.ADKPSTLYWAETQDGGDAK.V	[402-420]
	[R].DIVDAPPVPALSFSPHR.[D]		0.000635363	0.000915735	2	3	2	A0A0D3C6P9; A0A0D3BNL2	0	1817.95			X	High	0.0002159	1.327e-05	43	R.DIVDAPPVPALSFSPHR.D	[99-115]
	[R].DIVYMQSAEPLAGEEPEVLHK.[L]		0.00985296	0.00223896	2	3	1	A0A0D3C6P9; A0A0D3BNL2	0	2355.15			X	High	0.0002159	0.001642	35	R.DIVYMQSAEPLAGEEPEVLHK.L	[427-447]
	[R].DIVYMQSAEPLAGEEPEVLHK.[L]	1xOxidation [M5]	0.0170534	0.00395139	2	3	1	A0A0D3C6P9; A0A0D3BNL2	0	2371.15		X		High	0.0008537	0.00395	31	R.DIVYMQSAEPLAGEEPEVLHK.L	[427-447]
	[K].EVGPPAVYTSLDPSTDHK.[Y]		3.73217e-08	0.000915735	2	3	26	A0A0D3C6P9; A0A0D3BNL2	0	1912.93	X	X	X	High	0.0002159	1.929e-12	91	K.EVGPPAVYTSLDPSTDHK.Y	[321-338]
	[K].KPILLIHGEEDNNPGTLTMQSDR.[F]		7.62317e-05	0.000915735	2	2	5	A0A0D3C6P9; A0A0D3BNL2	0	2578.29	X	X	X	High	0.0002159	2.779e-06	33	K.KPILLIHGEEDNNPGTLTMQSDR.F	[825-847]
	[K].KPILLIHGEEDNNPGTLTMQSDR.[F]	1xOxidation [M19]	0.00580572	0.00185622	2	2	1	A0A0D3C6P9; A0A0D3BNL2	0	2594.29			X	High	0.0002159	0.001173	27	K.KPILLIHGEEDNNPGTLTMQSDR.F	[825-847]
	[K].IKKPILLIHGEEDNNPGTLTMQSDR.[F]		0.00674175	0.00223896	2	2	1	A0A0D3C6P9; A0A0D3BNL2	1	2819.47	X			High	0.0008115	0.002463	34	K.IKKPILLIHGEEDNNPGTLTMQSDR.F	[823-847]
	[R].LVILPHESHGYSAR.[E]		0.00309418	0.00185622	2	3	4	A0A0D3C6P9; A0A0D3BNL2	0	1578.84	X	X	X	High	0.0002159	0.0002435	25	R.LVILPHESHGYSAR.E	[861-874]
	[R].SSEDVYSDPGSTMLR.[R]		0.00016603	0.000915735	2	3	19	A0A0D3C6P9; A0A0D3BNL2	0	1643.72	X	X	X	High	0.0002159	1.727e-06	53	R.SSEDVYSDPGSTMLR.R	[496-510]
	[R].SSEDVYSDPGSTMLR.[R]	1xOxidation [M13]	0.00141203	0.000915735	2	3	8	A0A0D3C6P9; A0A0D3BNL2	0	1659.72	X	X	X	High	0.0002159	0.0001532	36	R.SSEDVYSDPGSTMLR.R	[496-510]
	[R].TLTPFGFQNEDR.[T]		0.000368073	0.000915735	2	4	10	A0A0D3C6P9; A0A0D3BNL2	0	1424.68	X	X	X	High	0.0002159	5.328e-06	60	R.TLTPFGFQNEDR.T	[791-802]
	[R].TWVISPGSNDVSPR.[I]		1.73572e-05	0.000915735	1	1	19	A0A0D3BNL2	0	1514.76	X	X	X	High	0.0002159	3.788e-08	66	R.TWVISPGSNDVSPR.I	[477-490]
	[R].TWVISPGSNDVSPR.[I]	1xDeamidated [N9]	0.000277928	0.000915735	1	1	7	A0A0D3BNL2	0	1515.74	X	X	X	High	0.0002159	3.351e-06	61	R.TWVISPGSNDVSPR.I	[477-490]
	[R].YVEQLVASAEAAVDEVVR.[R]		0.000710299	0.000915735	2	2	2	A0A0D3C6P9; A0A0D3BNL2	0	1948	X		X	High	0.0002159	0.0001071	48	R.YVEQLVASAEAAVDEVVR.R	[729-746]
A0A0D3BRB5	Phenylalanine ammonia-lyase OS=Brassica oleracea var. oleracea OX=109376 GN=106342166 PE=3 SV=1	3219	119	14	3	6.16	78.1	719	0	24	X	X	X
	Annotated Sequence	Modifications	Qvality PEP	Qvality q-value	# Protein Groups	# Proteins	# PSMs	Master Protein Accessions	# Missed Cleavages	Theo. MH+ [Da]	Replicate 1	Replicate 2	Replicate 3	Confidence (by Search Engine): Mascot	Percolator q-Value (by Search Engine): Mascot	Percolator PEP (by Search Engine): Mascot	Ions Score (by Search Engine): Mascot	Sequence in Protein	Positions in Proteins
	[K].AIHGGNFQGTPIGVSMDNTR.[L]		1.13719e-06	0.000915735	3	12	22	A0A0D3C4P3; A0A0D3BRB5; A0A0D3DSQ4	0	2072	X	X	X	High	0.0002159	4.735e-10	69	K.AIHGGNFQGTPIGVSMDNTR.L	[397-416]
	[K].AIHGGNFQGTPIGVSMDNTR.[L]	1xOxidation [M16]	1.74119e-06	0.000915735	3	12	17	A0A0D3C4P3; A0A0D3BRB5; A0A0D3DSQ4	0	2087.99	X	X	X	High	0.0002159	7.64e-08	45	K.AIHGGNFQGTPIGVSMDNTR.L	[397-416]
	[K].ATGPNGEALNAEEAFK.[MIK]		2.65681e-05	0.000915735	2	5	7	A0A0D3C4P3; A0A0D3BRB5	0	1618.77	X	X	X	High	0.0002159	7.538e-08	79	K.ATGPNGEALNAEEAFK.K	[227-242]
	[K].ATGPNGEALNAEEAFK.[MIK]	1xDeamidated [N5]	9.52806e-06	0.000915735	2	5	6	A0A0D3C4P3; A0A0D3BRB5	0	1619.75	X	X	X	High	0.0002159	1.447e-08	80	K.ATGPNGEALNAEEAFK.K	[227-242]
	[K].AVLPDEVEAAR.[V]		0.00493122	0.00185622	1	1	3	A0A0D3BRB5	0	1169.62	X	X	X	High	0.0002159	0.001061	36	K.AVLPDEVEAAR.V	[631-641]
	[R].EELGTELLTGEK.[AV]		9.88477e-05	0.000915735	1	2	12	A0A0D3BRB5	0	1318.67	X	X	X	High	0.0002159	8.542e-07	68	R.EELGTELLTGEK.V	[669-680]
	[R].EINSVNDNPLIDVSR.[N]		1.61014e-06	0.000915735	3	16	22	A0A0D3C4P3; A0A0D3BRB5; A0A0D3DSQ4	0	1684.85	X	X	X	High	0.0002159	8.284e-10	102	R.EINSVNDNPLIDVSR.N	[380-394]
	[R].EINSVNDNPLIDVSR.[N]	1xDeamidated [N3]	0.000207679	0.000915735	3	16	1	A0A0D3C4P3; A0A0D3BRB5; A0A0D3DSQ4	0	1685.83			X	High	0.0002159	2.086e-06	69	R.EINSVNDNPLIDVSR.N	[380-394]
	[R-].FLNAGIFGSTK.[E]		0.00128477	0.000915735	2	4	8	A0A0D3C4P3; A0A0D3BRB5	0	1154.62	X	X	X	High	0.0002159	0.0002364	42	R.FLNAGIFGSTK.E	[138-148]
	[R].KTAEAVDILK.[L]		0.0424167	0.00696376	2	3	1	A0A0D3C4P3; A0A0D3BRB5	1	1087.64		X		High	0.002165	0.009347	37	R.KTAEAVDILK.L	[503-512]
	[R].LAIASIGK.[L]		0.00784908	0.00223896	2	5	6	A0A0D3BRB5; A0A0D3DSQ4	0	772.493	X	X	X	High	0.0002159	0.00119	55	R.LAIASIGK.L	[417-424]
	[K].IGAFEEELK.[AMT]		0.0108905	0.0027483	3	11	1	A0A0D3C4P3; A0A0D3BRB5; A0A0D3DSQ4	0	1035.54		X		High	0.0008537	0.002586	41	K.IGAFEEELK.A	[622-630]
	[R].INTLLQGYSGIR.[F]		0.0498396	0.00721051	2	5	3	A0A0D3C4P3; A0A0D3BRB5	0	1334.74		X	X	High	0.001408	0.01174	34	R.INTLLQGYSGIR.F	[167-178]
	[K].NAMTSIFHK.[I]		0.0136551	0.00368188	2	4	1	A0A0D3C4P3; A0A0D3BRB5	0	1048.52		X		High	0.0008537	0.003191	25	K.NAMTSIFHK.I	[613-621]
	[R].NPSLDYGFK.[G]		0.0590933	0.00957795	2	9	2	A0A0D3C4P3; A0A0D3BRB5	0	1040.5	X		X	High	0.002296	0.01452	29	R.NPSLDYGFK.G	[451-459]
	[R].QVIVDHALVNGESEK.[N]	1xGln->pyro-Glu [N-Term]	8.49493e-05	0.000915735	2	4	2	A0A0D3C4P3; A0A0D3BRB5	0	1620.82	X	X		High	0.0004787	1.743e-05	56	R.QVIVDHALVNGESEK.N	[598-612]
	[R].QVIVDHALVNGESEK.[N]	1xDeamidated [N10]; 1xGln->pyro-Glu [N-Term]	0.00113134	0.000915735	2	4	2	A0A0D3C4P3; A0A0D3BRB5	0	1621.81	X		X	High	0.0002159	3.608e-05	50	R.QVIVDHALVNGESEK.N	[598-612]
	[R].QVIVDHALVNGESEK.[N]		0.00481223	0.00185622	2	4	2	A0A0D3C4P3; A0A0D3BRB5	0	1637.85	X		X	High	0.0002159	0.0005446	32	R.QVIVDHALVNGESEK.N	[598-612]
	[R].VAYDNGTSAIPNR.[I]	1xDeamidated [N5]	0.00245255	0.00161505	1	1	1	A0A0D3BRB5	0	1378.66		X		High	0.0003184	0.0006282	48	R.VAYDNGTSAIPNR.I	[642-654]
A0A0D3A2X0	Proteasome subunit beta OS=Brassica oleracea var. oleracea OX=109376 GN=106331456 PE=3 SV=1	4094	132	7	7	5.36	25.1	233	0	37	X	X	X
	Annotated Sequence	Modifications	Qvality PEP	Qvality q-value	# Protein Groups	# Proteins	# PSMs	Master Protein Accessions	# Missed Cleavages	Theo. MH+ [Da]	Replicate 1	Replicate 2	Replicate 3	Confidence (by Search Engine): Mascot	Percolator q-Value (by Search Engine): Mascot	Percolator PEP (by Search Engine): Mascot	Ions Score (by Search Engine): Mascot	Sequence in Protein	Positions in Proteins
	[K].ENMTKEEAEQLVVK.[A]		0.00210911	0.00161505	1	5	5	A0A0D3A2X0	1	1647.83	X	X	X	High	0.0003184	0.0005339	48	K.ENMTKEEAEQLVVK.A	[157-170]
	[K].NMLQTGLIVGGWDK.[Y]		0.000149055	0.000915735	1	2	4	A0A0D3A2X0	0	1531.79	X	X	X	High	0.0002159	1.214e-06	66	K.NMLQTGLIVGGWDK.Y	[104-117]
	[K].NMLQTGLIVGGWDK.[Y]	1xOxidation [M2]	0.000143375	0.000915735	1	2	2	A0A0D3A2X0	0	1547.79		X	X	High	0.0002159	1.142e-06	67	K.NMLQTGLIVGGWDK.Y	[104-117]
	[K].NMLQTGLIVGGWDKYEGGK.[I]		0.00327041	0.00185622	1	2	1	A0A0D3A2X0	1	2066.04		X		High	0.0007684	0.0008451	29	K.NMLQTGLIVGGWDKYEGGK.I	[104-122]
	[K].NMLQTGLIVGGWDKYEGGK.[I]	1xOxidation [M2]	0.00524579	0.00185622	1	2	1	A0A0D3A2X0	1	2082.03		X		High	0.0008354	0.001337	36	K.NMLQTGLIVGGWDKYEGGK.I	[104-122]
	[R].SGSAADSQVVSDYVR.[Y]		5.69719e-07	0.000915735	1	5	32	A0A0D3A2X0	0	1540.72	X	X	X	High	0.0002159	1.555e-10	96	R.SGSAADSQVVSDYVR.Y	[58-72]
	[R].SGSAADSQVVSDYVR.[Y]	1xDeamidated [Q8]	0.000351289	0.000915735	1	5	3	A0A0D3A2X0	0	1541.71	X	X	X	High	0.0002159	4.459e-05	42	R.SGSAADSQVVSDYVR.Y	[58-72]
	[R].TSTGMYVANR.[A]		0.000513609	0.000915735	1	5	2	A0A0D3A2X0	0	1099.52		X		High	0.0003184	0.0001193	66	R.TSTGMYVANR.A	[32-41]
	[R].TSTGMYVANR.[A]	1xOxidation [M5]	0.0498396	0.00721051	1	5	2	A0A0D3A2X0	0	1115.51	X	X		High	0.006882	0.04452	25	R.TSTGMYVANR.A	[32-41]
	[R].TVIINSEGVTR.[N]		0.00114462	0.000915735	1	4	11	A0A0D3A2X0	0	1188.66	X	X	X	High	0.0002159	0.0001641	42	R.TVIINSEGVTR.N	[188-198]
	[R].TVIINSEGVTR.[N]	1xDeamidated [N5]	0.00481223	0.00185622	1	4	3	A0A0D3A2X0	0	1189.64	X	X		High	0.0005645	0.001716	44	R.TVIINSEGVTR.N	[188-198]
	[R].YFLHQHTIQLGQPATVK.[V]		1.04566e-07	0.000915735	1	5	52	A0A0D3A2X0	0	1981.07	X	X	X	High	0.0002159	1.019e-11	78	R.YFLHQHTIQLGQPATVK.V	[73-89]
	[R].YFLHQHTIQLGQPATVK.[V]	1xDeamidated [Q]	1.64117e-08	0.000915735	1	5	14	A0A0D3A2X0	0	1982.05	X	X	X	High	0.0002159	2.915e-11	73	R.YFLHQHTIQLGQPATVK.V	[73-89]
A0A0D3CSK7	Proteasome endopeptidase complex OS=Brassica oleracea var. oleracea OX=109376 PE=4 SV=1	5853	175	10	7	7.18	68.6	602	0	19	X	X	X
	Annotated Sequence	Modifications	Qvality PEP	Qvality q-value	# Protein Groups	# Proteins	# PSMs	Master Protein Accessions	# Missed Cleavages	Theo. MH+ [Da]	Replicate 1	Replicate 2	Replicate 3	Confidence (by Search Engine): Mascot	Percolator q-Value (by Search Engine): Mascot	Percolator PEP (by Search Engine): Mascot	Ions Score (by Search Engine): Mascot	Sequence in Protein	Positions in Proteins
	[K].EAGASLYYIDYIATLHK.[V]		0.000198941	0.000915735	1	6	8	A0A0D3CSK7	0	1927.98	X	X	X	High	0.0003184	4.607e-05	64	K.EAGASLYYIDYIATLHK.V	[507-523]
	[R].GELATALR.[K]		0.0202814	0.00395139	2	9	1	A0A0D3CH47; A0A0D3CSK7	0	830.473		X		High	0.0009993	0.004663	40	R.GELATALR.K	[484-491]
	[R].KNPYSVNILMAGYDK.[E]		3.79119e-06	0.000915735	1	3	24	A0A0D3CSK7	1	1712.87	X	X	X	High	0.0002159	4.514e-08	95	R.KNPYSVNILMAGYDK.E	[492-506]
	[R].KNPYSVNILMAGYDK.[E]	1xOxidation [M10]	0.000989728	0.000915735	1	3	7	A0A0D3CSK7	1	1728.86	X	X	X	High	0.0003184	0.0002339	47	R.KNPYSVNILMAGYDK.E	[492-506]
	[K].LIAASGEPGDR.[V]		0.00430305	0.00185622	1	6	10	A0A0D3CSK7	0	1085.56	X	X	X	High	0.0005645	0.001508	38	K.LIAASGEPGDR.V	[441-451]
	[R].LVIAPPNFVIK.[I]		0.00296097	0.00185622	1	6	5	A0A0D3CSK7	0	1210.76	X	X		High	0.0005645	0.0009618	40	R.LVIAPPNFVIK.I	[568-578]
	[R].NGIPLTTAAAANFTR.[G]		0.000163191	0.000915735	2	9	16	A0A0D3CH47; A0A0D3CSK7	0	1517.81	X	X	X	High	0.0002159	1.407e-06	77	R.NGIPLTTAAAANFTR.G	[469-483]
	[R].NGIPLTTAAAANFTR.[G]	1xDeamidated [N]	2.79656e-06	0.000915735	2	9	40	A0A0D3CH47; A0A0D3CSK7	0	1518.79	X	X	X	High	0.0002159	2.006e-09	68	R.NGIPLTTAAAANFTR.G	[469-483]
	[R].NGIPLTTAAAANFTR.[G]	2xDeamidated [N1; N12]	1.00687e-06	0.000915735	2	9	11	A0A0D3CH47; A0A0D3CSK7	0	1519.78	X	X	X	High	0.0002159	3.891e-10	97	R.NGIPLTTAAAANFTR.G	[469-483]
	[K].NNEDKIMLLDSHK.[L]		0.0393082	0.00669071	1	3	2	A0A0D3CSK7	1	1556.77	X		X	High	0.002892	0.01136	36	K.NNEDKIMLLDSHK.L	[428-440]
	[K].NNEDKIMLLDSHK.[L]	1xDeamidated [N2]	0.00641839	0.00185622	1	3	1	A0A0D3CSK7	1	1557.76		X		High	0.0008354	0.001608	42	K.NNEDKIMLLDSHK.L	[428-440]
	[K].NNEDKIMLLDSHK.[L]	1xOxidation [M7]	0.00344551	0.00185622	1	3	3	A0A0D3CSK7	1	1572.77		X	X	High	0.0007684	0.0008929	40	K.NNEDKIMLLDSHK.L	[428-440]
	[K].NNEDKIMLLDSHK.[L]	1xDeamidated [N2]; 1xOxidation [M7]	0.0105662	0.00223896	1	3	4	A0A0D3CSK7	1	1573.75	X	X	X	High	0.0008537	0.003091	31	K.NNEDKIMLLDSHK.L	[428-440]
	[RK].NPYSVNILMAGYDK.[E]		1.66915e-05	0.000915735	1	4	10	A0A0D3CSK7	0	1584.77	X	X	X	High	0.0002159	3.566e-08	70	K.NPYSVNILMAGYDK.E	[493-506]
	[RK].NPYSVNILMAGYDK.[E]	1xOxidation [M9]	2.02079e-05	0.000915735	1	4	7	A0A0D3CSK7	0	1600.77	X	X	X	High	0.0003184	4.826e-06	78	K.NPYSVNILMAGYDK.E	[493-506]
	[R].SDMSVEEAIELVDK.[C]		0.0208468	0.00395139	1	8	1	A0A0D3CSK7	0	1564.74			X	High	0.001124	0.004383	25	R.SDMSVEEAIELVDK.C	[546-559]
	[R].SDMSVEEAIELVDK.[C]	1xOxidation [M3]	6.72938e-06	0.000915735	1	8	8	A0A0D3CSK7	0	1580.74	X	X	X	High	0.0002159	8.23e-09	101	R.SDMSVEEAIELVDK.C	[546-559]
	[R].VQFTEYVQK.[N]		0.00451244	0.00185622	2	8	16	A0A0D3CH47; A0A0D3CSK7	0	1141.59	X	X	X	High	0.0002159	0.0004862	46	R.VQFTEYVQK.N	[452-460]
	[R].VQFTEYVQK.[N]	1xDeamidated [Q8]	0.0155763	0.00368188	2	8	1	A0A0D3CH47; A0A0D3CSK7	0	1142.57			X	High	0.0005937	0.003028	27	R.VQFTEYVQK.N	[452-460]
A0A0D3BD05	Uncharacterized protein OS=Brassica oleracea var. oleracea OX=109376 GN=106335219 PE=3 SV=1	2891	102	14	9	5.76	61.3	577	0	30	X	X	X
	Annotated Sequence	Modifications	Qvality PEP	Qvality q-value	# Protein Groups	# Proteins	# PSMs	Master Protein Accessions	# Missed Cleavages	Theo. MH+ [Da]	Replicate 1	Replicate 2	Replicate 3	Confidence (by Search Engine): Mascot	Percolator q-Value (by Search Engine): Mascot	Percolator PEP (by Search Engine): Mascot	Ions Score (by Search Engine): Mascot	Sequence in Protein	Positions in Proteins
	[K].DRVTDALNATK.[A]		0.0193078	0.00395139	3	7	2	A0A0D3BSH8; A0A3P6AMN0; A0A0D3BD05	1	1203.63	X		X	High	0.001959	0.006414	36	K.DRVTDALNATK.A	[424-434]
	[K].EGVITIQDGK.[T]		0.00309418	0.00185622	3	7	4	A0A0D3BSH8; A0A3P6AMN0; A0A0D3BD05	0	1059.57	X	X	X	High	0.0002159	0.0004417	30	K.EGVITIQDGK.T	[202-211]
	[R].EIGELIAK.[A]		0.0195194	0.00395139	3	9	3	A0A0D3BSH8; A0A3P6AMN0; A0A0D3BD05	0	872.509	X	X		High	0.001959	0.006493	30	R.EIGELIAK.A	[187-194]
	[KR].GVEELADAVR.[V]		0.0025609	0.00185622	1	3	2	A0A0D3BD05	0	1058.55	X		X	High	0.0005645	0.0008032	57	R.GVEELADAVR.V	[49-58]
	[R].GYTSPYFITNQK.[T]		0.00132946	0.000915735	1	1	4	A0A0D3BD05	0	1418.7	X	X	X	High	0.0002159	4.812e-05	41	R.GYTSPYFITNQK.T	[228-239]
	[K].IGVQIIQNALK.[TI]		0.00181948	0.00161505	3	8	4	A0A0D3BSH8; A0A3P6AMN0; A0A0D3BD05	0	1196.74	X	X		High	0.0005645	0.0005253	47	K.IGVQIIQNALK.T	[468-478]
	[K].IGVQIIQNALK.[TI]	1xDeamidated [N8]	0.00283418	0.00185622	3	8	3	A0A0D3BSH8; A0A3P6AMN0; A0A0D3BD05	0	1197.72	X	X		High	0.0005645	0.00091	35	K.IGVQIIQNALK.T	[468-478]
	[K].LLEQDNTDLGYDAAK.[G]		7.68997e-07	0.000915735	1	1	12	A0A0D3BD05	0	1665.8	X	X	X	High	0.0002159	2.51e-10	97	K.LLEQDNTDLGYDAAK.G	[499-513]
	[R].MISTSEEIAQVGTISANGER.[E]	1xDeamidated [N17]	0.002763	0.00185622	1	3	2	A0A0D3BD05	0	2094	X		X	High	0.0005645	0.0008821	41	R.MISTSEEIAQVGTISANGER.E	[167-186]
	[R].MISTSEEIAQVGTISANGER.[E]	1xDeamidated [N17]; 1xOxidation [M1]	0.00119907	0.000915735	1	3	1	A0A0D3BD05	0	2110	X			High	0.0004787	0.0003156	52	R.MISTSEEIAQVGTISANGER.E	[167-186]
	[R].SAIELSTSDYDK.[E]		0.000211279	0.000915735	1	3	6	A0A0D3BD05	0	1328.62	X	X	X	High	0.0002159	1.109e-05	54	R.SAIELSTSDYDK.E	[381-392]
	[R].SAIELSTSDYDKEK.[L]		2.10136e-05	0.000915735	1	3	11	A0A0D3BD05	1	1585.76	X	X	X	High	0.0004787	3.938e-06	73	R.SAIELSTSDYDKEK.L	[381-394]
	[K].SVAAGMNAMDLR.[R]		2.53287e-05	0.000915735	3	5	8	A0A0D3BSH8; A0A3P6AMN0; A0A0D3BD05	0	1235.59	X	X	X	High	0.0004787	4.8e-06	96	K.SVAAGMNAMDLR.R	[136-147]
	[K].SVAAGMNAMDLR.[R]	1xOxidation [M]	8.77274e-06	0.000915735	3	5	9	A0A0D3BSH8; A0A3P6AMN0; A0A0D3BD05	0	1251.58	X	X	X	High	0.0002159	1.267e-08	93	K.SVAAGMNAMDLR.R	[136-147]
	[K].SVAAGMNAMDLR.[R]	1xDeamidated [N7]; 1xOxidation [M6]	0.0590933	0.00957795	3	5	1	A0A0D3BSH8; A0A3P6AMN0; A0A0D3BD05	0	1252.57			X	High	0.002002	0.01401	33	K.SVAAGMNAMDLR.R	[136-147]
	[K].SVAAGMNAMDLR.[R]	2xOxidation [M6; M9]	0.0362408	0.00634354	3	5	1	A0A0D3BSH8; A0A3P6AMN0; A0A0D3BD05	0	1267.58		X		High	0.001951	0.008128	26	K.SVAAGMNAMDLR.R	[136-147]
	[K].TPVHTIASNAGVEGAVIVGK.[L]		5.90662e-06	0.000915735	1	1	13	A0A0D3BD05	0	1920.05	X	X	X	High	0.0004787	1.021e-06	77	K.TPVHTIASNAGVEGAVIVGK.L	[479-498]
	[K].TPVHTIASNAGVEGAVIVGK.[L]	1xDeamidated [N9]	0.00330704	0.00185622	1	1	5	A0A0D3BD05	0	1921.04	X	X	X	High	0.0002159	0.0004508	35	K.TPVHTIASNAGVEGAVIVGK.L	[479-498]
	[R].TVVIEQSWGAPK.[V]		0.000366516	0.000915735	1	1	8	A0A0D3BD05	0	1314.71	X	X	X	High	0.0002159	5.277e-06	64	R.TVVIEQSWGAPK.V	[67-78]
	[R].VTVSKDDTVILDGAGDK.[T]		0.00107527	0.000915735	1	3	3	A0A0D3BD05	1	1732.9		X	X	High	0.0003184	0.0002553	36	R.VTVSKDDTVILDGAGDK.T	[353-369]
A0A0D3BGZ4	FAD-binding PCMH-type domain-containing protein OS=Brassica oleracea var. oleracea OX=109376 PE=4 SV=1	2736	107	13	6	6.4	136.3	1243	0	11	X	X	X
	Annotated Sequence	Modifications	Qvality PEP	Qvality q-value	# Protein Groups	# Proteins	# PSMs	Master Protein Accessions	# Missed Cleavages	Theo. MH+ [Da]	Replicate 1	Replicate 2	Replicate 3	Confidence (by Search Engine): Mascot	Percolator q-Value (by Search Engine): Mascot	Percolator PEP (by Search Engine): Mascot	Ions Score (by Search Engine): Mascot	Sequence in Protein	Positions in Proteins
	[K].DAAGEPHEYTLSSMWDK.[L]		0.000970251	0.000915735	1	2	2	A0A0D3BGZ4	0	1936.84		X	X	High	0.0002159	2.738e-05	40	K.DAAGEPHEYTLSSMWDK.L	[871-887]
	[K].DAAGEPHEYTLSSMWDK.[L]	1xOxidation [M14]	0.000379156	0.000915735	1	2	3	A0A0D3BGZ4	0	1952.83	X		X	High	0.0002159	5.589e-06	34	K.DAAGEPHEYTLSSMWDK.L	[871-887]
	[K].EFYPVGDPATK.[S]		0.0188925	0.00395139	1	1	2	A0A0D3BGZ4	0	1223.59	X	X		High	0.001959	0.006317	29	K.EFYPVGDPATK.S	[503-513]
	[K].EVEEFLSGK.[L]		0.00803664	0.00223896	2	4	3	A0A3P6BJR9; A0A0D3BGZ4	0	1037.51			X	High	0.0002159	0.00123	38	K.EVEEFLSGK.L	[427-435]
	[R].LAFGAYGTK.[H]		0.00270355	0.00185622	2	4	8	A0A3P6BJR9; A0A0D3BGZ4	0	927.493	X	X	X	High	0.0002159	0.0001885	66	R.LAFGAYGTK.H	[412-420]
	[K].LGVSSNFEER.[V]		6.11165e-05	0.000915735	2	4	10	A0A3P6BJR9; A0A0D3BGZ4	0	1137.55	X	X	X	High	0.0002159	2.887e-07	77	K.LGVSSNFEER.V	[888-897]
	[K].IPTVDTIPR.[Q]		0.0183876	0.00395139	4	10	9	A0A3P6BJR9; A0A0D3EDK8; A0A0D3AKA3; A0A0D3BGZ4	0	1011.58	X	X	X	High	0.0009497	0.003741	48	K.IPTVDTIPR.Q	[1140-1148]
	[K].ITYSVGFK.[S]		0.00267435	0.00185622	4	9	19	A0A3P6BJR9; A0A0D3EDK8; A0A0D3AKA3; A0A0D3BGZ4	0	914.498	X	X	X	High	0.0002159	0.0004799	54	K.ITYSVGFK.S	[758-765]
	[K].LVAGNTSTGYYK.[ED]		4.30136e-05	0.000915735	4	9	22	A0A3P6BJR9; A0A0D3EDK8; A0A0D3AKA3; A0A0D3BGZ4	0	1273.64	X	X	X	High	0.0002159	1.637e-07	83	K.LVAGNTSTGYYK.D	[218-229]
	[K].LVAGNTSTGYYK.[ED]	1xDeamidated [N5]	0.00537891	0.00185622	4	9	1	A0A3P6BJR9; A0A0D3EDK8; A0A0D3AKA3; A0A0D3BGZ4	0	1274.63			X	High	0.0002159	0.0006564	44	K.LVAGNTSTGYYK.D	[218-229]
	[K].LVAGNTSTGYYKDEK.[E]		0.00109655	0.000915735	1	2	3	A0A0D3BGZ4	1	1645.81		X	X	High	0.0002159	3.396e-05	46	K.LVAGNTSTGYYKDEK.E	[218-232]
	[K].IVKPQEGTSNPAYR.[S]		0.00208651	0.00161505	1	2	2	A0A0D3BGZ4	0	1559.82			X	High	0.0002159	0.0001143	41	K.IVKPQEGTSNPAYR.S	[452-465]
	[R].NFASIGGNLVMAQR.[K]	1xOxidation [M11]	0.000249746	0.000915735	1	2	1	A0A0D3BGZ4	0	1493.75			X	High	0.0002159	2.811e-06	60	R.NFASIGGNLVMAQR.K	[296-309]
	[K].QMTSYALGLLK.[C]		0.00039723	0.000915735	1	2	1	A0A0D3BGZ4	0	1224.67			X	High	0.0002159	6.064e-06	63	K.QMTSYALGLLK.C	[960-970]
	[K].QMTSYALGLLK.[C]	1xOxidation [M2]	0.000439605	0.000915735	1	2	1	A0A0D3BGZ4	0	1240.66	X			High	0.0004787	0.000102	74	K.QMTSYALGLLK.C	[960-970]
	[R].VPIIYPVSMFATPGR.[V]		9.40461e-06	0.000915735	2	4	7	A0A3P6BJR9; A0A0D3BGZ4	0	1647.89	X	X	X	High	0.0002159	1.411e-08	71	R.VPIIYPVSMFATPGR.V	[918-932]
	[R].VPIIYPVSMFATPGR.[V]	1xOxidation [M9]	1.00382e-05	0.000915735	2	4	13	A0A3P6BJR9; A0A0D3BGZ4	0	1663.89	X	X	X	High	0.0002159	1.576e-08	60	R.VPIIYPVSMFATPGR.V	[918-932]
A0A0D3B358	RuBisCO large subunit-binding protein subunit beta, chloroplastic OS=Brassica oleracea var. oleracea OX=109376 GN=106336301 PE=3 SV=1	6494	205	15	2	5.74	63	595	0	29		X
	Annotated Sequence	Modifications	Qvality PEP	Qvality q-value	# Protein Groups	# Proteins	# PSMs	Master Protein Accessions	# Missed Cleavages	Theo. MH+ [Da]	Replicate 1	Replicate 2	Replicate 3	Confidence (by Search Engine): Mascot	Percolator q-Value (by Search Engine): Mascot	Percolator PEP (by Search Engine): Mascot	Ions Score (by Search Engine): Mascot	Sequence in Protein	Positions in Proteins
	[K].ALVAELKK.[M]		0.0473168	0.00696376	4	10	2	A0A3P6EAM3; A0A0D3B358; A0A0D3BN92; A0A0D3CSF1	1	871.561		X		High	0.002165	0.01036	53	K.ALVAELKK.M	[175-182]
	[K].DTTTIVGDGSTEEVVK.[K]		4.4148e-05	0.000915735	2	4	4	A0A3P6EAM3; A0A0D3B358	0	1650.81	X		X	High	0.0002159	5.632e-06	46	K.DTTTIVGDGSTEEVVK.K	[376-391]
	[K].DTTTIVGDGSTEEVVKK.[R]		4.43399e-05	0.000915735	2	4	4	A0A3P6EAM3; A0A0D3B358	1	1778.9	X	X	X	High	0.0002159	1.721e-07	57	K.DTTTIVGDGSTEEVVKK.R	[376-392]
	[R].EEVGLQLEK.[V]		0.023565	0.00518163	2	4	3	A0A3P6EAM3; A0A0D3B358	0	1044.56		X	X	High	0.001128	0.005399	38	R.EEVGLQLEK.V	[351-359]
	[R].EVELEDPVENIGAK.[L]		2.86035e-05	0.000915735	5	11	18	A0A3P6EAM3; A0A0D3B358; A0A0D3BN92; A0A0D3CSF1; A0A0D3BB44	0	1541.77	X	X	X	High	0.0002159	4.071e-06	62	R.EVELEDPVENIGAK.L	[108-121]
	[R].GYISPYFVTDSEK.[M]		0.000145872	0.000915735	3	6	8	A0A3P6EAM3; A0A0D3B358; A0A0D3CSF1	0	1505.72	X	X	X	High	0.0002159	4.946e-06	54	R.GYISPYFVTDSEK.M	[246-258]
	[R].KGVVTLEEGK.[S]		0.0606701	0.00957795	5	12	2	A0A3P6EAM3; A0A0D3B358; A0A0D3BN92; A0A0D3CSF1; A0A0D3BB44	1	1059.6		X		High	0.002632	0.01292	34	R.KGVVTLEEGK.S	[220-229]
	[K].LADLVGVTLGPK.[G]		9.42515e-05	0.000915735	5	10	12	A0A3P6EAM3; A0A0D3B358; A0A0D3BN92; A0A0D3CSF1; A0A0D3BB44	0	1182.71	X	X	X	High	0.0003184	2.201e-05	87	K.LADLVGVTLGPK.G	[72-83]
	[K].LRVEDALNATK.[A]		7.11265e-05	0.000915735	5	11	25	A0A3P6EAM3; A0A0D3B358; A0A0D3BN92; A0A0D3CSF1; A0A0D3BB44	1	1229.68	X	X	X	High	0.0003184	1.667e-05	65	K.LRVEDALNATK.A	[442-452]
	[K].LRVEDALNATK.[A]	1xDeamidated [N8]	0.0369222	0.00669071	5	11	4	A0A3P6EAM3; A0A0D3B358; A0A0D3BN92; A0A0D3CSF1; A0A0D3BB44	1	1230.67	X	X	X	High	0.002892	0.01081	37	K.LRVEDALNATK.A	[442-452]
	[K].LSGGVAVIQVGAQTETELK.[E]		0.000478226	0.000915735	5	10	3	A0A3P6EAM3; A0A0D3B358; A0A0D3BN92; A0A0D3CSF1; A0A0D3BB44	0	1900.04	X	X		High	0.0004787	0.0001122	48	K.LSGGVAVIQVGAQTETELK.E	[420-438]
	[K].MFLVDKK.[I]		0.0146961	0.00368188	1	2	1	A0A0D3B358	1	880.496		X		High	0.0008537	0.003416	48	K.MFLVDKK.I	[268-274]
	[K].NAGVNGSVVSEK.[VI]		0.00499214	0.00185622	5	12	1	A0A3P6EAM3; A0A0D3B358; A0A0D3BN92; A0A0D3CSF1; A0A0D3BB44	0	1160.59		X		High	0.0008354	0.001275	29	K.NAGVNGSVVSEK.V	[507-518]
	[K].NAGVNGSVVSEK.[VI]	1xDeamidated [N5]	0.00183269	0.00161505	5	12	4	A0A3P6EAM3; A0A0D3B358; A0A0D3BN92; A0A0D3CSF1; A0A0D3BB44	0	1161.57	X	X		High	0.0003184	0.0004569	44	K.NAGVNGSVVSEK.V	[507-518]
	[K].VGAEVLGNAGK.[V]		0.00248812	0.00161505	1	2	2	A0A0D3B358	0	1014.56		X		High	0.0003184	0.0006379	40	K.VGAEVLGNAGK.V	[360-370]
	[K].VVAAGANPVLITR.[G]		1.05757e-05	0.000915735	5	10	67	A0A3P6EAM3; A0A0D3B358; A0A0D3BN92; A0A0D3CSF1; A0A0D3BB44	0	1280.77	X	X	X	High	0.0002159	3.432e-07	84	K.VVAAGANPVLITR.G	[155-167]
	[K].VVAAGANPVLITR.[G]	1xDeamidated [N7]	0.000888478	0.000915735	5	10	1	A0A3P6EAM3; A0A0D3B358; A0A0D3BN92; A0A0D3CSF1; A0A0D3BB44	0	1281.75		X		High	0.0003184	0.0002089	54	K.VVAAGANPVLITR.G	[155-167]
	[K].YEDLMAAGIIDPTK.[LV]		1.34729e-06	0.000915735	3	9	29	A0A0D3B358; A0A0D3BN92; A0A0D3CSF1	0	1536.76	X	X	X	High	0.0002159	6.2e-10	95	K.YEDLMAAGIIDPTK.V	[536-549]
	[K].YEDLMAAGIIDPTK.[LV]	1xOxidation [M5]	2.63144e-06	0.000915735	3	9	15	A0A0D3B358; A0A0D3BN92; A0A0D3CSF1	0	1552.76	X	X	X	High	0.0004787	4.314e-07	97	K.YEDLMAAGIIDPTK.V	[536-549]
A0A0D3C6P9	Peptidase S9 prolyl oligopeptidase catalytic domain-containing protein OS=Brassica oleracea var. oleracea OX=109376 GN=106342008 PE=4 SV=1	3368	116	12	2	6.21	105.2	951	0	19		X	X
	Annotated Sequence	Modifications	Qvality PEP	Qvality q-value	# Protein Groups	# Proteins	# PSMs	Master Protein Accessions	# Missed Cleavages	Theo. MH+ [Da]	Replicate 1	Replicate 2	Replicate 3	Confidence (by Search Engine): Mascot	Percolator q-Value (by Search Engine): Mascot	Percolator PEP (by Search Engine): Mascot	Ions Score (by Search Engine): Mascot	Sequence in Protein	Positions in Proteins
	[R].ADKPSTLYWAETQDGGDAK.[V]		1.9984e-07	0.000915735	2	3	34	A0A0D3C6P9; A0A0D3BNL2	0	2052.95	X	X	X	High	0.0002159	7.335e-09	53	R.ADKPSTLYWAETQDGGDAK.V	[412-430]
	[R].DIVDAPPVPALSFSPHR.[D]		0.000635363	0.000915735	2	3	2	A0A0D3C6P9; A0A0D3BNL2	0	1817.95			X	High	0.0002159	1.327e-05	43	R.DIVDAPPVPALSFSPHR.D	[109-125]
	[R].DIVYMQSAEPLAGEEPEVLHK.[L]		0.00985296	0.00223896	2	3	1	A0A0D3C6P9; A0A0D3BNL2	0	2355.15			X	High	0.0002159	0.001642	35	R.DIVYMQSAEPLAGEEPEVLHK.L	[437-457]
	[R].DIVYMQSAEPLAGEEPEVLHK.[L]	1xOxidation [M5]	0.0170534	0.00395139	2	3	1	A0A0D3C6P9; A0A0D3BNL2	0	2371.15		X		High	0.0008537	0.00395	31	R.DIVYMQSAEPLAGEEPEVLHK.L	[437-457]
	[K].EVGPPAVYTSLDPSTDHK.[Y]		3.73217e-08	0.000915735	2	3	26	A0A0D3C6P9; A0A0D3BNL2	0	1912.93	X	X	X	High	0.0002159	1.929e-12	91	K.EVGPPAVYTSLDPSTDHK.Y	[331-348]
	[K].KPILLIHGEEDNNPGTLTMQSDR.[F]		7.62317e-05	0.000915735	2	2	5	A0A0D3C6P9; A0A0D3BNL2	0	2578.29	X	X	X	High	0.0002159	2.779e-06	33	K.KPILLIHGEEDNNPGTLTMQSDR.F	[835-857]
	[K].KPILLIHGEEDNNPGTLTMQSDR.[F]	1xOxidation [M19]	0.00580572	0.00185622	2	2	1	A0A0D3C6P9; A0A0D3BNL2	0	2594.29			X	High	0.0002159	0.001173	27	K.KPILLIHGEEDNNPGTLTMQSDR.F	[835-857]
	[K].IKKPILLIHGEEDNNPGTLTMQSDR.[F]		0.00674175	0.00223896	2	2	1	A0A0D3C6P9; A0A0D3BNL2	1	2819.47	X			High	0.0008115	0.002463	34	K.IKKPILLIHGEEDNNPGTLTMQSDR.F	[833-857]
	[R].LVILPHESHGYSAR.[E]		0.00309418	0.00185622	2	3	4	A0A0D3C6P9; A0A0D3BNL2	0	1578.84	X	X	X	High	0.0002159	0.0002435	25	R.LVILPHESHGYSAR.E	[871-884]
	[R].SSEDVYSDPGSTMLR.[R]		0.00016603	0.000915735	2	3	19	A0A0D3C6P9; A0A0D3BNL2	0	1643.72	X	X	X	High	0.0002159	1.727e-06	53	R.SSEDVYSDPGSTMLR.R	[506-520]
	[R].SSEDVYSDPGSTMLR.[R]	1xOxidation [M13]	0.00141203	0.000915735	2	3	8	A0A0D3C6P9; A0A0D3BNL2	0	1659.72	X	X	X	High	0.0002159	0.0001532	36	R.SSEDVYSDPGSTMLR.R	[506-520]
	[R].TLTPFGFQNEDR.[T]		0.000368073	0.000915735	2	4	10	A0A0D3C6P9; A0A0D3BNL2	0	1424.68	X	X	X	High	0.0002159	5.328e-06	60	R.TLTPFGFQNEDR.T	[801-812]
	[K].VEVWTADGR.[F]		0.047934	0.00721051	1	2	1	A0A0D3C6P9	0	1032.51		X		High	0.002378	0.01045	36	K.VEVWTADGR.F	[372-380]
	[K].YFETVVALMSDQK.[E]	1xOxidation [M9]	0.0284818	0.00560368	1	2	1	A0A0D3C6P9	0	1546.75			X	High	0.001188	0.006364	26	K.YFETVVALMSDQK.E	[579-591]
	[R].YVEQLVASAEAAVDEVVR.[R]		0.000710299	0.000915735	2	2	2	A0A0D3C6P9; A0A0D3BNL2	0	1948	X		X	High	0.0002159	0.0001071	48	R.YVEQLVASAEAAVDEVVR.R	[739-756]
A0A0D3BZL7	Ribulose bisphosphate carboxylase small subunit, chloroplastic OS=Brassica oleracea var. oleracea OX=109376 GN=106341726 PE=3 SV=1	6833	335	9	6	8.05	20.2	181	0	52	X	X	X	Phospho [S169]
	Annotated Sequence	Modifications	Qvality PEP	Qvality q-value	# Protein Groups	# Proteins	# PSMs	Master Protein Accessions	# Missed Cleavages	Theo. MH+ [Da]	Replicate 1	Replicate 2	Replicate 3	Confidence (by Search Engine): Mascot	Percolator q-Value (by Search Engine): Mascot	Percolator PEP (by Search Engine): Mascot	Ions Score (by Search Engine): Mascot	Sequence in Protein	Positions in Proteins
	[R].EHGSTPGYYDGR.[Y]		0.000198941	0.000915735	1	10	79	A0A0D3BZL7	0	1338.57	X	X	X	High	0.0002159	1.946e-06	53	R.EHGSTPGYYDGR.Y	[109-120]
	[K].EVQECKTEYPNAFIR.[I]		0.00322231	0.00185622	1	10	2	A0A0D3BZL7	1	1826.87	X		X	High	0.0002159	0.0002638	47	K.EVQECKTEYPNAFIR.I	[141-155]
	[K].FETLSYLPDLTEVELGK.[E]		1.11906e-05	0.000915735	1	7	19	A0A0D3BZL7	0	1954.01	X	X	X	High	0.0002159	1.87e-08	88	K.FETLSYLPDLTEVELGK.E	[67-83]
	[K].KFETLSYLPDLTEVELGK.[E]		1.14257e-09	0.000915735	1	7	71	A0A0D3BZL7	1	2082.1	X	X	X	High	0.0002159	4.916e-11	128	K.KFETLSYLPDLTEVELGK.E	[66-83]
	[K].KKFETLSYLPDLTEVELGK.[E]		4.69915e-08	0.000915735	1	7	17	A0A0D3BZL7	2	2210.2	X	X	X	High	0.0002159	2.808e-12	121	K.KKFETLSYLPDLTEVELGK.E	[65-83]
	[K].LPLFGCTDSAQVLK.[E]		1.27881e-06	0.000915735	2	13	5	A0A0D3BZL7; A0A3P6FTH6	0	1491.79	X	X	X	High	0.0003184	3.193e-07	113	K.LPLFGCTDSAQVLK.E	[127-140]
	[R].QVQCISFIAYKPPSFTGA.[-]		1.96879e-05	0.000915735	2	13	5	A0A0D3BZL7; A0A3P6FTH6	0	1956.99	X	X	X	High	0.0003184	4.704e-06	84	R.QVQCISFIAYKPPSFTGA.-	[164-181]
	[R].QVQCISFIAYKPPSFTGA.[-]	1xPhospho [S6]	0.0044945	0.00185622	2	13	1	A0A0D3BZL7; A0A3P6FTH6	0	2036.96	X			High	0.0005645	0.001584	33	R.QVQCISFIAYKPPSFTGA.-	[164-181]
	[K].TEYPNAFIR.[I]		0.00114908	0.000915735	1	10	78	A0A0D3BZL7	0	1110.56	X	X	X	High	0.0002159	3.706e-05	66	K.TEYPNAFIR.I	[147-155]
	[K].TEYPNAFIR.[I]	1xDeamidated [N5]	0.00198408	0.00161505	1	10	51	A0A0D3BZL7	0	1111.54	X	X	X	High	0.0002159	0.0001031	49	K.TEYPNAFIR.I	[147-155]
	[K].WIPCVEFELEHGFVYR.[E]		4.03034e-05	0.000915735	2	12	7	A0A0D3BZL7; A0A3P6FTH6	0	2023.97	X	X	X	High	0.0002159	1.471e-07	57	K.WIPCVEFELEHGFVYR.E	[93-108]
A0A0D3BJB3	Fructose-bisphosphate aldolase OS=Brassica oleracea var. oleracea OX=109376 GN=106335697 PE=3 SV=1	11101	367	14	2	6.62	42.9	398	0	58	X	X	X
	Annotated Sequence	Modifications	Qvality PEP	Qvality q-value	# Protein Groups	# Proteins	# PSMs	Master Protein Accessions	# Missed Cleavages	Theo. MH+ [Da]	Replicate 1	Replicate 2	Replicate 3	Confidence (by Search Engine): Mascot	Percolator q-Value (by Search Engine): Mascot	Percolator PEP (by Search Engine): Mascot	Ions Score (by Search Engine): Mascot	Sequence in Protein	Positions in Proteins
	[R].AENVNAAQTTLLAR.[A]		1.17743e-06	0.000915735	1	2	64	A0A0D3BJB3	0	1471.79	X	X	X	High	0.0002159	6.846e-10	91	R.AENVNAAQTTLLAR.A	[353-366]
	[K].ANSLAQLGK.[Y]		0.00391961	0.00185622	4	9	7	A0A3P6C1T4; A0A0D3BJB3; A0A0D3DIE9; A0A0D3DW83	0	901.51	X	X	X	High	0.0005645	0.001353	33	K.ANSLAQLGK.Y	[369-377]
	[R].ATPEQVAAYTLK.[L]		4.11873e-05	0.000915735	1	2	113	A0A0D3BJB3	0	1291.69	X	X	X	High	0.0002159	1.527e-07	70	R.ATPEQVAAYTLK.L	[281-292]
	[K].EAAWGLAR.[Y]		0.00491112	0.00185622	3	8	28	A0A3P6C1T4; A0A0D3BJB3; A0A0D3DIE9	0	873.458	X	X	X	High	0.0002159	0.0006563	43	K.EAAWGLAR.Y	[203-210]
	[K].KMVDVLVEQNIVPGIK.[V]	1xOxidation [M2]	0.0332583	0.00593447	2	6	1	A0A0D3BJB3; A0A0D3DIE9	1	1798.01		X		High	0.001951	0.007509	52	K.KMVDVLVEQNIVPGIK.V	[131-146]
	[R].LDSIGLENTEANR.[Q]		5.26841e-07	0.000915735	2	6	26	A0A0D3BJB3; A0A0D3DIE9	0	1431.71	X	X	X	High	0.0002159	1.374e-10	93	R.LDSIGLENTEANR.Q	[83-95]
	[R].IPPAVPGIMFLSGGQSELEATLNLNAMNQAPNPWHVSFSYAR.[A]	1xDeamidated [N25]	0.0065045	0.00185622	2	3	1	A0A0D3BJB3; A0A0D3DIE9	0	4526.23	X			High	0.0005645	0.002373	33	R.IPPAVPGIMFLSGGQSELEATLNLNAMNQAPNPWHVSFSYAR.A	[298-339]
	[K].MVDVLVEQNIVPGIK.[V]		3.21609e-05	0.000915735	2	6	8	A0A0D3BJB3; A0A0D3DIE9	0	1653.92	X	X	X	High	0.0004787	6.178e-06	70	K.MVDVLVEQNIVPGIK.V	[132-146]
	[K].MVDVLVEQNIVPGIK.[V]	1xOxidation [M1]	6.13819e-05	0.000915735	2	6	9	A0A0D3BJB3; A0A0D3DIE9	0	1669.92	X	X	X	High	0.0003184	1.44e-05	75	K.MVDVLVEQNIVPGIK.V	[132-146]
	[K].RLDSIGLENTEANR.[Q]		0.000152966	0.000915735	2	6	30	A0A0D3BJB3; A0A0D3DIE9	1	1587.81	X	X	X	High	0.0002159	1.27e-06	66	K.RLDSIGLENTEANR.Q	[82-95]
	[R].TAAYYQQGAR.[F]		0.00178682	0.00161505	4	10	16	A0A3P6C1T4; A0A0D3BJB3; A0A0D3DIE9; A0A0D3DW83	0	1128.54	X	X	X	High	0.0003184	0.0004449	54	R.TAAYYQQGAR.F	[173-182]
	[R].TLLVSAPGLGQYISGAILFEETLYQSTTEGK.[K]		0.000108252	0.000915735	2	6	3	A0A0D3BJB3; A0A0D3DIE9	0	3286.71	X		X	High	0.0004787	2.261e-05	63	R.TLLVSAPGLGQYISGAILFEETLYQSTTEGK.K	[100-130]
	[R].TVVSIPNGPSALAVK.[E]		0.00024341	0.000915735	3	7	26	A0A3P6C1T4; A0A0D3BJB3; A0A0D3DIE9	0	1452.84	X	X	X	High	0.0002159	2.109e-05	55	R.TVVSIPNGPSALAVK.E	[188-202]
	[R].TVVSIPNGPSALAVK.[E]	1xDeamidated [N7]	0.000806291	0.000915735	3	7	29	A0A3P6C1T4; A0A0D3BJB3; A0A0D3DIE9	0	1453.83	X	X	X	High	0.0003184	0.0001885	51	R.TVVSIPNGPSALAVK.E	[188-202]
	[K].VWAEVFFYLAQNNVMFEGILLKPSMVTPGAESK.[D]		0.0311257	0.00593447	2	5	1	A0A0D3BJB3; A0A0D3DIE9	0	3715.89	X			High	0.005503	0.02692	26	K.VWAEVFFYLAQNNVMFEGILLKPSMVTPGAESK.D	[246-278]
	[R].YAAISQDSGLVPIVEPEILLDGEHDIDR.[T]		1.3143e-05	0.000915735	2	5	5	A0A0D3BJB3; A0A0D3DIE9	0	3064.55	X	X	X	High	0.0003184	3.153e-06	52	R.YAAISQDSGLVPIVEPEILLDGEHDIDR.T	[211-238]
A0A0D3DIE9	Fructose-bisphosphate aldolase OS=Brassica oleracea var. oleracea OX=109376 GN=106306452 PE=3 SV=1	10826	366	14	1	7.24	43	398	0	58	X	X	X
	Annotated Sequence	Modifications	Qvality PEP	Qvality q-value	# Protein Groups	# Proteins	# PSMs	Master Protein Accessions	# Missed Cleavages	Theo. MH+ [Da]	Replicate 1	Replicate 2	Replicate 3	Confidence (by Search Engine): Mascot	Percolator q-Value (by Search Engine): Mascot	Percolator PEP (by Search Engine): Mascot	Ions Score (by Search Engine): Mascot	Sequence in Protein	Positions in Proteins
	[R].AENVNAAQTTLLTR.[A]		1.91593e-06	0.000915735	1	1	50	A0A0D3DIE9	0	1501.8	X	X	X	High	0.0002159	3.456e-09	89	R.AENVNAAQTTLLTR.A	[353-366]
	[R].AENVNAAQTTLLTR.[A]	1xDeamidated [N5]	0.00234057	0.00161505	1	1	1	A0A0D3DIE9	0	1502.78		X		High	0.0003184	0.0005969	38	R.AENVNAAQTTLLTR.A	[353-366]
	[K].ANSLAQLGK.[Y]		0.00391961	0.00185622	4	9	7	A0A3P6C1T4; A0A0D3BJB3; A0A0D3DIE9; A0A0D3DW83	0	901.51	X	X	X	High	0.0005645	0.001353	33	K.ANSLAQLGK.Y	[369-377]
	[R].ATPEQVASYTLK.[L]		2.43578e-05	0.000915735	2	5	125	A0A3P6C1T4; A0A0D3DIE9	0	1307.68	X	X	X	High	0.0002159	6.523e-08	71	R.ATPEQVASYTLK.L	[281-292]
	[K].EAAWGLAR.[Y]		0.00491112	0.00185622	3	8	28	A0A3P6C1T4; A0A0D3BJB3; A0A0D3DIE9	0	873.458	X	X	X	High	0.0002159	0.0006563	43	K.EAAWGLAR.Y	[203-210]
	[K].KMVDVLVEQNIVPGIK.[V]	1xOxidation [M2]	0.0332583	0.00593447	2	6	1	A0A0D3BJB3; A0A0D3DIE9	1	1798.01		X		High	0.001951	0.007509	52	K.KMVDVLVEQNIVPGIK.V	[131-146]
	[R].LDSIGLENTEANR.[Q]		5.26841e-07	0.000915735	2	6	26	A0A0D3BJB3; A0A0D3DIE9	0	1431.71	X	X	X	High	0.0002159	1.374e-10	93	R.LDSIGLENTEANR.Q	[83-95]
	[R].IPPAVPGIMFLSGGQSELEATLNLNAMNQAPNPWHVSFSYAR.[A]	1xDeamidated [N25]	0.0065045	0.00185622	2	3	1	A0A0D3BJB3; A0A0D3DIE9	0	4526.23	X			High	0.0005645	0.002373	33	R.IPPAVPGIMFLSGGQSELEATLNLNAMNQAPNPWHVSFSYAR.A	[298-339]
	[K].MVDVLVEQNIVPGIK.[V]		3.21609e-05	0.000915735	2	6	8	A0A0D3BJB3; A0A0D3DIE9	0	1653.92	X	X	X	High	0.0004787	6.178e-06	70	K.MVDVLVEQNIVPGIK.V	[132-146]
	[K].MVDVLVEQNIVPGIK.[V]	1xOxidation [M1]	6.13819e-05	0.000915735	2	6	9	A0A0D3BJB3; A0A0D3DIE9	0	1669.92	X	X	X	High	0.0003184	1.44e-05	75	K.MVDVLVEQNIVPGIK.V	[132-146]
	[K].RLDSIGLENTEANR.[Q]		0.000152966	0.000915735	2	6	30	A0A0D3BJB3; A0A0D3DIE9	1	1587.81	X	X	X	High	0.0002159	1.27e-06	66	K.RLDSIGLENTEANR.Q	[82-95]
	[R].TAAYYQQGAR.[F]		0.00178682	0.00161505	4	10	16	A0A3P6C1T4; A0A0D3BJB3; A0A0D3DIE9; A0A0D3DW83	0	1128.54	X	X	X	High	0.0003184	0.0004449	54	R.TAAYYQQGAR.F	[173-182]
	[R].TLLVSAPGLGQYISGAILFEETLYQSTTEGK.[K]		0.000108252	0.000915735	2	6	3	A0A0D3BJB3; A0A0D3DIE9	0	3286.71	X		X	High	0.0004787	2.261e-05	63	R.TLLVSAPGLGQYISGAILFEETLYQSTTEGK.K	[100-130]
	[R].TVVSIPNGPSALAVK.[E]		0.00024341	0.000915735	3	7	26	A0A3P6C1T4; A0A0D3BJB3; A0A0D3DIE9	0	1452.84	X	X	X	High	0.0002159	2.109e-05	55	R.TVVSIPNGPSALAVK.E	[188-202]
	[R].TVVSIPNGPSALAVK.[E]	1xDeamidated [N7]	0.000806291	0.000915735	3	7	29	A0A3P6C1T4; A0A0D3BJB3; A0A0D3DIE9	0	1453.83	X	X	X	High	0.0003184	0.0001885	51	R.TVVSIPNGPSALAVK.E	[188-202]
	[K].VWAEVFFYLAQNNVMFEGILLKPSMVTPGAESK.[D]		0.0311257	0.00593447	2	5	1	A0A0D3BJB3; A0A0D3DIE9	0	3715.89	X			High	0.005503	0.02692	26	K.VWAEVFFYLAQNNVMFEGILLKPSMVTPGAESK.D	[246-278]
	[R].YAAISQDSGLVPIVEPEILLDGEHDIDR.[T]		1.3143e-05	0.000915735	2	5	5	A0A0D3BJB3; A0A0D3DIE9	0	3064.55	X	X	X	High	0.0003184	3.153e-06	52	R.YAAISQDSGLVPIVEPEILLDGEHDIDR.T	[211-238]
A0A0D3D106	PCI domain-containing protein OS=Brassica oleracea var. oleracea OX=109376 GN=106300871 PE=3 SV=1	2383	87	13	13	8.25	55.9	491	0	27	X	X	X
	Annotated Sequence	Modifications	Qvality PEP	Qvality q-value	# Protein Groups	# Proteins	# PSMs	Master Protein Accessions	# Missed Cleavages	Theo. MH+ [Da]	Replicate 1	Replicate 2	Replicate 3	Confidence (by Search Engine): Mascot	Percolator q-Value (by Search Engine): Mascot	Percolator PEP (by Search Engine): Mascot	Ions Score (by Search Engine): Mascot	Sequence in Protein	Positions in Proteins
	[K].ALRPYFELTNAVR.[I]		0.000340998	0.000915735	1	4	6	A0A0D3D106	0	1549.85	X	X	X	High	0.0002159	4.701e-06	38	K.ALRPYFELTNAVR.I	[312-324]
	[K].APVAALGFR.[V]		0.00990197	0.00223896	1	2	2	A0A0D3D106	0	901.525			X	High	0.0002159	0.001657	27	K.APVAALGFR.V	[273-281]
	[R].DGAIDATIDHK.[N]		0.0039499	0.00185622	1	2	1	A0A0D3D106	0	1155.56			X	High	0.0002159	0.0003843	38	R.DGAIDATIDHK.N	[403-413]
	[R].DGAIDATIDHKNGYMVSK.[E]	1xDeamidated [N12]	0.000324034	0.000915735	1	2	1	A0A0D3D106	1	1935.91			X	High	0.0002159	4.327e-06	34	R.DGAIDATIDHKNGYMVSK.E	[403-420]
	[K].ETGDIYSTNEPQNAFNSR.[I]		9.09865e-08	0.000915735	1	2	19	A0A0D3D106	0	2042.9	X	X	X	High	0.0002159	8.136e-12	111	K.ETGDIYSTNEPQNAFNSR.I	[421-438]
	[K].ETGDIYSTNEPQNAFNSR.[I]	1xDeamidated [N]	0.000156977	0.000915735	1	2	5	A0A0D3D106	0	2043.89	X	X	X	High	0.0002159	1.324e-06	59	K.ETGDIYSTNEPQNAFNSR.I	[421-438]
	[R].GTLLSLHHSATLR.[H]		0.00130944	0.000915735	1	2	7	A0A0D3D106	0	1405.79	X	X	X	High	0.0002159	4.702e-05	33	R.GTLLSLHHSATLR.H	[186-198]
	[R].KAPVAALGFR.[V]		0.00784908	0.00223896	1	2	2	A0A0D3D106	1	1029.62		X	X	High	0.0002159	0.00119	48	R.KAPVAALGFR.V	[272-281]
	[R].LNSANPVADAESIVAK.[A]		3.15435e-07	0.000915735	1	2	18	A0A0D3D106	0	1598.84	X	X	X	High	0.0002159	6.011e-11	93	R.LNSANPVADAESIVAK.A	[384-399]
	[R].LNSANPVADAESIVAK.[A]	1xDeamidated [N2]	0.00185939	0.00161505	1	2	3	A0A0D3D106	0	1599.82	X		X	High	0.0002159	9.106e-05	36	R.LNSANPVADAESIVAK.A	[384-399]
	[R].NYLHYNLYDQAEK.[L]		1.30292e-05	0.000915735	1	4	4	A0A0D3D106	0	1670.78	X	X	X	High	0.0002159	2.809e-08	76	R.NYLHYNLYDQAEK.L	[214-226]
	[R].TIDVIASR.[L]		0.0264094	0.00518163	1	4	2	A0A0D3D106	0	874.499		X	X	High	0.001263	0.006043	26	R.TIDVIASR.L	[159-166]
	[R].TIQLEYTDAK.[E]		0.00132443	0.000915735	1	4	11	A0A0D3D106	0	1181.6		X	X	High	0.0003184	0.0003196	51	R.TIQLEYTDAK.E	[254-263]
	[K].WAILVR.[L]		0.0262576	0.00518163	1	6	2	A0A0D3D106	0	757.472		X	X	High	0.001263	0.00601	38	K.WAILVR.L	[287-292]
	[R].YLFYLGK.[I]		0.00842892	0.00223896	1	4	4	A0A0D3D106	0	903.497	X	X	X	High	0.0002159	0.001316	39	R.YLFYLGK.I	[245-251]
A0A3P6F7K1	Aminopeptidase OS=Brassica oleracea OX=3712 GN=BOLC1T00539H PE=3 SV=1	1785	67	16	9	5.45	97.8	875	0	22	X	X	X
	Annotated Sequence	Modifications	Qvality PEP	Qvality q-value	# Protein Groups	# Proteins	# PSMs	Master Protein Accessions	# Missed Cleavages	Theo. MH+ [Da]	Replicate 1	Replicate 2	Replicate 3	Confidence (by Search Engine): Mascot	Percolator q-Value (by Search Engine): Mascot	Percolator PEP (by Search Engine): Mascot	Ions Score (by Search Engine): Mascot	Sequence in Protein	Positions in Proteins
	[R].AAYVAVMQR.[A]		0.0369222	0.00669071	2	4	1	A0A3P6F7K1; A0A0D3BLQ1	0	1008.53			X	High	0.001304	0.008533	28	R.AAYVAVMQR.A	[704-712]
	[K].ATESQSLTAIDR.[Y]		2.43578e-05	0.000915735	1	2	18	A0A3P6F7K1	0	1291.65	X	X	X	High	0.0002159	6.535e-08	87	K.ATESQSLTAIDR.Y	[558-569]
	[K].EDNLTHLVAQLSSN.[-]		0.0268709	0.00518163	1	2	1	A0A3P6F7K1	0	1540.76			X	High	0.001188	0.005941	29	K.EDNLTHLVAQLSSN.-	[862-875]
	[R].ETALLYDEQHSAASNK.[Q]		1.76615e-05	0.000915735	1	2	5	A0A3P6F7K1	0	1776.84	X	X	X	High	0.0002159	3.896e-08	49	R.ETALLYDEQHSAASNK.Q	[284-299]
	[K].EVQEYFITR.[S]		0.00547011	0.00185622	1	2	3	A0A3P6F7K1	0	1184.59		X		High	0.0008354	0.001388	34	K.EVQEYFITR.S	[825-833]
	[K].EYFAVPYPLPK.[IM]		0.00110949	0.000915735	2	4	3	A0A3P6F7K1; A0A0D3BLQ1	0	1323.7		X	X	High	0.0002159	3.479e-05	45	K.EYFAVPYPLPK.I	[250-260]
	[R].FISAVVSPFASFEK.[A]		0.0259574	0.00518163	2	4	2	A0A3P6F7K1; A0A0D3BLQ1	0	1528.8			X	High	0.001188	0.005716	35	R.FISAVVSPFASFEK.A	[809-822]
	[K].INVDQAGFYR.[V]		0.000902878	0.000915735	2	4	10	A0A3P6F7K1; A0A0D3BLQ1	0	1182.59	X	X	X	High	0.0002159	2.419e-05	58	K.INVDQAGFYR.V	[535-544]
	[K].IWTQFLDESTEGLR.[L]		0.000443328	0.000915735	1	2	2	A0A3P6F7K1	0	1694.84	X		X	High	0.0002159	7.233e-06	65	K.IWTQFLDESTEGLR.L	[351-364]
	[K].NMAVTQFEPADAR.[RK]		4.81491e-05	0.000915735	2	4	3	A0A3P6F7K1; A0A0D3BLQ1	0	1449.68	X	X	X	High	0.0002159	1.963e-07	65	K.NMAVTQFEPADAR.R	[132-144]
	[R].NQDAVYGLSGVSWEGR.[E]		9.98153e-07	0.000915735	1	2	6	A0A3P6F7K1	0	1737.82		X	X	High	0.0002159	3.831e-10	103	R.NQDAVYGLSGVSWEGR.E	[767-782]
	[R].NTSLLPPDLR.[R]		0.0130976	0.00324154	2	4	2	A0A3P6F7K1; A0A0D3BLQ1	0	1125.63			X	High	0.0005937	0.002415	27	R.NTSLLPPDLR.R	[693-702]
	[K].QGESHLDAMLR.[G]	1xGln->pyro-Glu [N-Term]	0.00130448	0.000915735	2	4	2	A0A3P6F7K1; A0A0D3BLQ1	0	1239.58			X	High	0.0002159	4.646e-05	47	K.QGESHLDAMLR.G	[652-662]
	[K].QGESHLDAMLR.[G]		0.0390615	0.00669071	2	4	3	A0A3P6F7K1; A0A0D3BLQ1	0	1256.61	X	X	X	High	0.002892	0.01128	30	K.QGESHLDAMLR.G	[652-662]
	[K].SGYESLLK.[V]		0.00659215	0.00185622	1	2	3	A0A3P6F7K1	0	896.472			X	High	0.0002159	0.0009096	49	K.SGYESLLK.V	[719-726]
	[K].TEDLWTALEEGSGEPVNK.[L]		3.79119e-06	0.000915735	1	2	2	A0A3P6F7K1	0	1974.93			X	High	0.0002159	3.285e-09	96	K.TEDLWTALEEGSGEPVNK.L	[431-448]
	[K].YDDSLAAGLR.[K]		0.0220338	0.00488132	1	2	1	A0A3P6F7K1	0	1080.53			X	High	0.001188	0.004692	39	K.YDDSLAAGLR.K	[547-556]
A0A3P6FP45	Glucose-6-phosphate isomerase OS=Brassica oleracea OX=3712 GN=BOLC1T01923H PE=3 SV=1	1545	66	16	3	5.47	66.9	615	0	27	X	X	X
	Annotated Sequence	Modifications	Qvality PEP	Qvality q-value	# Protein Groups	# Proteins	# PSMs	Master Protein Accessions	# Missed Cleavages	Theo. MH+ [Da]	Replicate 1	Replicate 2	Replicate 3	Confidence (by Search Engine): Mascot	Percolator q-Value (by Search Engine): Mascot	Percolator PEP (by Search Engine): Mascot	Ions Score (by Search Engine): Mascot	Sequence in Protein	Positions in Proteins
	[K].AAAEVLALQK.[R]		0.00293941	0.00185622	2	4	3	A0A3P6EZG9; A0A3P6FP45	0	1013.6		X		High	0.0007684	0.0007588	54	K.AAAEVLALQK.R	[529-538]
	[R].DAGLNFAK.[Q]		0.054257	0.00721051	1	2	1	A0A3P6FP45	0	835.431		X		High	0.002378	0.01169	34	R.DAGLNFAK.Q	[268-275]
	[K].DPVEPLTLDEIADR.[C]		5.90334e-05	0.000915735	2	4	1	A0A3P6EZG9; A0A3P6FP45	0	1582.8		X		High	0.0003184	1.387e-05	69	K.DPVEPLTLDEIADR.C	[551-564]
	[K].EFDLDGNTVNQGLTVYGNK.[G]		0.000832897	0.000915735	2	4	5	A0A3P6EZG9; A0A3P6FP45	0	2083.99	X	X	X	High	0.0002159	2.093e-05	49	K.EFDLDGNTVNQGLTVYGNK.G	[398-416]
	[K].ELIKDPDALWK.[R]		0.000966395	0.000915735	1	2	3	A0A3P6FP45	1	1327.73	X	X	X	High	0.0004787	0.0002463	58	K.ELIKDPDALWK.R	[67-77]
	[R].ESISVTIEEVTPR.[S]		0.000128696	0.000915735	2	4	2	A0A3P6EZG9; A0A3P6FP45	0	1459.76	X	X		High	0.0004787	2.717e-05	71	R.ESISVTIEEVTPR.S	[481-493]
	[R].FPMYDWVGGR.[T]		0.013584	0.00368188	2	4	3	A0A3P6EZG9; A0A3P6FP45	0	1227.56	X	X		High	0.001376	0.00476	29	R.FPMYDWVGGR.T	[300-309]
	[R].FPMYDWVGGR.[T]	1xOxidation [M3]	0.00319856	0.00185622	2	4	3	A0A3P6EZG9; A0A3P6FP45	0	1243.56	X	X		High	0.0005645	0.001059	46	R.FPMYDWVGGR.T	[300-309]
	[K].GSTDQHAYIQQLR.[E]		1.26388e-05	0.000915735	2	4	8	A0A3P6EZG9; A0A3P6FP45	0	1516.75	X	X	X	High	0.0003184	3.035e-06	74	K.GSTDQHAYIQQLR.E	[417-429]
	[K].KELIKDPDALWK.[R]		0.0311257	0.00593447	1	2	3	A0A3P6FP45	2	1455.82	X	X	X	High	0.001704	0.007056	26	K.KELIKDPDALWK.R	[66-77]
	[R].IEGWLAR.[F]		0.0140171	0.00368188	2	4	5	A0A3P6EZG9; A0A3P6FP45	0	844.468	X	X	X	High	0.0008537	0.003274	46	R.IEGWLAR.F	[293-299]
	[K].IIAHMSANDR.[V]		0.0187903	0.00395139	2	4	4	A0A3P6EZG9; A0A3P6FP45	0	1127.56	X	X		High	0.0008537	0.00434	30	K.IIAHMSANDR.V	[577-586]
	[K].IIAHMSANDR.[V]	1xDeamidated [N8]	0.0470116	0.00696376	2	4	1	A0A3P6EZG9; A0A3P6FP45	0	1128.55		X		High	0.002165	0.01028	26	K.IIAHMSANDR.V	[577-586]
	[R].MVGHYWLR.[N]		0.00503329	0.00185622	2	4	3	A0A3P6EZG9; A0A3P6FP45	0	1061.53	X	X		High	0.0008354	0.001284	39	R.MVGHYWLR.N	[135-142]
	[R].MVGHYWLR.[N]	1xOxidation [M1]	0.00206414	0.00161505	2	4	2	A0A3P6EZG9; A0A3P6FP45	0	1077.53	X	X		High	0.0003184	0.0005208	57	R.MVGHYWLR.N	[135-142]
	[R].NGLLEVQK.[A]		0.0395568	0.00669071	2	4	2	A0A3P6EZG9; A0A3P6FP45	0	900.515		X		High	0.002165	0.008773	29	R.NGLLEVQK.A	[257-264]
	[K].QGVAITQENSLLDNTAR.[I]	1xGln->pyro-Glu [N-Term]	0.00503329	0.00185622	2	3	1	A0A3P6EZG9; A0A3P6FP45	0	1812.91	X			High	0.0005645	0.0018	25	K.QGVAITQENSLLDNTAR.I	[276-292]
	[K].QGVAITQENSLLDNTAR.[I]		2.5637e-06	0.000915735	2	3	14	A0A3P6EZG9; A0A3P6FP45	0	1829.94	X	X	X	High	0.0002159	1.749e-09	80	K.QGVAITQENSLLDNTAR.I	[276-292]
	[R].SALYANGR.[E]	1xDeamidated [N6]	0.0315006	0.00593447	2	4	1	A0A3P6EZG9; A0A3P6FP45	0	852.421		X		High	0.001704	0.007127	29	R.SALYANGR.E	[473-480]
	[R].YLQQLVMESLGK.[E]	1xOxidation [M7]	0.0167818	0.00395139	2	4	1	A0A3P6EZG9; A0A3P6FP45	0	1424.75			X	High	0.0007808	0.003339	41	R.YLQQLVMESLGK.E	[386-397]
A0A3P6EZG9	Glucose-6-phosphate isomerase OS=Brassica oleracea OX=3712 GN=BOLC7T45864H PE=3 SV=1	1525	64	16	3	5.4	66.8	614	0	31	X	X
	Annotated Sequence	Modifications	Qvality PEP	Qvality q-value	# Protein Groups	# Proteins	# PSMs	Master Protein Accessions	# Missed Cleavages	Theo. MH+ [Da]	Replicate 1	Replicate 2	Replicate 3	Confidence (by Search Engine): Mascot	Percolator q-Value (by Search Engine): Mascot	Percolator PEP (by Search Engine): Mascot	Ions Score (by Search Engine): Mascot	Sequence in Protein	Positions in Proteins
	[K].AAAEVLALQK.[R]		0.00293941	0.00185622	2	4	3	A0A3P6EZG9; A0A3P6FP45	0	1013.6		X		High	0.0007684	0.0007588	54	K.AAAEVLALQK.R	[529-538]
	[K].DPVEPLTLDEIADR.[C]		5.90334e-05	0.000915735	2	4	1	A0A3P6EZG9; A0A3P6FP45	0	1582.8		X		High	0.0003184	1.387e-05	69	K.DPVEPLTLDEIADR.C	[551-564]
	[K].EFDLDGNTVNQGLTVYGNK.[G]		0.000832897	0.000915735	2	4	5	A0A3P6EZG9; A0A3P6FP45	0	2083.99	X	X	X	High	0.0002159	2.093e-05	49	K.EFDLDGNTVNQGLTVYGNK.G	[398-416]
	[R].EMLAGAAIMDEATR.[T]	1xOxidation [M2]	0.0035774	0.00185622	1	2	2	A0A3P6EZG9	0	1494.69	X	X		High	0.0008354	0.001184	37	R.EMLAGAAIMDEATR.T	[330-343]
	[R].ESISVTIEEVTPR.[S]		0.000128696	0.000915735	2	4	2	A0A3P6EZG9; A0A3P6FP45	0	1459.76	X	X		High	0.0004787	2.717e-05	71	R.ESISVTIEEVTPR.S	[481-493]
	[R].FPMYDWVGGR.[T]		0.013584	0.00368188	2	4	3	A0A3P6EZG9; A0A3P6FP45	0	1227.56	X	X		High	0.001376	0.00476	29	R.FPMYDWVGGR.T	[300-309]
	[R].FPMYDWVGGR.[T]	1xOxidation [M3]	0.00319856	0.00185622	2	4	3	A0A3P6EZG9; A0A3P6FP45	0	1243.56	X	X		High	0.0005645	0.001059	46	R.FPMYDWVGGR.T	[300-309]
	[K].GSTDQHAYIQQLR.[E]		1.26388e-05	0.000915735	2	4	8	A0A3P6EZG9; A0A3P6FP45	0	1516.75	X	X	X	High	0.0003184	3.035e-06	74	K.GSTDQHAYIQQLR.E	[417-429]
	[R].IEGWLAR.[F]		0.0140171	0.00368188	2	4	5	A0A3P6EZG9; A0A3P6FP45	0	844.468	X	X	X	High	0.0008537	0.003274	46	R.IEGWLAR.F	[293-299]
	[K].IIAHMSANDR.[V]		0.0187903	0.00395139	2	4	4	A0A3P6EZG9; A0A3P6FP45	0	1127.56	X	X		High	0.0008537	0.00434	30	K.IIAHMSANDR.V	[577-586]
	[K].IIAHMSANDR.[V]	1xDeamidated [N8]	0.0470116	0.00696376	2	4	1	A0A3P6EZG9; A0A3P6FP45	0	1128.55		X		High	0.002165	0.01028	26	K.IIAHMSANDR.V	[577-586]
	[R].MVGHYWLR.[N]		0.00503329	0.00185622	2	4	3	A0A3P6EZG9; A0A3P6FP45	0	1061.53	X	X		High	0.0008354	0.001284	39	R.MVGHYWLR.N	[137-144]
	[R].MVGHYWLR.[N]	1xOxidation [M1]	0.00206414	0.00161505	2	4	2	A0A3P6EZG9; A0A3P6FP45	0	1077.53	X	X		High	0.0003184	0.0005208	57	R.MVGHYWLR.N	[137-144]
	[R].NGLLEVQK.[A]		0.0395568	0.00669071	2	4	2	A0A3P6EZG9; A0A3P6FP45	0	900.515		X		High	0.002165	0.008773	29	R.NGLLEVQK.A	[257-264]
	[R].NSSLVPKPTLK.[T]		0.00130944	0.000915735	1	2	2	A0A3P6EZG9	0	1183.7	X	X		High	0.0004787	0.0003502	35	R.NSSLVPKPTLK.T	[145-155]
	[K].QGVAITQENSLLDNTAR.[I]	1xGln->pyro-Glu [N-Term]	0.00503329	0.00185622	2	3	1	A0A3P6EZG9; A0A3P6FP45	0	1812.91	X			High	0.0005645	0.0018	25	K.QGVAITQENSLLDNTAR.I	[276-292]
	[K].QGVAITQENSLLDNTAR.[I]		2.5637e-06	0.000915735	2	3	14	A0A3P6EZG9; A0A3P6FP45	0	1829.94	X	X	X	High	0.0002159	1.749e-09	80	K.QGVAITQENSLLDNTAR.I	[276-292]
	[R].SALYANGR.[E]	1xDeamidated [N6]	0.0315006	0.00593447	2	4	1	A0A3P6EZG9; A0A3P6FP45	0	852.421		X		High	0.001704	0.007127	29	R.SALYANGR.E	[473-480]
	[R].VGFTDEFVVDMEHR.[F]		0.020393	0.00395139	1	2	1	A0A3P6EZG9	0	1680.77	X			High	0.001959	0.006724	37	R.VGFTDEFVVDMEHR.F	[100-113]
	[R].YLQQLVMESLGK.[E]	1xOxidation [M7]	0.0167818	0.00395139	2	4	1	A0A3P6EZG9; A0A3P6FP45	0	1424.75			X	High	0.0007808	0.003339	41	R.YLQQLVMESLGK.E	[386-397]
A0A3P6BJR9	Uncharacterized protein OS=Brassica oleracea OX=3712 GN=BOLC3T19119H PE=3 SV=1	2764	112	13	6	5.92	145.5	1328	0	12	X	X	X
	Annotated Sequence	Modifications	Qvality PEP	Qvality q-value	# Protein Groups	# Proteins	# PSMs	Master Protein Accessions	# Missed Cleavages	Theo. MH+ [Da]	Replicate 1	Replicate 2	Replicate 3	Confidence (by Search Engine): Mascot	Percolator q-Value (by Search Engine): Mascot	Percolator PEP (by Search Engine): Mascot	Ions Score (by Search Engine): Mascot	Sequence in Protein	Positions in Proteins
	[K].DGAGEPHEYTLSSMWDK.[L]	1xOxidation [M14]	0.000846494	0.000915735	1	2	2	A0A3P6BJR9	0	1938.82		X	X	High	0.0002159	9.546e-05	36	K.DGAGEPHEYTLSSMWDK.L	[933-949]
	[R].EFNESNIWR.[K]		0.00270355	0.00185622	1	2	3	A0A3P6BJR9	0	1194.55		X	X	High	0.0002159	0.0001881	44	R.EFNESNIWR.K	[965-973]
	[K].EVEEFLSGK.[L]		0.00803664	0.00223896	2	4	3	A0A3P6BJR9; A0A0D3BGZ4	0	1037.51			X	High	0.0002159	0.00123	38	K.EVEEFLSGK.L	[448-456]
	[R].LAFGAYGTK.[H]		0.00270355	0.00185622	2	4	8	A0A3P6BJR9; A0A0D3BGZ4	0	927.493	X	X	X	High	0.0002159	0.0001885	66	R.LAFGAYGTK.H	[433-441]
	[K].LGVSSNFEER.[V]		6.11165e-05	0.000915735	2	4	10	A0A3P6BJR9; A0A0D3BGZ4	0	1137.55	X	X	X	High	0.0002159	2.887e-07	77	K.LGVSSNFEER.V	[950-959]
	[K].LITDNVLSEAITLLGK.[S]		0.0183876	0.00395139	1	2	1	A0A3P6BJR9	0	1699.98	X			High	0.001959	0.006164	27	K.LITDNVLSEAITLLGK.S	[457-472]
	[K].IPTVDTIPR.[Q]		0.0183876	0.00395139	4	10	9	A0A3P6BJR9; A0A0D3EDK8; A0A0D3AKA3; A0A0D3BGZ4	0	1011.58	X	X	X	High	0.0009497	0.003741	48	K.IPTVDTIPR.Q	[1228-1236]
	[K].ITYSVGFK.[S]		0.00267435	0.00185622	4	9	19	A0A3P6BJR9; A0A0D3EDK8; A0A0D3AKA3; A0A0D3BGZ4	0	914.498	X	X	X	High	0.0002159	0.0004799	54	K.ITYSVGFK.S	[820-827]
	[K].LVAGNTSTGYYK.[ED]		4.30136e-05	0.000915735	4	9	22	A0A3P6BJR9; A0A0D3EDK8; A0A0D3AKA3; A0A0D3BGZ4	0	1273.64	X	X	X	High	0.0002159	1.637e-07	83	K.LVAGNTSTGYYK.D	[240-251]
	[K].LVAGNTSTGYYK.[ED]	1xDeamidated [N5]	0.00537891	0.00185622	4	9	1	A0A3P6BJR9; A0A0D3EDK8; A0A0D3AKA3; A0A0D3BGZ4	0	1274.63			X	High	0.0002159	0.0006564	44	K.LVAGNTSTGYYK.D	[240-251]
	[R].NFGSIGGNLVMAQR.[K]		0.00168583	0.00161505	1	2	2	A0A3P6BJR9	0	1463.74	X	X		High	0.0003184	0.0004208	50	R.NFGSIGGNLVMAQR.K	[321-334]
	[R].QFNVEILNSGR.[H]		0.000913812	0.000915735	1	2	5	A0A3P6BJR9	0	1276.66	X	X	X	High	0.0002159	2.464e-05	55	R.QFNVEILNSGR.H	[1237-1247]
	[R].QFNVEILNSGR.[H]	1xDeamidated [N8]	0.0015155	0.000915735	1	2	2	A0A3P6BJR9	0	1277.65		X	X	High	0.0002159	6.174e-05	43	R.QFNVEILNSGR.H	[1237-1247]
	[K].SVVPQEGTSNLAYR.[S]		0.00568283	0.00185622	1	2	5	A0A3P6BJR9	0	1520.77		X	X	High	0.0002159	0.0007184	35	K.SVVPQEGTSNLAYR.S	[473-486]
	[R].VPIIYPVSMFATPGR.[V]		9.40461e-06	0.000915735	2	4	7	A0A3P6BJR9; A0A0D3BGZ4	0	1647.89	X	X	X	High	0.0002159	1.411e-08	71	R.VPIIYPVSMFATPGR.V	[980-994]
	[R].VPIIYPVSMFATPGR.[V]	1xOxidation [M9]	1.00382e-05	0.000915735	2	4	13	A0A3P6BJR9; A0A0D3BGZ4	0	1663.89	X	X	X	High	0.0002159	1.576e-08	60	R.VPIIYPVSMFATPGR.V	[980-994]
A0A0D3B0N4	Malic enzyme OS=Brassica oleracea var. oleracea OX=109376 GN=106335096 PE=3 SV=1	5833	256	13	6	5.44	64.4	588	0	27	X	X	X	Phospho [S577]
	Annotated Sequence	Modifications	Qvality PEP	Qvality q-value	# Protein Groups	# Proteins	# PSMs	Master Protein Accessions	# Missed Cleavages	Theo. MH+ [Da]	Replicate 1	Replicate 2	Replicate 3	Confidence (by Search Engine): Mascot	Percolator q-Value (by Search Engine): Mascot	Percolator PEP (by Search Engine): Mascot	Ions Score (by Search Engine): Mascot	Sequence in Protein	Positions in Proteins
	[R].AIFGSGSPFDPVEYNGK.[T]		0.000567859	0.000915735	1	1	2	A0A0D3B0N4	0	1784.85		X	X	High	0.0002159	1.096e-05	43	R.AIFGSGSPFDPVEYNGK.T	[464-480]
	[R].DAHYLTGLLPPVVISQEVQER.[K]		2.12661e-06	0.000915735	1	1	6	A0A0D3B0N4	0	2364.26	X	X	X	High	0.0004787	3.445e-07	84	R.DAHYLTGLLPPVVISQEVQER.K	[70-90]
	[K].ETGAPIEETR.[K]		0.0028968	0.00185622	1	1	1	A0A0D3B0N4	0	1102.54		X		High	0.0007684	0.0007487	38	K.ETGAPIEETR.K	[354-363]
	[K].FAESCMYSPVYR.[N]	1xPhospho [S4]	0.0303922	0.00593447	2	2	1	A0A0D3AIM5; A0A0D3B0N4	0	1532.59		X		High	0.001556	0.006883	37	K.FAESCMYSPVYR.N	[574-585]
	[K].GLAFTDKER.[D]		0.0238323	0.00518163	3	4	2	A0A0D3DCR5; A0A0D3AIM5; A0A0D3B0N4	1	1036.54		X		High	0.001128	0.005471	52	K.GLAFTDKER.D	[61-69]
	[R].GIQVIVVTDGER.[I]		2.43578e-05	0.000915735	3	4	55	A0A0D3DCR5; A0A0D3AIM5; A0A0D3B0N4	0	1285.71	X	X	X	High	0.0002159	6.527e-08	82	R.GIQVIVVTDGER.I	[178-189]
	[R].GIQVIVVTDGER.[I]	1xDeamidated [Q3]	0.00965981	0.00223896	3	4	2	A0A0D3DCR5; A0A0D3AIM5; A0A0D3B0N4	0	1286.7	X	X		High	0.0009797	0.003494	30	R.GIQVIVVTDGER.I	[178-189]
	[R].KPQGLYISLNEK.[G]		0.000395553	0.000915735	1	1	54	A0A0D3B0N4	0	1389.77	X	X	X	High	0.0003184	9.147e-05	69	R.KPQGLYISLNEK.G	[153-164]
	[R].KPQGLYISLNEK.[G]	1xDeamidated [N10]	0.0168718	0.00395139	1	1	3	A0A0D3B0N4	0	1390.76	X	X	X	High	0.0008537	0.003904	48	R.KPQGLYISLNEK.G	[153-164]
	[K].LLDDEFYIGLK.[Q]		0.000524486	0.000915735	1	1	2	A0A0D3B0N4	0	1325.7	X	X		High	0.0003184	0.0001215	76	K.LLDDEFYIGLK.Q	[236-246]
	[K].IWLVDSK.[G]		0.009287	0.00223896	4	5	8	A0A0D3DCR5; A0A3P6DTR2; A0A0D3AIM5; A0A0D3B0N4	0	860.488	X	X	X	High	0.0002159	0.001514	42	K.IWLVDSK.G	[366-372]
	[K].QPWAHEYEPVK.[D]	1xGln->pyro-Glu [N-Term]	0.000612066	0.000915735	1	1	5	A0A0D3B0N4	0	1366.64	X	X		High	0.0003184	0.0001426	61	K.QPWAHEYEPVK.D	[388-398]
	[K].QPWAHEYEPVK.[D]		0.00735263	0.00223896	1	1	1	A0A0D3B0N4	0	1383.67		X		High	0.0008354	0.001815	38	K.QPWAHEYEPVK.D	[388-398]
	[R].QYTVPLQR.[Y]		0.0405698	0.00696376	2	2	1	A0A0D3AIM5; A0A0D3B0N4	0	1004.55		X		High	0.002165	0.008997	29	R.QYTVPLQR.Y	[98-105]
	[K].VLVQFEDFANHNAFDLLSK.[Y]		7.0819e-05	0.000915735	2	2	2	A0A0D3AIM5; A0A0D3B0N4	0	2207.11	X	X		High	0.0004787	1.437e-05	59	K.VLVQFEDFANHNAFDLLSK.Y	[274-292]
	[R].YMALMDLQER.[N]		0.000141529	0.000915735	2	2	27	A0A0D3AIM5; A0A0D3B0N4	0	1269.6	X	X	X	High	0.0002159	1.502e-05	61	R.YMALMDLQER.N	[106-115]
	[R].YMALMDLQER.[N]	1xOxidation [M]	0.000198941	0.000915735	2	2	50	A0A0D3AIM5; A0A0D3B0N4	0	1285.59	X	X	X	High	0.0002159	1.95e-06	64	R.YMALMDLQER.N	[106-115]
	[R].YMALMDLQER.[N]	2xOxidation [M2; M5]	0.000482264	0.000915735	2	2	34	A0A0D3AIM5; A0A0D3B0N4	0	1301.59	X	X	X	High	0.0002159	8.35e-06	56	R.YMALMDLQER.N	[106-115]
A0A0D3DUP5	transketolase OS=Brassica oleracea var. oleracea OX=109376 GN=106311760 PE=3 SV=1	1899	87	14	12	6.32	79.6	739	0	24	X	X	X
	Annotated Sequence	Modifications	Qvality PEP	Qvality q-value	# Protein Groups	# Proteins	# PSMs	Master Protein Accessions	# Missed Cleavages	Theo. MH+ [Da]	Replicate 1	Replicate 2	Replicate 3	Confidence (by Search Engine): Mascot	Percolator q-Value (by Search Engine): Mascot	Percolator PEP (by Search Engine): Mascot	Ions Score (by Search Engine): Mascot	Sequence in Protein	Positions in Proteins
	[K].ALESDWNASFAAYEK.[K]		0.00705464	0.00223896	1	2	1	A0A0D3DUP5	0	1701.78		X		High	0.0008354	0.001753	29	K.ALESDWNASFAAYEK.K	[380-394]
	[K].ALPTYTPESPGDATR.[N]		0.000382382	0.000915735	1	5	21	A0A0D3DUP5	0	1575.76	X	X	X	High	0.0002159	5.657e-06	44	K.ALPTYTPESPGDATR.N	[418-432]
	[R].AMPNTLMFRPADGNETAGAYK.[I]		0.000609527	0.000915735	1	4	1	A0A0D3DUP5	0	2255.06	X			High	0.0004787	0.0001463	41	R.AMPNTLMFRPADGNETAGAYK.I	[560-580]
	[R].AMPNTLMFRPADGNETAGAYK.[I]	1xOxidation [M2]	0.00307151	0.00185622	1	4	1	A0A0D3DUP5	0	2271.05		X		High	0.0007684	0.0007953	27	R.AMPNTLMFRPADGNETAGAYK.I	[560-580]
	[R].AMPNTLMFRPADGNETAGAYK.[I]	2xOxidation [M2; M7]	0.000863768	0.000915735	1	4	5	A0A0D3DUP5	0	2287.05	X	X	X	High	0.0002159	2.236e-05	31	R.AMPNTLMFRPADGNETAGAYK.I	[560-580]
	[K].ANSYSVHGAALGEK.[E]		6.72307e-05	0.000915735	1	6	9	A0A0D3DUP5	0	1403.69	X	X	X	High	0.0002159	3.358e-07	49	K.ANSYSVHGAALGEK.E	[332-345]
	[K].ANSYSVHGAALGEK.[E]	1xDeamidated [N2]	0.00213963	0.00161505	1	6	1	A0A0D3DUP5	0	1404.68	X			High	0.0005645	0.0006438	33	K.ANSYSVHGAALGEK.E	[332-345]
	[K].ESVLPSGVSAR.[V]		0.00196984	0.00161505	1	4	5	A0A0D3DUP5	0	1101.59	X	X	X	High	0.0003184	0.0004957	43	K.ESVLPSGVSAR.V	[674-684]
	[R].FLAIDAVEK.[A]		0.0336652	0.00593447	1	5	3	A0A0D3DUP5	0	1005.56		X	X	High	0.001188	0.007704	34	R.FLAIDAVEK.A	[88-96]
	[R].KTPSILALSR.[Q]		0.0262576	0.00518163	1	4	4	A0A0D3DUP5	1	1085.67	X	X	X	High	0.001556	0.007015	52	R.KTPSILALSR.Q	[587-596]
	[K].KYPEEAAELK.[S]		0.0313125	0.00593447	2	4	2	A0A3P6H2Q6; A0A0D3DUP5	1	1177.61		X	X	High	0.001188	0.007107	33	K.KYPEEAAELK.S	[395-404]
	[K].LPQLPGTSIEGVEK.[G]		0.000298842	0.000915735	1	3	3	A0A0D3DUP5	0	1467.81	X	X		High	0.0003184	6.92e-05	62	K.LPQLPGTSIEGVEK.G	[599-612]
	[K].NGNTGYDEIR.[A]		0.0130976	0.00324154	1	3	1	A0A0D3DUP5	0	1138.51		X		High	0.0008537	0.003065	27	K.NGNTGYDEIR.A	[293-302]
	[R].QKLPQLPGTSIEGVEK.[G]	1xGln->pyro-Glu [N-Term]	4.47213e-06	0.000915735	1	3	9	A0A0D3DUP5	1	1706.93	X	X	X	High	0.0002159	1.855e-08	72	R.QKLPQLPGTSIEGVEK.G	[597-612]
	[R].QKLPQLPGTSIEGVEK.[G]		0.000719111	0.000915735	1	3	7	A0A0D3DUP5	1	1723.96	X	X	X	High	0.0002159	1.634e-05	56	R.QKLPQLPGTSIEGVEK.G	[597-612]
	[K].SIGINSFGASAPAPLLYK.[E]		0.00863398	0.00223896	1	4	1	A0A0D3DUP5	0	1805.98			X	High	0.0002159	0.001362	33	K.SIGINSFGASAPAPLLYK.E	[705-722]
	[K].SIITGELPAGWEK.[A]		0.00118068	0.000915735	2	4	4	A0A3P6H2Q6; A0A0D3DUP5	0	1400.74	X	X	X	High	0.0002159	0.0001965	54	K.SIITGELPAGWEK.A	[405-417]
	[K].VTTTIGYGSPNK.[A]		5.98061e-05	0.000915735	1	8	9	A0A0D3DUP5	0	1237.64	X	X	X	High	0.0003184	1.405e-05	102	K.VTTTIGYGSPNK.A	[320-331]
A0A0D3DSQ4	Phenylalanine ammonia-lyase OS=Brassica oleracea var. oleracea OX=109376 GN=106311920 PE=3 SV=1	2973	108	9	4	6.38	78.4	723	0	16	X	X	X
	Annotated Sequence	Modifications	Qvality PEP	Qvality q-value	# Protein Groups	# Proteins	# PSMs	Master Protein Accessions	# Missed Cleavages	Theo. MH+ [Da]	Replicate 1	Replicate 2	Replicate 3	Confidence (by Search Engine): Mascot	Percolator q-Value (by Search Engine): Mascot	Percolator PEP (by Search Engine): Mascot	Ions Score (by Search Engine): Mascot	Sequence in Protein	Positions in Proteins
	[K].AIHGGNFQGTPIGVSMDNTR.[L]		1.13719e-06	0.000915735	3	12	22	A0A0D3C4P3; A0A0D3BRB5; A0A0D3DSQ4	0	2072	X	X	X	High	0.0002159	4.735e-10	69	K.AIHGGNFQGTPIGVSMDNTR.L	[401-420]
	[K].AIHGGNFQGTPIGVSMDNTR.[L]	1xOxidation [M16]	1.74119e-06	0.000915735	3	12	17	A0A0D3C4P3; A0A0D3BRB5; A0A0D3DSQ4	0	2087.99	X	X	X	High	0.0002159	7.64e-08	45	K.AIHGGNFQGTPIGVSMDNTR.L	[401-420]
	[K].ATGPNGESLTAEEAFK.[QK]		6.78159e-05	0.000915735	1	6	6	A0A0D3DSQ4	0	1621.77	X	X	X	High	0.0002159	3.927e-07	75	K.ATGPNGESLTAEEAFK.Q	[231-246]
	[K].ATGPNGESLTAEEAFK.[QK]	1xDeamidated [N5]	0.000192213	0.000915735	1	6	3	A0A0D3DSQ4	0	1622.75	X	X	X	High	0.0002159	1.699e-05	57	K.ATGPNGESLTAEEAFK.Q	[231-246]
	[R].EINSVNDNPLIDVSR.[N]		1.61014e-06	0.000915735	3	16	22	A0A0D3C4P3; A0A0D3BRB5; A0A0D3DSQ4	0	1684.85	X	X	X	High	0.0002159	8.284e-10	102	R.EINSVNDNPLIDVSR.N	[384-398]
	[R].EINSVNDNPLIDVSR.[N]	1xDeamidated [N3]	0.000207679	0.000915735	3	16	1	A0A0D3C4P3; A0A0D3BRB5; A0A0D3DSQ4	0	1685.83			X	High	0.0002159	2.086e-06	69	R.EINSVNDNPLIDVSR.N	[384-398]
	[R].FLNAGIFGNTK.[E]		0.012246	0.0027483	1	7	3	A0A0D3DSQ4	0	1181.63		X	X	High	0.0008537	0.002885	32	R.FLNAGIFGNTK.E	[142-152]
	[R].LAIASIGK.[L]		0.00784908	0.00223896	2	5	6	A0A0D3BRB5; A0A0D3DSQ4	0	772.493	X	X	X	High	0.0002159	0.00119	55	R.LAIASIGK.L	[421-428]
	[K].IGAFEEELK.[AMT]		0.0108905	0.0027483	3	11	1	A0A0D3C4P3; A0A0D3BRB5; A0A0D3DSQ4	0	1035.54		X		High	0.0008537	0.002586	41	K.IGAFEEELK.M	[626-634]
	[K].NGTALQTELIR.[F]	1xDeamidated [N1]	0.0283155	0.00560368	1	2	1	A0A0D3DSQ4	0	1216.65	X			High	0.002771	0.0088	34	K.NGTALQTELIR.F	[131-141]
	[K].VLTTGVNGELHPSR.[F]		0.000630116	0.000915735	2	6	4	A0A0D3C4P3; A0A0D3DSQ4	0	1479.79		X	X	High	0.0003184	0.0001468	47	K.VLTTGVNGELHPSR.F	[554-567]
	[K].VLTTGVNGELHPSR.[F]	1xDeamidated [N7]	0.00020414	0.000915735	2	6	8	A0A0D3C4P3; A0A0D3DSQ4	0	1480.78	X	X	X	High	0.0002159	2.034e-06	45	K.VLTTGVNGELHPSR.F	[554-567]
	[R].VNTLLQGYSGIR.[F]		0.00164327	0.000915735	1	11	14	A0A0D3DSQ4	0	1320.73	X	X	X	High	0.0003184	0.0004292	58	R.VNTLLQGYSGIR.F	[171-182]
A0A3P6DLZ0	Thiamine thiazole synthase, chloroplastic OS=Brassica oleracea OX=3712 GN=THI1 PE=3 SV=1	3045	103	5	5	5.83	36.8	349	0	18	X	X	X
	Annotated Sequence	Modifications	Qvality PEP	Qvality q-value	# Protein Groups	# Proteins	# PSMs	Master Protein Accessions	# Missed Cleavages	Theo. MH+ [Da]	Replicate 1	Replicate 2	Replicate 3	Confidence (by Search Engine): Mascot	Percolator q-Value (by Search Engine): Mascot	Percolator PEP (by Search Engine): Mascot	Ions Score (by Search Engine): Mascot	Sequence in Protein	Positions in Proteins
	[K].ALDMNTAEDAIVR.[L]		0.000225332	0.000915735	1	3	5	A0A3P6DLZ0	0	1418.69	X	X		High	0.0003184	5.22e-05	69	K.ALDMNTAEDAIVR.L	[259-271]
	[K].ALDMNTAEDAIVR.[L]	1xOxidation [M4]	5.65288e-05	0.000915735	1	3	13	A0A3P6DLZ0	0	1434.69	X	X	X	High	0.0002159	5.418e-06	55	K.ALDMNTAEDAIVR.L	[259-271]
	[K].HAALFTSTIMSK.[L]		1.15714e-06	0.000915735	1	3	44	A0A3P6DLZ0	0	1306.68	X	X	X	High	0.0002159	1.711e-09	87	K.HAALFTSTIMSK.L	[161-172]
	[K].HAALFTSTIMSK.[L]	1xOxidation [M10]	0.00074921	0.000915735	1	3	16	A0A3P6DLZ0	0	1322.68	X	X	X	High	0.0003184	0.0001751	55	K.HAALFTSTIMSK.L	[161-172]
	[K].LFNAVAAEDLIVK.[G]		7.05128e-05	0.000915735	1	3	1	A0A3P6DLZ0	0	1402.79		X		High	0.0003184	1.653e-05	77	K.LFNAVAAEDLIVK.G	[181-193]
	[R].MGPTFGAMMISGQK.[A]	1xOxidation [M]	0.000542349	0.000915735	1	3	4	A0A3P6DLZ0	0	1471.67	X	X		High	0.0003184	0.0001257	57	R.MGPTFGAMMISGQK.A	[296-309]
	[R].MGPTFGAMMISGQK.[A]	2xOxidation [M1; M]	3.21609e-05	0.000915735	1	3	4	A0A3P6DLZ0	0	1487.67	X	X		High	0.0003184	7.63e-06	68	R.MGPTFGAMMISGQK.A	[296-309]
	[R].MGPTFGAMMISGQK.[A]	3xOxidation [M1; M8; M9]	0.00458509	0.00185622	1	3	1	A0A3P6DLZ0	0	1503.66			X	High	0.0002159	0.0005014	25	R.MGPTFGAMMISGQK.A	[296-309]
	[K].SIGLIDHVPGMK.[A]		0.000124321	0.000915735	1	3	9	A0A3P6DLZ0	0	1266.69	X	X	X	High	0.0002159	9.064e-07	63	K.SIGLIDHVPGMK.A	[247-258]
	[K].SIGLIDHVPGMK.[A]	1xOxidation [M11]	0.000317211	0.000915735	1	3	6	A0A3P6DLZ0	0	1282.68	X	X	X	High	0.0002159	4.506e-06	55	K.SIGLIDHVPGMK.A	[247-258]
A0A3P6EAM3	RuBisCO large subunit-binding protein subunit beta, chloroplastic OS=Brassica oleracea OX=3712 GN=BOLC9T57657H PE=3 SV=1	5115	159	13	1	6.04	62.8	593	0	25		X
	Annotated Sequence	Modifications	Qvality PEP	Qvality q-value	# Protein Groups	# Proteins	# PSMs	Master Protein Accessions	# Missed Cleavages	Theo. MH+ [Da]	Replicate 1	Replicate 2	Replicate 3	Confidence (by Search Engine): Mascot	Percolator q-Value (by Search Engine): Mascot	Percolator PEP (by Search Engine): Mascot	Ions Score (by Search Engine): Mascot	Sequence in Protein	Positions in Proteins
	[K].ALVAELKK.[M]		0.0473168	0.00696376	4	10	2	A0A3P6EAM3; A0A0D3B358; A0A0D3BN92; A0A0D3CSF1	1	871.561		X		High	0.002165	0.01036	53	K.ALVAELKK.M	[177-184]
	[K].DTTTIVGDGSTEEVVK.[K]		4.4148e-05	0.000915735	2	4	4	A0A3P6EAM3; A0A0D3B358	0	1650.81	X		X	High	0.0002159	5.632e-06	46	K.DTTTIVGDGSTEEVVK.K	[378-393]
	[K].DTTTIVGDGSTEEVVKK.[R]		4.43399e-05	0.000915735	2	4	4	A0A3P6EAM3; A0A0D3B358	1	1778.9	X	X	X	High	0.0002159	1.721e-07	57	K.DTTTIVGDGSTEEVVKK.R	[378-394]
	[R].EEVGLQLEK.[V]		0.023565	0.00518163	2	4	3	A0A3P6EAM3; A0A0D3B358	0	1044.56		X	X	High	0.001128	0.005399	38	R.EEVGLQLEK.V	[353-361]
	[R].EVELEDPVENIGAK.[L]		2.86035e-05	0.000915735	5	11	18	A0A3P6EAM3; A0A0D3B358; A0A0D3BN92; A0A0D3CSF1; A0A0D3BB44	0	1541.77	X	X	X	High	0.0002159	4.071e-06	62	R.EVELEDPVENIGAK.L	[110-123]
	[R].GYISPYFVTDSEK.[M]		0.000145872	0.000915735	3	6	8	A0A3P6EAM3; A0A0D3B358; A0A0D3CSF1	0	1505.72	X	X	X	High	0.0002159	4.946e-06	54	R.GYISPYFVTDSEK.M	[248-260]
	[R].KGVVTLEEGK.[S]		0.0606701	0.00957795	5	12	2	A0A3P6EAM3; A0A0D3B358; A0A0D3BN92; A0A0D3CSF1; A0A0D3BB44	1	1059.6		X		High	0.002632	0.01292	34	R.KGVVTLEEGK.S	[222-231]
	[K].LADLVGVTLGPK.[G]		9.42515e-05	0.000915735	5	10	12	A0A3P6EAM3; A0A0D3B358; A0A0D3BN92; A0A0D3CSF1; A0A0D3BB44	0	1182.71	X	X	X	High	0.0003184	2.201e-05	87	K.LADLVGVTLGPK.G	[74-85]
	[K].LRVEDALNATK.[A]		7.11265e-05	0.000915735	5	11	25	A0A3P6EAM3; A0A0D3B358; A0A0D3BN92; A0A0D3CSF1; A0A0D3BB44	1	1229.68	X	X	X	High	0.0003184	1.667e-05	65	K.LRVEDALNATK.A	[444-454]
	[K].LRVEDALNATK.[A]	1xDeamidated [N8]	0.0369222	0.00669071	5	11	4	A0A3P6EAM3; A0A0D3B358; A0A0D3BN92; A0A0D3CSF1; A0A0D3BB44	1	1230.67	X	X	X	High	0.002892	0.01081	37	K.LRVEDALNATK.A	[444-454]
	[K].LSGGVAVIQVGAQTETELK.[E]		0.000478226	0.000915735	5	10	3	A0A3P6EAM3; A0A0D3B358; A0A0D3BN92; A0A0D3CSF1; A0A0D3BB44	0	1900.04	X	X		High	0.0004787	0.0001122	48	K.LSGGVAVIQVGAQTETELK.E	[422-440]
	[K].NAGVNGSVVSEK.[VI]		0.00499214	0.00185622	5	12	1	A0A3P6EAM3; A0A0D3B358; A0A0D3BN92; A0A0D3CSF1; A0A0D3BB44	0	1160.59		X		High	0.0008354	0.001275	29	K.NAGVNGSVVSEK.V	[509-520]
	[K].NAGVNGSVVSEK.[VI]	1xDeamidated [N5]	0.00183269	0.00161505	5	12	4	A0A3P6EAM3; A0A0D3B358; A0A0D3BN92; A0A0D3CSF1; A0A0D3BB44	0	1161.57	X	X		High	0.0003184	0.0004569	44	K.NAGVNGSVVSEK.V	[509-520]
	[K].VGPEVLGNAGK.[V]		0.00822986	0.00223896	1	2	1	A0A3P6EAM3	0	1040.57		X		High	0.0008354	0.002015	34	K.VGPEVLGNAGK.V	[362-372]
	[K].VVAAGANPVLITR.[G]		1.05757e-05	0.000915735	5	10	67	A0A3P6EAM3; A0A0D3B358; A0A0D3BN92; A0A0D3CSF1; A0A0D3BB44	0	1280.77	X	X	X	High	0.0002159	3.432e-07	84	K.VVAAGANPVLITR.G	[157-169]
	[K].VVAAGANPVLITR.[G]	1xDeamidated [N7]	0.000888478	0.000915735	5	10	1	A0A3P6EAM3; A0A0D3B358; A0A0D3BN92; A0A0D3CSF1; A0A0D3BB44	0	1281.75		X		High	0.0003184	0.0002089	54	K.VVAAGANPVLITR.G	[157-169]
A0A3P6CI61	RuBisCO large subunit-binding protein subunit alpha, chloroplastic OS=Brassica oleracea OX=3712 GN=BOLC4T23857H PE=3 SV=1	7409	177	11	5	5.02	60.5	569	0	20	X	X	X
	Annotated Sequence	Modifications	Qvality PEP	Qvality q-value	# Protein Groups	# Proteins	# PSMs	Master Protein Accessions	# Missed Cleavages	Theo. MH+ [Da]	Replicate 1	Replicate 2	Replicate 3	Confidence (by Search Engine): Mascot	Percolator q-Value (by Search Engine): Mascot	Percolator PEP (by Search Engine): Mascot	Ions Score (by Search Engine): Mascot	Sequence in Protein	Positions in Proteins
	[R].AALQAGIDK.[L]		0.019203	0.00395139	2	6	2	A0A3P6CI61; A0A3P6CTJ3	0	886.499		X		High	0.0008537	0.004434	43	R.AALQAGIDK.L	[68-76]
	[K].APAAAAPEGLMV.[-]	1xOxidation [M11]	0.000888478	0.000915735	1	2	12	A0A3P6CI61	0	1113.56	X	X	X	High	0.0002159	0.000165	37	K.APAAAAPEGLMV.-	[558-569]
	[K].EIAFDQSSR.[A]		0.00361814	0.00185622	1	1	7	A0A3P6CI61	0	1052.5	X	X	X	High	0.0002159	0.0003282	43	K.EIAFDQSSR.A	[59-67]
	[K].ELFETDSVYDSEK.[L]		4.01289e-05	0.000915735	1	6	24	A0A3P6CI61	0	1561.69	X	X	X	High	0.0002159	1.46e-07	75	K.ELFETDSVYDSEK.L	[379-391]
	[K].ETFEDADER.[L]		0.0143899	0.00368188	1	2	1	A0A3P6CI61	0	1111.45		X		High	0.0008537	0.003353	33	K.ETFEDADER.L	[458-466]
	[R].GYISPQFVTNPEK.[L]		5.8778e-05	0.000915735	2	8	33	A0A3P6CI61; A0A3P6CTJ3	0	1479.75	X	X	X	High	0.0002159	3.108e-07	84	R.GYISPQFVTNPEK.L	[225-237]
	[R].GYISPQFVTNPEK.[L]	1xDeamidated [Q6]	0.0378551	0.00669071	2	8	2	A0A3P6CI61; A0A3P6CTJ3	0	1480.73		X		High	0.002077	0.008455	27	R.GYISPQFVTNPEK.L	[225-237]
	[K].KELFETDSVYDSEK.[L]		0.00153808	0.000915735	1	6	4	A0A3P6CI61	1	1689.79	X	X	X	High	0.0004787	0.0004262	55	K.KELFETDSVYDSEK.L	[378-391]
	[K].LADAVGLTLGPR.[G]		1.56383e-05	0.000915735	2	6	28	A0A3P6CI61; A0A3P6CTJ3	0	1182.68	X	X	X	High	0.0002159	5.529e-07	67	K.LADAVGLTLGPR.G	[77-88]
	[R].LGADIVQK.[A]		0.00407399	0.00185622	2	8	6	A0A3P6CI61; A0A3P6CTJ3	0	843.493		X	X	High	0.0007684	0.001051	47	R.LGADIVQK.A	[467-474]
	[K].TNDSAGDGTTTASVLAR.[E]		1.67723e-08	0.000915735	2	6	43	A0A3P6CI61; A0A3P6CTJ3	0	1636.78	X	X	X	High	0.0002159	5.336e-13	143	K.TNDSAGDGTTTASVLAR.E	[134-150]
	[K].TNDSAGDGTTTASVLAR.[E]	1xDeamidated [N2]	4.91443e-07	0.000915735	2	6	11	A0A3P6CI61; A0A3P6CTJ3	0	1637.76	X	X	X	High	0.0002159	7.012e-10	98	K.TNDSAGDGTTTASVLAR.E	[134-150]
	[K].VVNDGVTIAR.[A]		0.00109655	0.000915735	2	6	3	A0A3P6CI61; A0A3P6CTJ3	0	1043.58		X		High	0.0003184	0.000261	75	K.VVNDGVTIAR.A	[102-111]
	[K].VVNDGVTIAR.[A]	1xDeamidated [N3]	0.0155763	0.00368188	2	6	1	A0A3P6CI61; A0A3P6CTJ3	0	1044.57		X		High	0.0008537	0.003625	46	K.VVNDGVTIAR.A	[102-111]
A0A3P6FGA7	Phospholipase D OS=Brassica oleracea OX=3712 GN=BOLC5T33808H PE=3 SV=1	3579	134	9	2	5.86	91.8	810	0	15		X	X
	Annotated Sequence	Modifications	Qvality PEP	Qvality q-value	# Protein Groups	# Proteins	# PSMs	Master Protein Accessions	# Missed Cleavages	Theo. MH+ [Da]	Replicate 1	Replicate 2	Replicate 3	Confidence (by Search Engine): Mascot	Percolator q-Value (by Search Engine): Mascot	Percolator PEP (by Search Engine): Mascot	Ions Score (by Search Engine): Mascot	Sequence in Protein	Positions in Proteins
	[K].DDNPIGATLIGR.[AG]		0.000248679	0.000915735	3	6	15	A0A3P6FGA7; A0A0D3CRB4; P55939	0	1241.65	X	X	X	High	0.0002159	2.79e-06	55	K.DDNPIGATLIGR.A	[97-108]
	[K].DGLMATHDEETENFFR.[G]	1xOxidation [M4]	5.90334e-05	0.000915735	1	3	2	A0A3P6FGA7	0	1927.81		X	X	High	0.0002159	2.733e-07	46	K.DGLMATHDEETENFFR.G	[285-300]
	[R].DSEIAMGGYQPHHLSHR.[Q]		6.22291e-06	0.000915735	2	4	22	A0A3P6FGA7; P55939	0	1934.89	X	X	X	High	0.0002159	6.874e-07	41	R.DSEIAMGGYQPHHLSHR.Q	[689-705]
	[R].DSEIAMGGYQPHHLSHR.[Q]	1xOxidation [M6]	3.25824e-05	0.000915735	2	4	9	A0A3P6FGA7; P55939	0	1950.89	X	X	X	High	0.0004787	6.272e-06	58	R.DSEIAMGGYQPHHLSHR.Q	[689-705]
	[R].LEGPIAWDVLYNFEQR.[W]		0.0606701	0.00957795	3	5	2	A0A3P6FGA7; A0A0D3CRB4; P55939	0	1949.98	X	X		High	0.002632	0.01291	34	R.LEGPIAWDVLYNFEQR.W	[412-427]
	[K].LQYFGVEADR.[N]		0.00919654	0.00223896	1	3	2	A0A3P6FGA7	0	1197.59		X	X	High	0.0008537	0.002221	38	K.LQYFGVEADR.N	[146-155]
	[R].NPDDGGSIVQNLQVSAMFTHHQK.[I]		0.000154959	0.000915735	2	4	4	A0A3P6FGA7; P55939	0	2523.2	X	X	X	High	0.0003184	3.599e-05	39	R.NPDDGGSIVQNLQVSAMFTHHQK.I	[312-334]
	[R].SIQDAYIHAIR.[R]		3.41759e-05	0.000915735	3	6	64	A0A3P6FGA7; A0A0D3CRB4; P55939	0	1286.69	X	X	X	High	0.0002159	1.129e-07	74	R.SIQDAYIHAIR.R	[501-511]
	[R].TSVDVLK.[K]		0.0146189	0.00368188	2	4	3	A0A3P6FGA7; P55939	0	761.44		X	X	High	0.0008537	0.003414	54	R.TSVDVLK.K	[277-283]
	[R].YDTPFHSLFR.[T]		0.000951108	0.000915735	3	6	11	A0A3P6FGA7; A0A0D3CRB4; P55939	0	1282.62	X	X	X	High	0.0002159	0.0001043	32	R.YDTPFHSLFR.T	[367-376]
A0A678XDV3	thioglucosidase OS=Brassica oleracea var. italica OX=36774 GN=TGG1 PE=2 SV=1	2579	143	12	4	7.06	62.6	548	0	21	X	X	X
	Annotated Sequence	Modifications	Qvality PEP	Qvality q-value	# Protein Groups	# Proteins	# PSMs	Master Protein Accessions	# Missed Cleavages	Theo. MH+ [Da]	Replicate 1	Replicate 2	Replicate 3	Confidence (by Search Engine): Mascot	Percolator q-Value (by Search Engine): Mascot	Percolator PEP (by Search Engine): Mascot	Ions Score (by Search Engine): Mascot	Sequence in Protein	Positions in Proteins
	[R].FSFAWSR.[I]		0.00387472	0.00185622	2	19	11	A0A678XDV3; A0A343IQS8	0	900.436	X	X	X	High	0.0007684	0.001001	55	R.FSFAWSR.I	[116-122]
	[K].GIYYVMDYFK.[TN]		0.00283418	0.00185622	3	19	2	A0A0D3DLW1; A0A678XDV3; A0A343IQS8	0	1298.61		X	X	High	0.0002159	0.0002065	37	K.GIYYVMDYFK.T	[408-417]
	[R].GVNQGGLDYYHK.[L]		0.000758461	0.000915735	2	12	27	A0A678XDV3; A0A343IQS8	0	1350.64	X	X	X	High	0.0002159	8.564e-05	54	R.GVNQGGLDYYHK.L	[132-143]
	[R].GVNQGGLDYYHK.[L]	1xDeamidated [Q4]	0.009287	0.00223896	2	12	3	A0A678XDV3; A0A343IQS8	0	1351.63		X	X	High	0.0008537	0.002243	34	R.GVNQGGLDYYHK.L	[132-143]
	[R].GVNVWDGFSHR.[Y]		0.000345372	0.000915735	2	10	12	A0A678XDV3; A0A343IQS8	0	1273.61	X	X	X	High	0.0002159	2.921e-05	60	R.GVNVWDGFSHR.Y	[67-77]
	[R].GYAIGTDAPGR.[C]		0.00349756	0.00185622	1	16	5	A0A678XDV3	0	1077.53	X	X	X	High	0.0002159	0.0008316	38	R.GYAIGTDAPGR.C	[215-225]
	[K].HWITINQLYTVPTR.[G]		0.000951108	0.000915735	1	14	3	A0A678XDV3	0	1741.94	X	X		High	0.0004787	0.0002409	54	K.HWITINQLYTVPTR.G	[201-214]
	[KR].IGPVMITR.[WR]		0.00240884	0.00161505	3	26	14	A0A0D3DLW1; A0A678XDV3; A0A343IQS8	0	886.518	X	X	X	High	0.0003184	0.0006155	55	K.IGPVMITR.W	[274-281]
	[KR].IGPVMITR.[WR]	1xOxidation [M5]	0.00132443	0.000915735	3	26	21	A0A0D3DLW1; A0A678XDV3; A0A343IQS8	0	902.513	X	X	X	High	0.0002159	4.774e-05	57	K.IGPVMITR.W	[274-281]
	[K].LIDALLEK.[N]		0.00475412	0.00185622	2	12	12	A0A678XDV3; A0A343IQS8	0	914.556	X	X	X	High	0.0005645	0.00169	47	K.LIDALLEK.N	[144-151]
	[R].MNQFFHGWYMEPLTK.[G]		0.0153306	0.00368188	2	9	1	A0A678XDV3; A0A343IQS8	0	1928.88	X			High	0.001376	0.005281	28	R.MNQFFHGWYMEPLTK.G	[300-314]
	[R].MNQFFHGWYMEPLTK.[G]	1xOxidation [M]	0.000333827	0.000915735	2	9	5	A0A678XDV3; A0A343IQS8	0	1944.88		X	X	High	0.0002159	4.545e-06	48	R.MNQFFHGWYMEPLTK.G	[300-314]
	[R].MNQFFHGWYMEPLTK.[G]	2xOxidation [M1; M10]	0.000114514	0.000915735	2	9	4	A0A678XDV3; A0A343IQS8	0	1960.87	X	X	X	High	0.0002159	7.955e-07	47	R.MNQFFHGWYMEPLTK.G	[300-314]
	[R].QIIQDFK.[DN]		0.0521679	0.00721051	2	15	10	A0A678XDV3; A0A343IQS8	0	891.493	X	X	X	High	0.001408	0.01229	28	R.QIIQDFK.D	[179-185]
	[K].VKHWITINQLYTVPTR.[G]		0.0146961	0.00368188	1	14	4	A0A678XDV3	1	1969.1	X	X	X	High	0.0005937	0.0028	33	K.VKHWITINQLYTVPTR.G	[199-214]
	[K].VNGNSYYYPK.[G]		0.000374367	0.000915735	1	7	2	A0A678XDV3	0	1204.56		X		High	0.0003184	8.667e-05	75	K.VNGNSYYYPK.G	[398-407]
	[K].VNGNSYYYPK.[G]	1xDeamidated [N]	0.000377553	0.000915735	1	7	7	A0A678XDV3	0	1205.55	X	X	X	High	0.0002159	5.557e-06	72	K.VNGNSYYYPK.G	[398-407]
A0A0D3AIM5	Malic enzyme OS=Brassica oleracea var. oleracea OX=109376 GN=106322470 PE=3 SV=1	5207	206	12	4	5.92	64.4	588	0	24	X	X	X	Phospho [S577]
	Annotated Sequence	Modifications	Qvality PEP	Qvality q-value	# Protein Groups	# Proteins	# PSMs	Master Protein Accessions	# Missed Cleavages	Theo. MH+ [Da]	Replicate 1	Replicate 2	Replicate 3	Confidence (by Search Engine): Mascot	Percolator q-Value (by Search Engine): Mascot	Percolator PEP (by Search Engine): Mascot	Ions Score (by Search Engine): Mascot	Sequence in Protein	Positions in Proteins
	[R].AIFGSGSPFDPVEYDGK.[T]		0.00364561	0.00185622	1	1	4	A0A0D3AIM5	0	1785.83	X	X	X	High	0.0007684	0.0009421	42	R.AIFGSGSPFDPVEYDGK.T	[464-480]
	[R].EISANIAASVAAK.[T]		1.32002e-05	0.000915735	1	1	9	A0A0D3AIM5	0	1244.68	X	X	X	High	0.0002159	2.444e-08	77	R.EISANIAASVAAK.T	[543-555]
	[K].FAESCMYSPVYR.[N]	1xPhospho [S4]	0.0303922	0.00593447	2	2	1	A0A0D3AIM5; A0A0D3B0N4	0	1532.59		X		High	0.001556	0.006883	37	K.FAESCMYSPVYR.N	[574-585]
	[K].GLAFTDKER.[D]		0.0238323	0.00518163	3	4	2	A0A0D3DCR5; A0A0D3AIM5; A0A0D3B0N4	1	1036.54		X		High	0.001128	0.005471	52	K.GLAFTDKER.D	[61-69]
	[R].GIQVIVVTDGER.[I]		2.43578e-05	0.000915735	3	4	55	A0A0D3DCR5; A0A0D3AIM5; A0A0D3B0N4	0	1285.71	X	X	X	High	0.0002159	6.527e-08	82	R.GIQVIVVTDGER.I	[178-189]
	[R].GIQVIVVTDGER.[I]	1xDeamidated [Q3]	0.00965981	0.00223896	3	4	2	A0A0D3DCR5; A0A0D3AIM5; A0A0D3B0N4	0	1286.7	X	X		High	0.0009797	0.003494	30	R.GIQVIVVTDGER.I	[178-189]
	[R].KPQGLYISLK.[E]		0.00363184	0.00185622	1	1	8	A0A0D3AIM5	0	1146.69	X	X	X	High	0.0007684	0.000939	48	R.KPQGLYISLK.E	[153-162]
	[K].IWLVDSK.[G]		0.009287	0.00223896	4	5	8	A0A0D3DCR5; A0A3P6DTR2; A0A0D3AIM5; A0A0D3B0N4	0	860.488	X	X	X	High	0.0002159	0.001514	42	K.IWLVDSK.G	[366-372]
	[K].QPWAHEHEPVK.[N]	1xGln->pyro-Glu [N-Term]	6.84062e-05	0.000915735	1	1	2	A0A0D3AIM5	0	1340.64			X	High	0.0002159	3.468e-07	32	K.QPWAHEHEPVK.N	[388-398]
	[R].QYTVPLQR.[Y]		0.0405698	0.00696376	2	2	1	A0A0D3AIM5; A0A0D3B0N4	0	1004.55		X		High	0.002165	0.008997	29	R.QYTVPLQR.Y	[98-105]
	[K].TYELGLASNLPRPK.[D]		0.0467085	0.00696376	2	3	1	A0A0D3DCR5; A0A0D3AIM5	0	1558.86			X	High	0.001408	0.01094	27	K.TYELGLASNLPRPK.D	[556-569]
	[K].VLVQFEDFANHNAFDLLSK.[Y]		7.0819e-05	0.000915735	2	2	2	A0A0D3AIM5; A0A0D3B0N4	0	2207.11	X	X		High	0.0004787	1.437e-05	59	K.VLVQFEDFANHNAFDLLSK.Y	[274-292]
	[R].YMALMDLQER.[N]		0.000141529	0.000915735	2	2	27	A0A0D3AIM5; A0A0D3B0N4	0	1269.6	X	X	X	High	0.0002159	1.502e-05	61	R.YMALMDLQER.N	[106-115]
	[R].YMALMDLQER.[N]	1xOxidation [M]	0.000198941	0.000915735	2	2	50	A0A0D3AIM5; A0A0D3B0N4	0	1285.59	X	X	X	High	0.0002159	1.95e-06	64	R.YMALMDLQER.N	[106-115]
	[R].YMALMDLQER.[N]	2xOxidation [M2; M5]	0.000482264	0.000915735	2	2	34	A0A0D3AIM5; A0A0D3B0N4	0	1301.59	X	X	X	High	0.0002159	8.35e-06	56	R.YMALMDLQER.N	[106-115]
A0A0D3DXM3	Proteasome subunit beta OS=Brassica oleracea var. oleracea OX=109376 GN=106308446 PE=3 SV=1	2498	72	5	1	5.85	29.6	274	0	27	X	X	X
	Annotated Sequence	Modifications	Qvality PEP	Qvality q-value	# Protein Groups	# Proteins	# PSMs	Master Protein Accessions	# Missed Cleavages	Theo. MH+ [Da]	Replicate 1	Replicate 2	Replicate 3	Confidence (by Search Engine): Mascot	Percolator q-Value (by Search Engine): Mascot	Percolator PEP (by Search Engine): Mascot	Ions Score (by Search Engine): Mascot	Sequence in Protein	Positions in Proteins
	[R].ASMGGYISSQSVK.[K]		0.00107106	0.000915735	2	5	8	A0A0D3DPF1; A0A0D3DXM3	0	1314.64	X	X	X	High	0.0002159	6.28e-05	40	R.ASMGGYISSQSVK.K	[77-89]
	[R].ASMGGYISSQSVK.[K]	1xOxidation [M3]	0.000249746	0.000915735	2	5	2	A0A0D3DPF1; A0A0D3DXM3	0	1330.63		X	X	High	0.0002159	1.865e-05	40	R.ASMGGYISSQSVK.K	[77-89]
	[R].DGASGGVASVYHVGPNGWTK.[L]		0.000638003	0.000915735	1	1	1	A0A0D3DXM3	0	1958.94	X			High	0.0004787	0.000154	48	R.DGASGGVASVYHVGPNGWTK.L	[224-243]
	[R].DGASGGVASVYHVGPNGWTK.[L]	1xDeamidated [N16]	2.27677e-07	0.000915735	1	1	24	A0A0D3DXM3	0	1959.92	X	X	X	High	0.0002159	3.562e-11	93	R.DGASGGVASVYHVGPNGWTK.L	[224-243]
	[K].FDMSVEEASELAR.[R]	1xOxidation [M3]	9.92765e-05	0.000915735	2	5	4	A0A0D3DPF1; A0A0D3DXM3	0	1499.67	X	X		High	0.0003184	2.317e-05	69	K.FDMSVEEASELAR.R	[202-214]
	[R].FSVGSGSPYAYGVLDSGYK.[F]		2.49769e-06	0.000915735	2	5	11	A0A0D3DPF1; A0A0D3DXM3	0	1953.92	X	X	X	High	0.0002159	1.674e-09	104	R.FSVGSGSPYAYGVLDSGYK.F	[183-201]
	[K].LLANMLYSYR.[G]		0.000577414	0.000915735	2	5	7	A0A0D3DPF1; A0A0D3DXM3	0	1243.65	X	X	X	High	0.0003184	0.000134	70	K.LLANMLYSYR.G	[139-148]
	[K].LLANMLYSYR.[G]	1xDeamidated [N4]	0.00338174	0.00185622	2	5	1	A0A0D3DPF1; A0A0D3DXM3	0	1244.63	X			High	0.0005645	0.001132	57	K.LLANMLYSYR.G	[139-148]
	[K].LLANMLYSYR.[G]	1xOxidation [M5]	0.000619741	0.000915735	2	5	14	A0A0D3DPF1; A0A0D3DXM3	0	1259.65	X	X	X	High	0.0002159	2.404e-05	63	K.LLANMLYSYR.G	[139-148]
A0A0D3CH47	Proteasome subunit beta OS=Brassica oleracea var. oleracea OX=109376 GN=106292612 PE=3 SV=1	3727	107	8	5	6.11	22.6	204	0	45	X	X	X
	Annotated Sequence	Modifications	Qvality PEP	Qvality q-value	# Protein Groups	# Proteins	# PSMs	Master Protein Accessions	# Missed Cleavages	Theo. MH+ [Da]	Replicate 1	Replicate 2	Replicate 3	Confidence (by Search Engine): Mascot	Percolator q-Value (by Search Engine): Mascot	Percolator PEP (by Search Engine): Mascot	Ions Score (by Search Engine): Mascot	Sequence in Protein	Positions in Proteins
	[K].FRNGIPLTTAAAANFTR.[G]	1xDeamidated [N3]	2.44638e-05	0.000915735	1	3	6	A0A0D3CH47	1	1821.96	X	X	X	High	0.0004787	4.623e-06	42	K.FRNGIPLTTAAAANFTR.G	[69-85]
	[R].GELATALR.[K]		0.0202814	0.00395139	2	9	1	A0A0D3CH47; A0A0D3CSK7	0	830.473		X		High	0.0009993	0.004663	40	R.GELATALR.K	[86-93]
	[K].GFAIVAADTSAVHSILLHK.[N]		5.00725e-06	0.000915735	1	3	9	A0A0D3CH47	0	1950.08	X	X	X	High	0.0002159	5.146e-09	66	K.GFAIVAADTSAVHSILLHK.N	[11-29]
	[R].HYREDMSVEEAIELVDK.[C]	1xOxidation [M6]	7.14354e-05	0.000915735	1	2	2	A0A0D3CH47	1	2078.97		X	X	High	0.0002159	3.72e-07	42	R.HYREDMSVEEAIELVDK.C	[145-161]
	[K].LVAASGEPGDR.[V]		0.00526767	0.00185622	1	2	2	A0A0D3CH47	0	1071.54	X	X		High	0.0008354	0.001343	45	K.LVAASGEPGDR.V	[43-53]
	[R].LVVAPPNFVIK.[I]		0.0075252	0.00223896	1	4	3	A0A0D3CH47	0	1196.74	X	X	X	High	0.0008115	0.002749	30	R.LVVAPPNFVIK.I	[170-180]
	[R].NGIPLTTAAAANFTR.[G]		0.000163191	0.000915735	2	9	16	A0A0D3CH47; A0A0D3CSK7	0	1517.81	X	X	X	High	0.0002159	1.407e-06	77	R.NGIPLTTAAAANFTR.G	[71-85]
	[R].NGIPLTTAAAANFTR.[G]	1xDeamidated [N]	2.79656e-06	0.000915735	2	9	40	A0A0D3CH47; A0A0D3CSK7	0	1518.79	X	X	X	High	0.0002159	2.006e-09	68	R.NGIPLTTAAAANFTR.G	[71-85]
	[R].NGIPLTTAAAANFTR.[G]	2xDeamidated [N1; N12]	1.00687e-06	0.000915735	2	9	11	A0A0D3CH47; A0A0D3CSK7	0	1519.78	X	X	X	High	0.0002159	3.891e-10	97	R.NGIPLTTAAAANFTR.G	[71-85]
	[R].VQFTEYVQK.[N]		0.00451244	0.00185622	2	8	16	A0A0D3CH47; A0A0D3CSK7	0	1141.59	X	X	X	High	0.0002159	0.0004862	46	R.VQFTEYVQK.N	[54-62]
	[R].VQFTEYVQK.[N]	1xDeamidated [Q8]	0.0155763	0.00368188	2	8	1	A0A0D3CH47; A0A0D3CSK7	0	1142.57			X	High	0.0005937	0.003028	27	R.VQFTEYVQK.N	[54-62]
A0A0D3CW05	14-3-3 domain-containing protein OS=Brassica oleracea var. oleracea OX=109376 GN=106300643 PE=3 SV=1	2408	98	8	3	4.75	29.2	260	0	32	X	X	X
	Annotated Sequence	Modifications	Qvality PEP	Qvality q-value	# Protein Groups	# Proteins	# PSMs	Master Protein Accessions	# Missed Cleavages	Theo. MH+ [Da]	Replicate 1	Replicate 2	Replicate 3	Confidence (by Search Engine): Mascot	Percolator q-Value (by Search Engine): Mascot	Percolator PEP (by Search Engine): Mascot	Ions Score (by Search Engine): Mascot	Sequence in Protein	Positions in Proteins
	[K].AAQDIANAELAPTHPIR.[L]		3.1176e-06	0.000915735	1	4	15	A0A0D3CW05	0	1787.94	X	X	X	High	0.0003184	7.656e-07	63	K.AAQDIANAELAPTHPIR.L	[158-174]
	[K].AAQDIANAELAPTHPIR.[L]	1xDeamidated [N/Q]	0.00110085	0.000915735	1	4	6	A0A0D3CW05	0	1788.92	X	X	X	High	0.0004787	0.0002859	62	K.AAQDIANAELAPTHPIR.L	[158-174]
	[K].DAAENTLSAYK.[AS]		1.01259e-05	0.000915735	2	5	14	A0A0D3CW05; A0A0D3ARF8	0	1182.56	X	X	X	High	0.0002159	1.594e-08	95	K.DAAENTLSAYK.A	[147-157]
	[K].DSTLIMQLLR.[D]		0.00196276	0.00161505	13	31	4	A0A3P6FKK7; A0A0D3AIF5; A0A0D2ZSK7; A0A0D2ZTX3; A0A0D3CW05; A0A0D3BI14; A0A0D3B9F1; A0A0D3BET0; A0A3P6BE69; A0A0D3E2C2; A0A0D3D7E8; A0A3P6EYD0; A0A0D3ARF8	0	1189.66	X	X	X	High	0.0002159	0.0001012	39	K.DSTLIMQLLR.D	[220-229]
	[K].DSTLIMQLLR.[D]	1xOxidation [M6]	0.00198408	0.00161505	13	31	11	A0A3P6FKK7; A0A0D3AIF5; A0A0D2ZSK7; A0A0D2ZTX3; A0A0D3CW05; A0A0D3BI14; A0A0D3B9F1; A0A0D3BET0; A0A3P6BE69; A0A0D3E2C2; A0A0D3D7E8; A0A3P6EYD0; A0A0D3ARF8	0	1205.66	X	X	X	High	0.0003184	0.0004989	47	K.DSTLIMQLLR.D	[220-229]
	[R].GNDDHVTAIR.[D]		0.0405698	0.00696376	1	2	1	A0A0D3CW05	0	1097.53		X		High	0.002165	0.008971	32	R.GNDDHVTAIR.D	[78-87]
	[R].KDAAENTLSAYK.[AS]		0.000575011	0.000915735	2	5	18	A0A0D3CW05; A0A0D3ARF8	1	1310.66	X	X	X	High	0.0002159	1.115e-05	46	R.KDAAENTLSAYK.A	[146-157]
	[R].IISSIEQKEESR.[G]		0.0002663	0.000915735	5	12	3	A0A0D2ZTX3; A0A0D3CW05; A0A0D3B9F1; A0A3P6EYD0; A0A0D3ARF8	1	1418.75	X	X	X	High	0.0002159	3.54e-06	53	R.IISSIEQKEESR.G	[66-77]
	[R].IISSIEQKEESR.[G]	1xDeamidated [Q7]	0.000426814	0.000915735	5	12	3	A0A0D2ZTX3; A0A0D3CW05; A0A0D3B9F1; A0A3P6EYD0; A0A0D3ARF8	1	1419.73	X	X	X	High	0.0003184	9.895e-05	48	R.IISSIEQKEESR.G	[66-77]
	[R].NLLSVAYK.[N]		0.00863398	0.00223896	10	24	14	A0A3P6FKK7; A0A0D3AIF5; A0A0D2ZSK7; A0A0D2ZTX3; A0A0D3CW05; A0A0D3B9F1; A0A0D3BET0; A0A0D3E2C2; A0A3P6EYD0; A0A0D3ARF8	0	907.525	X	X	X	High	0.0008537	0.002097	46	R.NLLSVAYK.N	[47-54]
	[K].VSAAVDGDELTVEER.[N]		9.4742e-07	0.000915735	1	2	9	A0A0D3CW05	0	1589.77	X	X	X	High	0.0002159	3.52e-10	88	K.VSAAVDGDELTVEER.N	[32-46]
A0A0D2ZRT1	CN hydrolase domain-containing protein OS=Brassica oleracea var. oleracea OX=109376 GN=106320293 PE=3 SV=1	5632	205	6	6	5.44	38.3	350	0	19	X	X	X
	Annotated Sequence	Modifications	Qvality PEP	Qvality q-value	# Protein Groups	# Proteins	# PSMs	Master Protein Accessions	# Missed Cleavages	Theo. MH+ [Da]	Replicate 1	Replicate 2	Replicate 3	Confidence (by Search Engine): Mascot	Percolator q-Value (by Search Engine): Mascot	Percolator PEP (by Search Engine): Mascot	Ions Score (by Search Engine): Mascot	Sequence in Protein	Positions in Proteins
	[R].ASIVQASTVYNDTPK.[T]		2.28972e-06	0.000915735	1	2	30	A0A0D2ZRT1	0	1593.81	X	X	X	High	0.0002159	1.905e-08	77	R.ASIVQASTVYNDTPK.T	[28-42]
	[R].ASIVQASTVYNDTPK.[T]	1xDeamidated [N11]	2.84795e-05	0.000915735	1	2	14	A0A0D2ZRT1	0	1594.8	X	X	X	High	0.0002159	5.501e-07	73	R.ASIVQASTVYNDTPK.T	[28-42]
	[R].FGIGVGVHNEAGR.[D]		7.89318e-07	0.000915735	1	6	83	A0A0D2ZRT1	0	1312.68	X	X	X	High	0.0002159	9.668e-09	71	R.FGIGVGVHNEAGR.D	[78-90]
	[R].FGIGVGVHNEAGR.[D]	1xDeamidated [N9]	0.00053783	0.000915735	1	6	6	A0A0D2ZRT1	0	1313.66	X	X	X	High	0.0002159	2.103e-05	45	R.FGIGVGVHNEAGR.D	[78-90]
	[R].RYHASAIVVPGPEVDK.[L]		0.00068164	0.000915735	1	4	3	A0A0D2ZRT1	1	1737.93	X	X		High	0.0004787	0.0002473	27	R.RYHASAIVVPGPEVDK.L	[95-110]
	[R].VNENQNKPVTFVSK.[S]		0.00224992	0.00161505	1	4	4	A0A0D2ZRT1	0	1603.84	X	X		High	0.0003184	0.0005722	36	R.VNENQNKPVTFVSK.S	[324-337]
	[K].VYLVMGAMEK.[D]		0.00162531	0.000915735	1	6	19	A0A0D2ZRT1	0	1140.58	X	X	X	High	0.0002159	7.027e-05	44	K.VYLVMGAMEK.D	[120-129]
	[K].VYLVMGAMEK.[D]	1xOxidation [M]	0.00194167	0.00161505	1	6	18	A0A0D2ZRT1	0	1156.57	X	X	X	High	0.0005645	0.0005688	52	K.VYLVMGAMEK.D	[120-129]
	[R].YHASAIVVPGPEVDK.[L]		1.74877e-06	0.000915735	1	4	28	A0A0D2ZRT1	0	1581.83	X	X	X	High	0.0004787	2.795e-07	92	R.YHASAIVVPGPEVDK.L	[96-110]
A0A3P6AMN0	Uncharacterized protein OS=Brassica oleracea OX=3712 GN=BOLC3T14560H PE=3 SV=1	1841	61	12	1	5.91	60.5	571	0	25	X	X	X
	Annotated Sequence	Modifications	Qvality PEP	Qvality q-value	# Protein Groups	# Proteins	# PSMs	Master Protein Accessions	# Missed Cleavages	Theo. MH+ [Da]	Replicate 1	Replicate 2	Replicate 3	Confidence (by Search Engine): Mascot	Percolator q-Value (by Search Engine): Mascot	Percolator PEP (by Search Engine): Mascot	Ions Score (by Search Engine): Mascot	Sequence in Protein	Positions in Proteins
	[K].DDTVFLDGAGDKK.[SA]		0.00127988	0.000915735	2	4	5	A0A0D3BSH8; A0A3P6AMN0	1	1380.66	X	X	X	High	0.0004787	0.0003423	37	K.DDTVFLDGAGDKK.A	[346-358]
	[K].DRVTDALNATK.[A]		0.0193078	0.00395139	3	7	2	A0A0D3BSH8; A0A3P6AMN0; A0A0D3BD05	1	1203.63	X		X	High	0.001959	0.006414	36	K.DRVTDALNATK.A	[412-422]
	[K].EGVITIQDGK.[T]		0.00309418	0.00185622	3	7	4	A0A0D3BSH8; A0A3P6AMN0; A0A0D3BD05	0	1059.57	X	X	X	High	0.0002159	0.0004417	30	K.EGVITIQDGK.T	[203-212]
	[R].EIGELIAK.[A]		0.0195194	0.00395139	3	9	3	A0A0D3BSH8; A0A3P6AMN0; A0A0D3BD05	0	872.509	X	X		High	0.001959	0.006493	30	R.EIGELIAK.A	[188-195]
	[R].GYISPYFITNQK.[N]		0.00137024	0.000915735	2	4	3	A0A0D3BSH8; A0A3P6AMN0	0	1430.73		X	X	High	0.0003184	0.0003314	47	R.GYISPYFITNQK.N	[229-240]
	[K].LAVDTVVTNLK.[S]		0.000505064	0.000915735	2	4	7	A0A0D3BSH8; A0A3P6AMN0	0	1172.69	X	X	X	High	0.0004787	0.000119	76	K.LAVDTVVTNLK.S	[153-163]
	[K].IGVQIIQNALK.[TI]		0.00181948	0.00161505	3	8	4	A0A0D3BSH8; A0A3P6AMN0; A0A0D3BD05	0	1196.74	X	X		High	0.0005645	0.0005253	47	K.IGVQIIQNALK.T	[456-466]
	[K].IGVQIIQNALK.[TI]	1xDeamidated [N8]	0.00283418	0.00185622	3	8	3	A0A0D3BSH8; A0A3P6AMN0; A0A0D3BD05	0	1197.72	X	X		High	0.0005645	0.00091	35	K.IGVQIIQNALK.T	[456-466]
	[K].LLESDNPDLGYDAAK.[G]		4.09975e-06	0.000915735	1	2	8	A0A3P6AMN0	0	1620.78	X	X	X	High	0.0002159	1.232e-08	83	K.LLESDNPDLGYDAAK.G	[487-501]
	[K].LSTANFDQK.[I]		0.0036045	0.00185622	2	4	1	A0A0D3BSH8; A0A3P6AMN0	0	1023.51		X		High	0.0007684	0.0009342	65	K.LSTANFDQK.I	[447-455]
	[R].MISTSEEIAQVGTISANGDR.[E]	1xDeamidated [N17]	0.00231548	0.00161505	2	4	1	A0A0D3BSH8; A0A3P6AMN0	0	2079.99	X			High	0.0005645	0.0007079	55	R.MISTSEEIAQVGTISANGDR.E	[168-187]
	[R].NVIIEQSWGAPK.[V]		0.0455178	0.00696376	2	4	1	A0A0D3BSH8; A0A3P6AMN0	0	1341.72		X		High	0.002165	0.009951	30	R.NVIIEQSWGAPK.V	[68-79]
	[K].SVAAGMNAMDLR.[R]		2.53287e-05	0.000915735	3	5	8	A0A0D3BSH8; A0A3P6AMN0; A0A0D3BD05	0	1235.59	X	X	X	High	0.0004787	4.8e-06	96	K.SVAAGMNAMDLR.R	[137-148]
	[K].SVAAGMNAMDLR.[R]	1xOxidation [M]	8.77274e-06	0.000915735	3	5	9	A0A0D3BSH8; A0A3P6AMN0; A0A0D3BD05	0	1251.58	X	X	X	High	0.0002159	1.267e-08	93	K.SVAAGMNAMDLR.R	[137-148]
	[K].SVAAGMNAMDLR.[R]	1xDeamidated [N7]; 1xOxidation [M6]	0.0590933	0.00957795	3	5	1	A0A0D3BSH8; A0A3P6AMN0; A0A0D3BD05	0	1252.57			X	High	0.002002	0.01401	33	K.SVAAGMNAMDLR.R	[137-148]
	[K].SVAAGMNAMDLR.[R]	2xOxidation [M6; M9]	0.0362408	0.00634354	3	5	1	A0A0D3BSH8; A0A3P6AMN0; A0A0D3BD05	0	1267.58		X		High	0.001951	0.008128	26	K.SVAAGMNAMDLR.R	[137-148]
A0A0D3BSH8	Uncharacterized protein OS=Brassica oleracea var. oleracea OX=109376 GN=106336733 PE=3 SV=1	1634	58	13	2	5.92	61.7	583	0	28		X	X
	Annotated Sequence	Modifications	Qvality PEP	Qvality q-value	# Protein Groups	# Proteins	# PSMs	Master Protein Accessions	# Missed Cleavages	Theo. MH+ [Da]	Replicate 1	Replicate 2	Replicate 3	Confidence (by Search Engine): Mascot	Percolator q-Value (by Search Engine): Mascot	Percolator PEP (by Search Engine): Mascot	Ions Score (by Search Engine): Mascot	Sequence in Protein	Positions in Proteins
	[K].DDTVFLDGAGDKK.[SA]		0.00127988	0.000915735	2	4	5	A0A0D3BSH8; A0A3P6AMN0	1	1380.66	X	X	X	High	0.0004787	0.0003423	37	K.DDTVFLDGAGDKK.S	[359-371]
	[K].DRVTDALNATK.[A]		0.0193078	0.00395139	3	7	2	A0A0D3BSH8; A0A3P6AMN0; A0A0D3BD05	1	1203.63	X		X	High	0.001959	0.006414	36	K.DRVTDALNATK.A	[425-435]
	[K].EGVITIQDGK.[T]		0.00309418	0.00185622	3	7	4	A0A0D3BSH8; A0A3P6AMN0; A0A0D3BD05	0	1059.57	X	X	X	High	0.0002159	0.0004417	30	K.EGVITIQDGK.T	[203-212]
	[R].EIGELIAK.[A]		0.0195194	0.00395139	3	9	3	A0A0D3BSH8; A0A3P6AMN0; A0A0D3BD05	0	872.509	X	X		High	0.001959	0.006493	30	R.EIGELIAK.A	[188-195]
	[R].GYISPYFITNQK.[N]		0.00137024	0.000915735	2	4	3	A0A0D3BSH8; A0A3P6AMN0	0	1430.73		X	X	High	0.0003184	0.0003314	47	R.GYISPYFITNQK.N	[229-240]
	[K].LAVDTVVTNLK.[S]		0.000505064	0.000915735	2	4	7	A0A0D3BSH8; A0A3P6AMN0	0	1172.69	X	X	X	High	0.0004787	0.000119	76	K.LAVDTVVTNLK.S	[153-163]
	[K].IGVQIIQNALK.[TI]		0.00181948	0.00161505	3	8	4	A0A0D3BSH8; A0A3P6AMN0; A0A0D3BD05	0	1196.74	X	X		High	0.0005645	0.0005253	47	K.IGVQIIQNALK.T	[469-479]
	[K].IGVQIIQNALK.[TI]	1xDeamidated [N8]	0.00283418	0.00185622	3	8	3	A0A0D3BSH8; A0A3P6AMN0; A0A0D3BD05	0	1197.72	X	X		High	0.0005645	0.00091	35	K.IGVQIIQNALK.T	[469-479]
	[K].LLESDDPDLGYDAAK.[G]		3.44739e-05	0.000915735	1	2	4	A0A0D3BSH8	0	1621.76		X	X	High	0.0003184	8.147e-06	94	K.LLESDDPDLGYDAAK.G	[500-514]
	[K].LSTANFDQK.[I]		0.0036045	0.00185622	2	4	1	A0A0D3BSH8; A0A3P6AMN0	0	1023.51		X		High	0.0007684	0.0009342	65	K.LSTANFDQK.I	[460-468]
	[R].MISTSEEIAQVGTISANGDR.[E]	1xDeamidated [N17]	0.00231548	0.00161505	2	4	1	A0A0D3BSH8; A0A3P6AMN0	0	2079.99	X			High	0.0005645	0.0007079	55	R.MISTSEEIAQVGTISANGDR.E	[168-187]
	[R].NVIIEQSWGAPK.[V]		0.0455178	0.00696376	2	4	1	A0A0D3BSH8; A0A3P6AMN0	0	1341.72		X		High	0.002165	0.009951	30	R.NVIIEQSWGAPK.V	[68-79]
	[K].SVAAGMNAMDLR.[R]		2.53287e-05	0.000915735	3	5	8	A0A0D3BSH8; A0A3P6AMN0; A0A0D3BD05	0	1235.59	X	X	X	High	0.0004787	4.8e-06	96	K.SVAAGMNAMDLR.R	[137-148]
	[K].SVAAGMNAMDLR.[R]	1xOxidation [M]	8.77274e-06	0.000915735	3	5	9	A0A0D3BSH8; A0A3P6AMN0; A0A0D3BD05	0	1251.58	X	X	X	High	0.0002159	1.267e-08	93	K.SVAAGMNAMDLR.R	[137-148]
	[K].SVAAGMNAMDLR.[R]	1xDeamidated [N7]; 1xOxidation [M6]	0.0590933	0.00957795	3	5	1	A0A0D3BSH8; A0A3P6AMN0; A0A0D3BD05	0	1252.57			X	High	0.002002	0.01401	33	K.SVAAGMNAMDLR.R	[137-148]
	[K].SVAAGMNAMDLR.[R]	2xOxidation [M6; M9]	0.0362408	0.00634354	3	5	1	A0A0D3BSH8; A0A3P6AMN0; A0A0D3BD05	0	1267.58		X		High	0.001951	0.008128	26	K.SVAAGMNAMDLR.R	[137-148]
	[K].TPVYTIASNAGVEGAVVVGK.[L]		0.00770299	0.00223896	1	2	1	A0A0D3BSH8	0	1932.04		X		High	0.0008354	0.001898	28	K.TPVYTIASNAGVEGAVVVGK.L	[480-499]
A0A0D3C289	Proteasome subunit alpha type OS=Brassica oleracea var. oleracea OX=109376 GN=106339376 PE=3 SV=1	3837	142	7	7	6.55	27.3	249	0	31	X	X	X
	Annotated Sequence	Modifications	Qvality PEP	Qvality q-value	# Protein Groups	# Proteins	# PSMs	Master Protein Accessions	# Missed Cleavages	Theo. MH+ [Da]	Replicate 1	Replicate 2	Replicate 3	Confidence (by Search Engine): Mascot	Percolator q-Value (by Search Engine): Mascot	Percolator PEP (by Search Engine): Mascot	Ions Score (by Search Engine): Mascot	Sequence in Protein	Positions in Proteins
	[K].AVDNSGTVVGIK.[C]		0.000839671	0.000915735	1	4	11	A0A0D3C289	0	1159.63	X	X	X	High	0.0002159	5.049e-05	51	K.AVDNSGTVVGIK.C	[30-41]
	[K].AVDNSGTVVGIK.[C]	1xDeamidated [N4]	0.000524486	0.000915735	1	4	5	A0A0D3C289	0	1160.62	X	X	X	High	0.0003184	0.0001215	68	K.AVDNSGTVVGIK.C	[30-41]
	[K].DGPQLYMIEPSGISYR.[Y]		0.00121769	0.000915735	1	4	4	A0A0D3C289	0	1825.88	X	X	X	High	0.0002159	4.112e-05	46	K.DGPQLYMIEPSGISYR.Y	[144-159]
	[K].DGPQLYMIEPSGISYR.[Y]	1xOxidation [M7]	0.00234899	0.00161505	1	4	5	A0A0D3C289	0	1841.87	X	X	X	High	0.0002159	0.0005826	32	K.DGPQLYMIEPSGISYR.Y	[144-159]
	[R].EHQKVPDDLLEEAK.[T]		0.000193873	0.000915735	1	3	19	A0A0D3C289	1	1650.83	X	X	X	High	0.0002159	1.863e-06	60	R.EHQKVPDDLLEEAK.T	[223-236]
	[R].HAGMAVAGLAADGR.[Q]		2.72456e-06	0.000915735	1	3	51	A0A0D3C289	0	1296.65	X	X	X	High	0.0002159	6.168e-08	60	R.HAGMAVAGLAADGR.Q	[73-86]
	[R].HAGMAVAGLAADGR.[Q]	1xOxidation [M4]	2.73643e-06	0.000915735	1	3	17	A0A0D3C289	0	1312.64	X	X	X	High	0.0002159	1.937e-09	68	R.HAGMAVAGLAADGR.Q	[73-86]
	[R].SYESVYGDAVPVK.[E]		0.00039222	0.000915735	1	4	16	A0A0D3C289	0	1413.69	X	X	X	High	0.0003184	9.061e-05	66	R.SYESVYGDAVPVK.E	[98-110]
	[R].VFQIEYAAK.[A]		0.00179331	0.00161505	1	4	12	A0A0D3C289	0	1068.57	X	X	X	High	0.0003184	0.0004466	55	R.VFQIEYAAK.A	[21-29]
	[K].VPDDLLEEAK.[T]		0.000226301	0.000915735	1	3	2	A0A0D3C289	0	1128.58		X		High	0.0003184	5.237e-05	78	K.VPDDLLEEAK.T	[227-236]
A0A0D3A1W2	Xanthine dehydrogenase OS=Brassica oleracea var. oleracea OX=109376 GN=106341371 PE=3 SV=1	1685	102	11	1	6.49	148.3	1353	0	9		X	X
	Annotated Sequence	Modifications	Qvality PEP	Qvality q-value	# Protein Groups	# Proteins	# PSMs	Master Protein Accessions	# Missed Cleavages	Theo. MH+ [Da]	Replicate 1	Replicate 2	Replicate 3	Confidence (by Search Engine): Mascot	Percolator q-Value (by Search Engine): Mascot	Percolator PEP (by Search Engine): Mascot	Ions Score (by Search Engine): Mascot	Sequence in Protein	Positions in Proteins
	[R].AMFHSDNVYEIPHVR.[I]		0.0242401	0.00518163	2	2	1	A0A0D3A1W2; A0A3P6FQY0	0	1814.86			X	High	0.001188	0.005267	27	R.AMFHSDNVYEIPHVR.I	[902-916]
	[R].AMFHSDNVYEIPHVR.[I]	1xOxidation [M2]	0.0470116	0.00696376	2	2	1	A0A0D3A1W2; A0A3P6FQY0	0	1830.86			X	High	0.002525	0.01687	27	R.AMFHSDNVYEIPHVR.I	[902-916]
	[R].DDDIAIVNGGMR.[V]		0.000492502	0.000915735	2	3	10	A0A0D3A1W2; A0A3P6FQY0	0	1275.6	X	X	X	High	0.0002159	8.655e-06	43	R.DDDIAIVNGGMR.V	[448-459]
	[R].DDDIAIVNGGMR.[V]	1xDeamidated [N8]	0.00565867	0.00185622	2	3	4	A0A0D3A1W2; A0A3P6FQY0	0	1276.58	X	X	X	High	0.0002159	0.0007124	40	R.DDDIAIVNGGMR.V	[448-459]
	[R].DVDMMITGHR.[H]		0.002763	0.00185622	2	2	11	A0A0D3A1W2; A0A3P6FQY0	0	1174.53	X	X	X	High	0.0006033	0.0007134	48	R.DVDMMITGHR.H	[851-860]
	[K].FGISFTTK.[F]		0.0060097	0.00185622	2	2	18	A0A0D3A1W2; A0A3P6FQY0	0	900.483	X	X	X	High	0.0002159	0.0007892	53	K.FGISFTTK.F	[1026-1033]
	[R].IAAELDKTPEEIK.[E]		1.90154e-05	0.000915735	2	2	17	A0A0D3A1W2; A0A3P6FQY0	1	1456.79	X	X	X	High	0.0002159	2.724e-06	46	R.IAAELDKTPEEIK.E	[951-963]
	[R].ILSINDSAAK.[S]	1xDeamidated [N5]	0.000596982	0.000915735	1	1	13	A0A0D3A1W2	0	1032.56		X	X	High	0.0002159	1.19e-05	66	R.ILSINDSAAK.S	[634-643]
	[K].LLVGNTEVGIEMR.[ML]		0.00799868	0.00223896	2	3	1	A0A0D3A1W2; A0A3P6FQY0	0	1430.77			X	High	0.0002159	0.001222	37	K.LLVGNTEVGIEMR.L	[277-289]
	[K].LLVGNTEVGIEMR.[ML]	1xOxidation [M12]	0.000357304	0.000915735	2	3	4	A0A0D3A1W2; A0A3P6FQY0	0	1446.76	X	X	X	High	0.0002159	5.083e-06	73	K.LLVGNTEVGIEMR.L	[277-289]
	[R].IQSISYSDIDGAK.[Y]		0.00167969	0.00161505	2	2	2	A0A0D3A1W2; A0A3P6FQY0	0	1396.7		X	X	High	0.0002159	7.472e-05	36	R.IQSISYSDIDGAK.Y	[214-226]
	[K].QGTSVGSPEVHLSAR.[M]	1xGln->pyro-Glu [N-Term]	3.67929e-05	0.000915735	2	2	8	A0A0D3A1W2; A0A3P6FQY0	0	1507.75	X	X	X	High	0.0002159	1.274e-07	62	K.QGTSVGSPEVHLSAR.M	[586-600]
	[R].RDDDIAIVNGGMR.[V]		0.0119968	0.0027483	2	3	3	A0A0D3A1W2; A0A3P6FQY0	1	1431.7			X	High	0.0005937	0.002149	30	R.RDDDIAIVNGGMR.V	[447-459]
	[K].WFPLETPATPER.[I]		0.00407399	0.00185622	2	2	9	A0A0D3A1W2; A0A3P6FQY0	0	1443.73		X	X	High	0.0002159	0.000407	32	K.WFPLETPATPER.I	[1318-1329]
A0A3P6FQY0	Xanthine dehydrogenase OS=Brassica oleracea OX=3712 GN=BOLC1T00384H PE=3 SV=1	1528	98	11	1	6.55	148	1353	0	9	X	X	X
	Annotated Sequence	Modifications	Qvality PEP	Qvality q-value	# Protein Groups	# Proteins	# PSMs	Master Protein Accessions	# Missed Cleavages	Theo. MH+ [Da]	Replicate 1	Replicate 2	Replicate 3	Confidence (by Search Engine): Mascot	Percolator q-Value (by Search Engine): Mascot	Percolator PEP (by Search Engine): Mascot	Ions Score (by Search Engine): Mascot	Sequence in Protein	Positions in Proteins
	[R].AMFHSDNVYEIPHVR.[I]		0.0242401	0.00518163	2	2	1	A0A0D3A1W2; A0A3P6FQY0	0	1814.86			X	High	0.001188	0.005267	27	R.AMFHSDNVYEIPHVR.I	[902-916]
	[R].AMFHSDNVYEIPHVR.[I]	1xOxidation [M2]	0.0470116	0.00696376	2	2	1	A0A0D3A1W2; A0A3P6FQY0	0	1830.86			X	High	0.002525	0.01687	27	R.AMFHSDNVYEIPHVR.I	[902-916]
	[R].DDDIAIVNGGMR.[V]		0.000492502	0.000915735	2	3	10	A0A0D3A1W2; A0A3P6FQY0	0	1275.6	X	X	X	High	0.0002159	8.655e-06	43	R.DDDIAIVNGGMR.V	[448-459]
	[R].DDDIAIVNGGMR.[V]	1xDeamidated [N8]	0.00565867	0.00185622	2	3	4	A0A0D3A1W2; A0A3P6FQY0	0	1276.58	X	X	X	High	0.0002159	0.0007124	40	R.DDDIAIVNGGMR.V	[448-459]
	[R].DVDMMITGHR.[H]		0.002763	0.00185622	2	2	11	A0A0D3A1W2; A0A3P6FQY0	0	1174.53	X	X	X	High	0.0006033	0.0007134	48	R.DVDMMITGHR.H	[851-860]
	[K].FGISFTTK.[F]		0.0060097	0.00185622	2	2	18	A0A0D3A1W2; A0A3P6FQY0	0	900.483	X	X	X	High	0.0002159	0.0007892	53	K.FGISFTTK.F	[1026-1033]
	[R].IAAELDKTPEEIK.[E]		1.90154e-05	0.000915735	2	2	17	A0A0D3A1W2; A0A3P6FQY0	1	1456.79	X	X	X	High	0.0002159	2.724e-06	46	R.IAAELDKTPEEIK.E	[951-963]
	[K].LLVGNTEVGIEMR.[ML]		0.00799868	0.00223896	2	3	1	A0A0D3A1W2; A0A3P6FQY0	0	1430.77			X	High	0.0002159	0.001222	37	K.LLVGNTEVGIEMR.L	[277-289]
	[K].LLVGNTEVGIEMR.[ML]	1xOxidation [M12]	0.000357304	0.000915735	2	3	4	A0A0D3A1W2; A0A3P6FQY0	0	1446.76	X	X	X	High	0.0002159	5.083e-06	73	K.LLVGNTEVGIEMR.L	[277-289]
	[R].IQSISYSDIDGAK.[Y]		0.00167969	0.00161505	2	2	2	A0A0D3A1W2; A0A3P6FQY0	0	1396.7		X	X	High	0.0002159	7.472e-05	36	R.IQSISYSDIDGAK.Y	[214-226]
	[K].QGTSVGSPEVHLSAR.[M]	1xGln->pyro-Glu [N-Term]	3.67929e-05	0.000915735	2	2	8	A0A0D3A1W2; A0A3P6FQY0	0	1507.75	X	X	X	High	0.0002159	1.274e-07	62	K.QGTSVGSPEVHLSAR.M	[586-600]
	[R].RDDDIAIVNGGMR.[V]		0.0119968	0.0027483	2	3	3	A0A0D3A1W2; A0A3P6FQY0	1	1431.7			X	High	0.0005937	0.002149	30	R.RDDDIAIVNGGMR.V	[447-459]
	[K].WFPLETPATPER.[I]		0.00407399	0.00185622	2	2	9	A0A0D3A1W2; A0A3P6FQY0	0	1443.73		X	X	High	0.0002159	0.000407	32	K.WFPLETPATPER.I	[1318-1329]
	[K].YVSHVLGLPMSK.[V]	1xOxidation [M10]	0.00101757	0.000915735	1	1	9	A0A3P6FQY0	0	1346.71	X	X	X	High	0.0002159	0.0001313	25	K.YVSHVLGLPMSK.V	[796-807]
A0A0D3BB44	RuBisCO large subunit-binding protein subunit beta, chloroplastic OS=Brassica oleracea var. oleracea OX=109376 PE=3 SV=1	4649	143	10	1	5.73	63.5	597	0	20	X	X	X
	Annotated Sequence	Modifications	Qvality PEP	Qvality q-value	# Protein Groups	# Proteins	# PSMs	Master Protein Accessions	# Missed Cleavages	Theo. MH+ [Da]	Replicate 1	Replicate 2	Replicate 3	Confidence (by Search Engine): Mascot	Percolator q-Value (by Search Engine): Mascot	Percolator PEP (by Search Engine): Mascot	Ions Score (by Search Engine): Mascot	Sequence in Protein	Positions in Proteins
	[R].EEVGLSLDK.[SA]		0.00568283	0.00185622	3	8	1	A0A0D3BN92; A0A0D3CSF1; A0A0D3BB44	0	989.515		X		High	0.0008354	0.00144	36	R.EEVGLSLDK.A	[354-362]
	[R].EVELEDPVENIGAK.[L]		2.86035e-05	0.000915735	5	11	18	A0A3P6EAM3; A0A0D3B358; A0A0D3BN92; A0A0D3CSF1; A0A0D3BB44	0	1541.77	X	X	X	High	0.0002159	4.071e-06	62	R.EVELEDPVENIGAK.L	[110-123]
	[K].FGYNAATGK.[Y]		0.00401135	0.00185622	2	5	2	A0A0D3BN92; A0A0D3BB44	0	928.452		X		High	0.0007684	0.001034	53	K.FGYNAATGK.Y	[530-538]
	[R].KGVVTLEEGK.[S]		0.0606701	0.00957795	5	12	2	A0A3P6EAM3; A0A0D3B358; A0A0D3BN92; A0A0D3CSF1; A0A0D3BB44	1	1059.6		X		High	0.002632	0.01292	34	R.KGVVTLEEGK.S	[234-243]
	[K].LADLVGVTLGPK.[G]		9.42515e-05	0.000915735	5	10	12	A0A3P6EAM3; A0A0D3B358; A0A0D3BN92; A0A0D3CSF1; A0A0D3BB44	0	1182.71	X	X	X	High	0.0003184	2.201e-05	87	K.LADLVGVTLGPK.G	[74-85]
	[K].LRVEDALNATK.[A]		7.11265e-05	0.000915735	5	11	25	A0A3P6EAM3; A0A0D3B358; A0A0D3BN92; A0A0D3CSF1; A0A0D3BB44	1	1229.68	X	X	X	High	0.0003184	1.667e-05	65	K.LRVEDALNATK.A	[445-455]
	[K].LRVEDALNATK.[A]	1xDeamidated [N8]	0.0369222	0.00669071	5	11	4	A0A3P6EAM3; A0A0D3B358; A0A0D3BN92; A0A0D3CSF1; A0A0D3BB44	1	1230.67	X	X	X	High	0.002892	0.01081	37	K.LRVEDALNATK.A	[445-455]
	[K].LSGGVAVIQVGAQTETELK.[E]		0.000478226	0.000915735	5	10	3	A0A3P6EAM3; A0A0D3B358; A0A0D3BN92; A0A0D3CSF1; A0A0D3BB44	0	1900.04	X	X		High	0.0004787	0.0001122	48	K.LSGGVAVIQVGAQTETELK.E	[423-441]
	[K].NAGVNGSVVSEK.[VI]		0.00499214	0.00185622	5	12	1	A0A3P6EAM3; A0A0D3B358; A0A0D3BN92; A0A0D3CSF1; A0A0D3BB44	0	1160.59		X		High	0.0008354	0.001275	29	K.NAGVNGSVVSEK.V	[510-521]
	[K].NAGVNGSVVSEK.[VI]	1xDeamidated [N5]	0.00183269	0.00161505	5	12	4	A0A3P6EAM3; A0A0D3B358; A0A0D3BN92; A0A0D3CSF1; A0A0D3BB44	0	1161.57	X	X		High	0.0003184	0.0004569	44	K.NAGVNGSVVSEK.V	[510-521]
	[K].NLIEQAEQEYEK.[E]		0.0326592	0.00593447	1	2	2	A0A0D3BB44	0	1493.71		X	X	High	0.001839	0.007369	29	K.NLIEQAEQEYEK.E	[402-413]
	[K].NLIEQAEQEYEK.[E]	1xDeamidated [Q5]	0.0369222	0.00669071	1	2	1	A0A0D3BB44	0	1494.7	X			High	0.002892	0.01079	26	K.NLIEQAEQEYEK.E	[402-413]
	[K].VVAAGANPVLITR.[G]		1.05757e-05	0.000915735	5	10	67	A0A3P6EAM3; A0A0D3B358; A0A0D3BN92; A0A0D3CSF1; A0A0D3BB44	0	1280.77	X	X	X	High	0.0002159	3.432e-07	84	K.VVAAGANPVLITR.G	[157-169]
	[K].VVAAGANPVLITR.[G]	1xDeamidated [N7]	0.000888478	0.000915735	5	10	1	A0A3P6EAM3; A0A0D3B358; A0A0D3BN92; A0A0D3CSF1; A0A0D3BB44	0	1281.75		X		High	0.0003184	0.0002089	54	K.VVAAGANPVLITR.G	[157-169]
A0A0D3ARF8	14-3-3 domain-containing protein OS=Brassica oleracea var. oleracea OX=109376 GN=106327298 PE=3 SV=1	2317	102	7	2	4.7	29.3	260	0	28	X	X	X
	Annotated Sequence	Modifications	Qvality PEP	Qvality q-value	# Protein Groups	# Proteins	# PSMs	Master Protein Accessions	# Missed Cleavages	Theo. MH+ [Da]	Replicate 1	Replicate 2	Replicate 3	Confidence (by Search Engine): Mascot	Percolator q-Value (by Search Engine): Mascot	Percolator PEP (by Search Engine): Mascot	Ions Score (by Search Engine): Mascot	Sequence in Protein	Positions in Proteins
	[K].DAAENTLSAYK.[AS]		1.01259e-05	0.000915735	2	5	14	A0A0D3CW05; A0A0D3ARF8	0	1182.56	X	X	X	High	0.0002159	1.594e-08	95	K.DAAENTLSAYK.S	[146-156]
	[K].DSTLIMQLLR.[D]		0.00196276	0.00161505	13	31	4	A0A3P6FKK7; A0A0D3AIF5; A0A0D2ZSK7; A0A0D2ZTX3; A0A0D3CW05; A0A0D3BI14; A0A0D3B9F1; A0A0D3BET0; A0A3P6BE69; A0A0D3E2C2; A0A0D3D7E8; A0A3P6EYD0; A0A0D3ARF8	0	1189.66	X	X	X	High	0.0002159	0.0001012	39	K.DSTLIMQLLR.D	[219-228]
	[K].DSTLIMQLLR.[D]	1xOxidation [M6]	0.00198408	0.00161505	13	31	11	A0A3P6FKK7; A0A0D3AIF5; A0A0D2ZSK7; A0A0D2ZTX3; A0A0D3CW05; A0A0D3BI14; A0A0D3B9F1; A0A0D3BET0; A0A3P6BE69; A0A0D3E2C2; A0A0D3D7E8; A0A3P6EYD0; A0A0D3ARF8	0	1205.66	X	X	X	High	0.0003184	0.0004989	47	K.DSTLIMQLLR.D	[219-228]
	[R].KDAAENTLSAYK.[AS]		0.000575011	0.000915735	2	5	18	A0A0D3CW05; A0A0D3ARF8	1	1310.66	X	X	X	High	0.0002159	1.115e-05	46	R.KDAAENTLSAYK.S	[145-156]
	[R].IISSIEQKEESR.[G]		0.0002663	0.000915735	5	12	3	A0A0D2ZTX3; A0A0D3CW05; A0A0D3B9F1; A0A3P6EYD0; A0A0D3ARF8	1	1418.75	X	X	X	High	0.0002159	3.54e-06	53	R.IISSIEQKEESR.G	[65-76]
	[R].IISSIEQKEESR.[G]	1xDeamidated [Q7]	0.000426814	0.000915735	5	12	3	A0A0D2ZTX3; A0A0D3CW05; A0A0D3B9F1; A0A3P6EYD0; A0A0D3ARF8	1	1419.73	X	X	X	High	0.0003184	9.895e-05	48	R.IISSIEQKEESR.G	[65-76]
	[R].NLLSVAYK.[N]		0.00863398	0.00223896	10	24	14	A0A3P6FKK7; A0A0D3AIF5; A0A0D2ZSK7; A0A0D2ZTX3; A0A0D3CW05; A0A0D3B9F1; A0A0D3BET0; A0A0D3E2C2; A0A3P6EYD0; A0A0D3ARF8	0	907.525	X	X	X	High	0.0008537	0.002097	46	R.NLLSVAYK.N	[46-53]
	[K].SAQDIANAELAPTHPIR.[L]		3.71137e-05	0.000915735	1	1	25	A0A0D3ARF8	0	1803.93	X	X	X	High	0.0002159	6.782e-06	38	K.SAQDIANAELAPTHPIR.L	[157-173]
	[K].SAQDIANAELAPTHPIR.[L]	1xDeamidated [N7]	0.00178035	0.00161505	1	1	1	A0A0D3ARF8	0	1804.92			X	High	0.0002159	8.381e-05	43	K.SAQDIANAELAPTHPIR.L	[157-173]
	[K].VSASVDGDELTVEER.[N]		7.56742e-06	0.000915735	1	3	9	A0A0D3ARF8	0	1605.76	X	X	X	High	0.0002159	1.261e-08	78	K.VSASVDGDELTVEER.N	[31-45]
A0A0D3AIF5	14-3-3 domain-containing protein OS=Brassica oleracea var. oleracea OX=109376 GN=106326938 PE=3 SV=1	2154	90	8	5	4.78	28	248	0	41	X	X	X
	Annotated Sequence	Modifications	Qvality PEP	Qvality q-value	# Protein Groups	# Proteins	# PSMs	Master Protein Accessions	# Missed Cleavages	Theo. MH+ [Da]	Replicate 1	Replicate 2	Replicate 3	Confidence (by Search Engine): Mascot	Percolator q-Value (by Search Engine): Mascot	Percolator PEP (by Search Engine): Mascot	Ions Score (by Search Engine): Mascot	Sequence in Protein	Positions in Proteins
	[K].AAQDIAAADMAPTHPIR.[L]		0.000106856	0.000915735	1	4	9	A0A0D3AIF5	0	1748.87	X	X	X	High	0.0002159	8.774e-07	48	K.AAQDIAAADMAPTHPIR.L	[160-176]
	[K].AAQDIAAADMAPTHPIR.[L]	1xOxidation [M10]	0.000309207	0.000915735	1	4	3	A0A0D3AIF5	0	1764.87		X	X	High	0.0003184	7.14e-05	31	K.AAQDIAAADMAPTHPIR.L	[160-176]
	[K].DSTLIMQLLR.[D]		0.00196276	0.00161505	13	31	4	A0A3P6FKK7; A0A0D3AIF5; A0A0D2ZSK7; A0A0D2ZTX3; A0A0D3CW05; A0A0D3BI14; A0A0D3B9F1; A0A0D3BET0; A0A3P6BE69; A0A0D3E2C2; A0A0D3D7E8; A0A3P6EYD0; A0A0D3ARF8	0	1189.66	X	X	X	High	0.0002159	0.0001012	39	K.DSTLIMQLLR.D	[222-231]
	[K].DSTLIMQLLR.[D]	1xOxidation [M6]	0.00198408	0.00161505	13	31	11	A0A3P6FKK7; A0A0D3AIF5; A0A0D2ZSK7; A0A0D2ZTX3; A0A0D3CW05; A0A0D3BI14; A0A0D3B9F1; A0A0D3BET0; A0A3P6BE69; A0A0D3E2C2; A0A0D3D7E8; A0A3P6EYD0; A0A0D3ARF8	0	1205.66	X	X	X	High	0.0003184	0.0004989	47	K.DSTLIMQLLR.D	[222-231]
	[R].KAAAEDTMVAYK.[A]		0.000470249	0.000915735	1	2	10	A0A0D3AIF5	1	1297.65	X	X	X	High	0.0002159	7.973e-06	55	R.KAAAEDTMVAYK.A	[148-159]
	[K].LLEENLIPSAAASESK.[V]		7.66675e-06	0.000915735	1	2	5	A0A0D3AIF5	0	1671.88		X	X	High	0.0002159	1.022e-08	84	K.LLEENLIPSAAASESK.V	[109-124]
	[R].IVSSIEQKEESR.[K]		0.00253335	0.00185622	3	6	1	A0A0D3AIF5; A0A0D3BET0; A0A0D3E2C2	1	1404.73	X			High	0.0005645	0.000793	39	R.IVSSIEQKEESR.K	[68-79]
	[K].LVTGATPSSELTVEER.[N]		1.02009e-06	0.000915735	1	2	22	A0A0D3AIF5	0	1688.87	X	X	X	High	0.0002159	1.122e-09	97	K.LVTGATPSSELTVEER.N	[33-48]
	[R].NLLSVAYK.[N]		0.00863398	0.00223896	10	24	14	A0A3P6FKK7; A0A0D3AIF5; A0A0D2ZSK7; A0A0D2ZTX3; A0A0D3CW05; A0A0D3B9F1; A0A0D3BET0; A0A0D3E2C2; A0A3P6EYD0; A0A0D3ARF8	0	907.525	X	X	X	High	0.0008537	0.002097	46	R.NLLSVAYK.N	[49-56]
	[R].YEEMVNFMEK.[L]		0.00130448	0.000915735	1	2	11	A0A0D3AIF5	0	1319.56	X	X	X	High	0.0002159	5.364e-05	62	R.YEEMVNFMEK.L	[23-32]
A0A0D3D4D5	Proteasome subunit alpha type OS=Brassica oleracea var. oleracea OX=109376 GN=106301278 PE=3 SV=1	1551	80	8	1	5.86	27.3	246	0	41	X	X	X
	Annotated Sequence	Modifications	Qvality PEP	Qvality q-value	# Protein Groups	# Proteins	# PSMs	Master Protein Accessions	# Missed Cleavages	Theo. MH+ [Da]	Replicate 1	Replicate 2	Replicate 3	Confidence (by Search Engine): Mascot	Percolator q-Value (by Search Engine): Mascot	Percolator PEP (by Search Engine): Mascot	Ions Score (by Search Engine): Mascot	Sequence in Protein	Positions in Proteins
	[K].ATEIEVGVVR.[A]		0.00344551	0.00185622	2	4	4	A0A0D3D4D5; A0A0D3BDJ7	0	1072.6	X	X		High	0.0007684	0.0008935	33	K.ATEIEVGVVR.A	[212-221]
	[K].EQEAINFLEK.[K]		0.00180635	0.00161505	2	4	7	A0A0D3D4D5; A0A0D3BDJ7	0	1220.62	X	X	X	High	0.0003184	0.0004497	42	K.EQEAINFLEK.K	[172-181]
	[K].EQEAINFLEK.[K]	1xDeamidated [N6]	0.0010216	0.000915735	2	4	1	A0A0D3D4D5; A0A0D3BDJ7	0	1221.6		X		High	0.0003184	0.0002419	52	K.EQEAINFLEK.K	[172-181]
	[R].FQYGYEMPADILAK.[W]		9.18348e-05	0.000915735	2	4	5	A0A0D3D4D5; A0A0D3BDJ7	0	1645.79	X	X	X	High	0.0004787	1.895e-05	61	R.FQYGYEMPADILAK.W	[103-116]
	[R].FQYGYEMPADILAK.[W]	1xOxidation [M7]	0.000102774	0.000915735	2	4	2	A0A0D3D4D5; A0A0D3BDJ7	0	1661.79	X	X		High	0.0003184	2.402e-05	69	R.FQYGYEMPADILAK.W	[103-116]
	[R].HITIFSPEGR.[L]		0.000656765	0.000915735	2	4	27	A0A0D3D4D5; A0A0D3BDJ7	0	1156.61	X	X	X	High	0.0004787	0.0001589	59	R.HITIFSPEGR.L	[12-21]
	[R].LFQVEYAFK.[A]		0.0322673	0.00593447	2	4	1	A0A0D3D4D5; A0A0D3BDJ7	0	1144.6		X		High	0.001839	0.00729	30	R.LFQVEYAFK.A	[22-30]
	[K].LLDQSSVSHLFPVTK.[Y]		0.00017942	0.000915735	1	2	6	A0A0D3D4D5	0	1670.91	X	X	X	High	0.0003184	4.165e-05	70	K.LLDQSSVSHLFPVTK.Y	[60-74]
	[R].SLETEEIEEHLTAISERD.[-]		2.27226e-05	0.000915735	2	3	6	A0A0D3D4D5; A0A0D3BDJ7	1	2100.99	X	X	X	High	0.0002159	5.856e-08	84	R.SLETEEIEEHLTAISERD.-	[229-246]
	[K].YLGLLATGMTADSR.[S]		1.01259e-05	0.000915735	2	4	13	A0A0D3D4D5; A0A0D3BDJ7	0	1468.75	X	X	X	High	0.0002159	1.595e-08	74	K.YLGLLATGMTADSR.S	[75-88]
	[K].YLGLLATGMTADSR.[S]	1xOxidation [M9]	0.00173566	0.00161505	2	4	8	A0A0D3D4D5; A0A0D3BDJ7	0	1484.74	X	X	X	High	0.0002159	0.000105	37	K.YLGLLATGMTADSR.S	[75-88]
A0A3P6A8W3	Alpha-glucosidase OS=Brassica oleracea OX=3712 GN=BOLC3T13104H PE=3 SV=1	1064	49	9	3	5.8	100.5	899	0	12	X	X	X
	Annotated Sequence	Modifications	Qvality PEP	Qvality q-value	# Protein Groups	# Proteins	# PSMs	Master Protein Accessions	# Missed Cleavages	Theo. MH+ [Da]	Replicate 1	Replicate 2	Replicate 3	Confidence (by Search Engine): Mascot	Percolator q-Value (by Search Engine): Mascot	Percolator PEP (by Search Engine): Mascot	Ions Score (by Search Engine): Mascot	Sequence in Protein	Positions in Proteins
	[K].ATHQAMEDITGK.[R]		0.0002663	0.000915735	2	2	6	A0A3P6A8W3; A0A0D3B0N8	0	1301.62	X	X	X	High	0.0003184	6.159e-05	58	K.ATHQAMEDITGK.R	[520-531]
	[K].DFTLDPVNFPEDK.[M]		4.85686e-05	0.000915735	2	2	8	A0A3P6A8W3; A0A0D3B0N8	0	1536.72	X	X	X	High	0.0002159	1.987e-07	68	K.DFTLDPVNFPEDK.M	[351-363]
	[K].DQFLQLTSALPESR.[S]		0.000122719	0.000915735	1	1	8	A0A3P6A8W3	0	1604.83	X	X	X	High	0.0002159	8.894e-07	73	K.DQFLQLTSALPESR.S	[173-186]
	[R].GMEADVFIK.[R]		0.0111697	0.0027483	2	2	2	A0A3P6A8W3; A0A0D3B0N8	0	1009.5		X		High	0.0008537	0.002656	38	R.GMEADVFIK.R	[399-407]
	[R].GMEADVFIK.[R]	1xOxidation [M2]	0.00393472	0.00185622	2	2	1	A0A3P6A8W3; A0A0D3B0N8	0	1025.5			X	High	0.0002159	0.0003822	47	R.GMEADVFIK.R	[399-407]
	[R].SEVVNPEYASR.[M]		0.00174833	0.00161505	2	2	2	A0A3P6A8W3; A0A0D3B0N8	0	1250.6		X	X	High	0.0002159	0.0001547	44	R.SEVVNPEYASR.M	[817-827]
	[K].SIMISPALEK.[G]		0.00343265	0.00185622	2	2	7	A0A3P6A8W3; A0A0D3B0N8	0	1088.6	X	X	X	High	0.0002159	0.0002976	51	K.SIMISPALEK.G	[686-695]
	[K].SIMISPALEK.[G]	1xOxidation [M3]	0.0121831	0.0027483	2	2	3	A0A3P6A8W3; A0A0D3B0N8	0	1104.6		X	X	High	0.0008537	0.002868	38	K.SIMISPALEK.G	[686-695]
	[R].SNLYGLGEHTK.[R]		0.00489114	0.00185622	1	1	3	A0A3P6A8W3	0	1218.61		X	X	High	0.0002159	0.0005605	32	R.SNLYGLGEHTK.R	[187-197]
	[R].VSLDTPADHVNVHVR.[E]		2.1197e-05	0.000915735	1	1	8	A0A3P6A8W3	0	1658.86	X	X	X	High	0.0004787	3.978e-06	58	R.VSLDTPADHVNVHVR.E	[727-741]
	[R].WEIPETVIPR.[T]		0.00122239	0.000915735	2	2	1	A0A3P6A8W3; A0A0D3B0N8	0	1239.67		X		High	0.0003184	0.0002924	55	R.WEIPETVIPR.T	[99-108]
A0A343IQS8	thioglucosidase OS=Brassica oleracea var. italica OX=36774 PE=2 SV=1	2106	129	10	2	7.06	62.6	548	0	21	X	X
	Annotated Sequence	Modifications	Qvality PEP	Qvality q-value	# Protein Groups	# Proteins	# PSMs	Master Protein Accessions	# Missed Cleavages	Theo. MH+ [Da]	Replicate 1	Replicate 2	Replicate 3	Confidence (by Search Engine): Mascot	Percolator q-Value (by Search Engine): Mascot	Percolator PEP (by Search Engine): Mascot	Ions Score (by Search Engine): Mascot	Sequence in Protein	Positions in Proteins
	[R].FSFAWSR.[I]		0.00387472	0.00185622	2	19	11	A0A678XDV3; A0A343IQS8	0	900.436	X	X	X	High	0.0007684	0.001001	55	R.FSFAWSR.I	[116-122]
	[K].GIYYVMDYFK.[TN]		0.00283418	0.00185622	3	19	2	A0A0D3DLW1; A0A678XDV3; A0A343IQS8	0	1298.61		X	X	High	0.0002159	0.0002065	37	K.GIYYVMDYFK.T	[408-417]
	[R].GVNQGGLDYYHK.[L]		0.000758461	0.000915735	2	12	27	A0A678XDV3; A0A343IQS8	0	1350.64	X	X	X	High	0.0002159	8.564e-05	54	R.GVNQGGLDYYHK.L	[132-143]
	[R].GVNQGGLDYYHK.[L]	1xDeamidated [Q4]	0.009287	0.00223896	2	12	3	A0A678XDV3; A0A343IQS8	0	1351.63		X	X	High	0.0008537	0.002243	34	R.GVNQGGLDYYHK.L	[132-143]
	[R].GVNVWDGFSHR.[Y]		0.000345372	0.000915735	2	10	12	A0A678XDV3; A0A343IQS8	0	1273.61	X	X	X	High	0.0002159	2.921e-05	60	R.GVNVWDGFSHR.Y	[67-77]
	[R].GYAVGTDAPGR.[C]		0.00347142	0.00185622	1	1	6	A0A343IQS8	0	1063.52	X	X		High	0.0005645	0.00117	45	R.GYAVGTDAPGR.C	[215-225]
	[KR].IGPVMITR.[WR]		0.00240884	0.00161505	3	26	14	A0A0D3DLW1; A0A678XDV3; A0A343IQS8	0	886.518	X	X	X	High	0.0003184	0.0006155	55	K.IGPVMITR.W	[274-281]
	[KR].IGPVMITR.[WR]	1xOxidation [M5]	0.00132443	0.000915735	3	26	21	A0A0D3DLW1; A0A678XDV3; A0A343IQS8	0	902.513	X	X	X	High	0.0002159	4.774e-05	57	K.IGPVMITR.W	[274-281]
	[K].LIDALLEK.[N]		0.00475412	0.00185622	2	12	12	A0A678XDV3; A0A343IQS8	0	914.556	X	X	X	High	0.0005645	0.00169	47	K.LIDALLEK.N	[144-151]
	[R].MNQFFHGWYMEPLTK.[G]		0.0153306	0.00368188	2	9	1	A0A678XDV3; A0A343IQS8	0	1928.88	X			High	0.001376	0.005281	28	R.MNQFFHGWYMEPLTK.G	[300-314]
	[R].MNQFFHGWYMEPLTK.[G]	1xOxidation [M]	0.000333827	0.000915735	2	9	5	A0A678XDV3; A0A343IQS8	0	1944.88		X	X	High	0.0002159	4.545e-06	48	R.MNQFFHGWYMEPLTK.G	[300-314]
	[R].MNQFFHGWYMEPLTK.[G]	2xOxidation [M1; M10]	0.000114514	0.000915735	2	9	4	A0A678XDV3; A0A343IQS8	0	1960.87	X	X	X	High	0.0002159	7.955e-07	47	R.MNQFFHGWYMEPLTK.G	[300-314]
	[K].NITPFVTLFHWDLPQTLKDEYEGFLDR.[Q]	1xDeamidated [Q15]	0.056066	0.00797752	1	1	1	A0A343IQS8	1	3295.63	X			High	0.003093	0.01488	26	K.NITPFVTLFHWDLPQTLKDEYEGFLDR.Q	[152-178]
	[R].QIIQDFK.[DN]		0.0521679	0.00721051	2	15	10	A0A678XDV3; A0A343IQS8	0	891.493	X	X	X	High	0.001408	0.01229	28	R.QIIQDFK.D	[179-185]
A0A3P6GPU8	5-oxoprolinase OS=Brassica oleracea OX=3712 GN=BOLC6T36984H PE=3 SV=1	988	47	12	12	5.96	137.5	1266	0	11	X	X	X
	Annotated Sequence	Modifications	Qvality PEP	Qvality q-value	# Protein Groups	# Proteins	# PSMs	Master Protein Accessions	# Missed Cleavages	Theo. MH+ [Da]	Replicate 1	Replicate 2	Replicate 3	Confidence (by Search Engine): Mascot	Percolator q-Value (by Search Engine): Mascot	Percolator PEP (by Search Engine): Mascot	Ions Score (by Search Engine): Mascot	Sequence in Protein	Positions in Proteins
	[K].AAVVGGNVLTSQR.[V]		0.000127037	0.000915735	1	2	10	A0A3P6GPU8	0	1271.71	X	X	X	High	0.0003184	2.961e-05	72	K.AAVVGGNVLTSQR.V	[1082-1094]
	[K].AIWEEGAAIK.[A]		0.048246	0.00721051	1	2	1	A0A3P6GPU8	0	1087.58		X		High	0.002378	0.01054	25	K.AIWEEGAAIK.A	[873-882]
	[R].GIGVTSILKPR.[A]		0.00169199	0.00161505	1	2	8	A0A3P6GPU8	0	1140.71	X	X	X	High	0.0002159	0.000339	34	R.GIGVTSILKPR.A	[638-648]
	[K].GVFQEEGIIK.[L]		0.023041	0.00518163	1	2	1	A0A3P6GPU8	0	1119.6		X		High	0.001128	0.005295	29	K.GVFQEEGIIK.L	[890-899]
	[R].KPVVVSILSER.[R]		0.00711949	0.00223896	1	2	4	A0A3P6GPU8	0	1226.75	X	X		High	0.0008354	0.001769	39	R.KPVVVSILSER.R	[1197-1207]
	[K].LFEQEYGFK.[L]		0.001275	0.000915735	1	2	9	A0A3P6GPU8	0	1160.56		X	X	High	0.0002159	4.473e-05	62	K.LFEQEYGFK.L	[615-623]
	[R].IPAGSFLSPSEK.[A]		0.00570714	0.00185622	1	1	1	A0A3P6GPU8	0	1232.65		X		High	0.0008354	0.001441	36	R.IPAGSFLSPSEK.A	[1070-1081]
	[R].IQDNLSDLQAQIAANQR.[G]		0.00047622	0.000915735	1	2	4	A0A3P6GPU8	0	1897.97		X	X	High	0.0002159	8.157e-06	49	R.IQDNLSDLQAQIAANQR.G	[919-935]
	[R].MGTTVATNALLER.[K]		0.035356	0.00634354	1	2	1	A0A3P6GPU8	0	1376.72		X		High	0.001951	0.00792	27	R.MGTTVATNALLER.K	[81-93]
	[R].MGTTVATNALLER.[K]	1xOxidation [M1]	0.00653355	0.00185622	1	2	2	A0A3P6GPU8	0	1392.72		X	X	High	0.0002159	0.0009022	33	R.MGTTVATNALLER.K	[81-93]
	[K].VNVLFMQSDGGLAPESR.[F]	1xOxidation [M6]	0.00975581	0.00223896	1	2	1	A0A3P6GPU8	0	1835.9			X	High	0.0002159	0.001621	32	K.VNVLFMQSDGGLAPESR.F	[267-283]
	[R].VTDVVLTAFK.[A]		0.0421469	0.00696376	1	2	1	A0A3P6GPU8	0	1092.63	X			High	0.002931	0.01194	26	R.VTDVVLTAFK.A	[1095-1104]
	[R].YDGTDTAIMVK.[G]		0.00039723	0.000915735	1	2	4	A0A3P6GPU8	0	1213.58		X	X	High	0.0002159	1.418e-05	68	R.YDGTDTAIMVK.G	[586-596]
A0A0D3CL44	thioredoxin-dependent peroxiredoxin OS=Brassica oleracea var. oleracea OX=109376 GN=106294651 PE=4 SV=1	3262	94	4	2	5.69	27.9	254	0	24	X	X	X
	Annotated Sequence	Modifications	Qvality PEP	Qvality q-value	# Protein Groups	# Proteins	# PSMs	Master Protein Accessions	# Missed Cleavages	Theo. MH+ [Da]	Replicate 1	Replicate 2	Replicate 3	Confidence (by Search Engine): Mascot	Percolator q-Value (by Search Engine): Mascot	Percolator PEP (by Search Engine): Mascot	Ions Score (by Search Engine): Mascot	Sequence in Protein	Positions in Proteins
	[K].AQADDLPLVGNK.[A]		0.000701587	0.000915735	1	1	13	A0A0D3CL44	0	1240.65	X	X	X	High	0.0002159	3.891e-05	55	K.AQADDLPLVGNK.A	[55-66]
	[K].EGVIQHSTINNLGIGR.[S]		8.13705e-07	0.000915735	2	6	31	A0A0D3BAS5; A0A0D3CL44	0	1707.91	X	X	X	High	0.0002159	8.235e-10	74	K.EGVIQHSTINNLGIGR.S	[191-206]
	[K].EGVIQHSTINNLGIGR.[S]	1xDeamidated [N]	3.17229e-06	0.000915735	2	6	29	A0A0D3BAS5; A0A0D3CL44	0	1708.9	X	X	X	High	0.0002159	6.302e-09	89	K.EGVIQHSTINNLGIGR.S	[191-206]
	[R].QSGGLGDLNYPLVSDVTK.[S]	1xGln->pyro-Glu [N-Term]	0.000142757	0.000915735	1	2	2	A0A0D3CL44	0	1845.92		X	X	High	0.0003184	3.314e-05	61	R.QSGGLGDLNYPLVSDVTK.S	[148-165]
	[R].QSGGLGDLNYPLVSDVTK.[S]		8.6853e-07	0.000915735	1	2	9	A0A0D3CL44	0	1862.95	X	X	X	High	0.0002159	1.355e-08	92	R.QSGGLGDLNYPLVSDVTK.S	[148-165]
	[K].SFGVLIHDQGIALR.[G]		0.000384005	0.000915735	2	6	10	A0A0D3BAS5; A0A0D3CL44	0	1525.85	X	X	X	High	0.0002159	7.822e-05	52	K.SFGVLIHDQGIALR.G	[170-183]
A0A0D3E636	Proteasome subunit alpha type OS=Brassica oleracea var. oleracea OX=109376 GN=106312910 PE=3 SV=1	1803	78	7	1	5.2	30.4	280	0	29	X	X	X
	Annotated Sequence	Modifications	Qvality PEP	Qvality q-value	# Protein Groups	# Proteins	# PSMs	Master Protein Accessions	# Missed Cleavages	Theo. MH+ [Da]	Replicate 1	Replicate 2	Replicate 3	Confidence (by Search Engine): Mascot	Percolator q-Value (by Search Engine): Mascot	Percolator PEP (by Search Engine): Mascot	Ions Score (by Search Engine): Mascot	Sequence in Protein	Positions in Proteins
	[M].FRNQYDTDVTTWSPTGR.[L]	1xDeamidated [Q4]	0.0410878	0.00696376	2	6	1	A0A0D3E636; A0A3P6BZU1	1	2044.94		X		High	0.002165	0.009076	31	M.FRNQYDTDVTTWSPTGR.L	[2-18]
	[R].LFQVEYAMEAVK.[Q]		0.000460458	0.000915735	3	8	4	A0A0D3E636; A0A0D3DK24; A0A3P6BZU1	0	1427.72	X	X	X	High	0.0002159	1.788e-05	45	R.LFQVEYAMEAVK.Q	[19-30]
	[R].LFQVEYAMEAVK.[Q]	1xOxidation [M8]	0.0362408	0.00634354	3	8	1	A0A0D3E636; A0A0D3DK24; A0A3P6BZU1	0	1443.72		X		High	0.001951	0.008118	29	R.LFQVEYAMEAVK.Q	[19-30]
	[R].NQYDTDVTTWSPTGR.[L]		0.000333827	0.000915735	3	8	8	A0A0D3E636; A0A0D3DK24; A0A3P6BZU1	0	1740.78	X	X	X	High	0.0002159	4.539e-06	41	R.NQYDTDVTTWSPTGR.L	[4-18]
	[K].QGSAAIGLR.[S]		0.0437954	0.00696376	3	8	4	A0A0D3E636; A0A0D3DK24; A0A3P6BZU1	0	872.495	X	X		High	0.002165	0.009618	39	K.QGSAAIGLR.S	[31-39]
	[R].SEAINHSFTYESPLPVGR.[L]		4.357e-06	0.000915735	1	3	39	A0A0D3E636	0	2003.98	X	X	X	High	0.0002159	6.918e-09	53	R.SEAINHSFTYESPLPVGR.L	[90-107]
	[R].SEAINHSFTYESPLPVGR.[L]	1xDeamidated [N5]	2.04729e-05	0.000915735	1	3	9	A0A0D3E636	0	2004.97	X	X	X	High	0.0002159	4.963e-08	64	R.SEAINHSFTYESPLPVGR.L	[90-107]
	[K].VDDHIGVAIAGLTADGR.[V]		0.000520109	0.000915735	3	8	10	A0A0D3E636; A0A0D3DK24; A0A3P6BZU1	0	1679.87	X	X	X	High	0.0002159	9.474e-06	62	K.VDDHIGVAIAGLTADGR.V	[66-82]
	[K].VIDTFEK.[V]		0.0176113	0.00395139	2	5	2	A0A0D3E636; A0A0D3DK24	0	851.451		X		High	0.0008537	0.004067	48	K.VIDTFEK.V	[231-237]
A0A0D3BDJ7	Proteasome subunit alpha type OS=Brassica oleracea var. oleracea OX=109376 PE=3 SV=1	1454	77	8	1	5.67	27.2	244	0	41		X	X
	Annotated Sequence	Modifications	Qvality PEP	Qvality q-value	# Protein Groups	# Proteins	# PSMs	Master Protein Accessions	# Missed Cleavages	Theo. MH+ [Da]	Replicate 1	Replicate 2	Replicate 3	Confidence (by Search Engine): Mascot	Percolator q-Value (by Search Engine): Mascot	Percolator PEP (by Search Engine): Mascot	Ions Score (by Search Engine): Mascot	Sequence in Protein	Positions in Proteins
	[K].ATEIEVGVVR.[A]		0.00344551	0.00185622	2	4	4	A0A0D3D4D5; A0A0D3BDJ7	0	1072.6	X	X		High	0.0007684	0.0008935	33	K.ATEIEVGVVR.A	[210-219]
	[K].EQEAINFLEK.[K]		0.00180635	0.00161505	2	4	7	A0A0D3D4D5; A0A0D3BDJ7	0	1220.62	X	X	X	High	0.0003184	0.0004497	42	K.EQEAINFLEK.K	[170-179]
	[K].EQEAINFLEK.[K]	1xDeamidated [N6]	0.0010216	0.000915735	2	4	1	A0A0D3D4D5; A0A0D3BDJ7	0	1221.6		X		High	0.0003184	0.0002419	52	K.EQEAINFLEK.K	[170-179]
	[R].FQYGYEMPADILAK.[W]		9.18348e-05	0.000915735	2	4	5	A0A0D3D4D5; A0A0D3BDJ7	0	1645.79	X	X	X	High	0.0004787	1.895e-05	61	R.FQYGYEMPADILAK.W	[103-116]
	[R].FQYGYEMPADILAK.[W]	1xOxidation [M7]	0.000102774	0.000915735	2	4	2	A0A0D3D4D5; A0A0D3BDJ7	0	1661.79	X	X		High	0.0003184	2.402e-05	69	R.FQYGYEMPADILAK.W	[103-116]
	[R].HITIFSPEGR.[L]		0.000656765	0.000915735	2	4	27	A0A0D3D4D5; A0A0D3BDJ7	0	1156.61	X	X	X	High	0.0004787	0.0001589	59	R.HITIFSPEGR.L	[12-21]
	[R].LFQVEYAFK.[A]		0.0322673	0.00593447	2	4	1	A0A0D3D4D5; A0A0D3BDJ7	0	1144.6		X		High	0.001839	0.00729	30	R.LFQVEYAFK.A	[22-30]
	[K].LLDESSVSHLFPVTK.[Y]		0.0179947	0.00395139	1	2	3	A0A0D3BDJ7	0	1671.9		X	X	High	0.0009497	0.003654	32	K.LLDESSVSHLFPVTK.Y	[60-74]
	[R].SLETEEIEEHLTAISERD.[-]		2.27226e-05	0.000915735	2	3	6	A0A0D3D4D5; A0A0D3BDJ7	1	2100.99	X	X	X	High	0.0002159	5.856e-08	84	R.SLETEEIEEHLTAISERD.-	[227-244]
	[K].YLGLLATGMTADSR.[S]		1.01259e-05	0.000915735	2	4	13	A0A0D3D4D5; A0A0D3BDJ7	0	1468.75	X	X	X	High	0.0002159	1.595e-08	74	K.YLGLLATGMTADSR.S	[75-88]
	[K].YLGLLATGMTADSR.[S]	1xOxidation [M9]	0.00173566	0.00161505	2	4	8	A0A0D3D4D5; A0A0D3BDJ7	0	1484.74	X	X	X	High	0.0002159	0.000105	37	K.YLGLLATGMTADSR.S	[75-88]
A0A0D3AI31	Glutamate dehydrogenase OS=Brassica oleracea var. oleracea OX=109376 GN=106321648 PE=3 SV=1	1900	80	11	2	6.42	44.6	411	0	44	X	X	X
	Annotated Sequence	Modifications	Qvality PEP	Qvality q-value	# Protein Groups	# Proteins	# PSMs	Master Protein Accessions	# Missed Cleavages	Theo. MH+ [Da]	Replicate 1	Replicate 2	Replicate 3	Confidence (by Search Engine): Mascot	Percolator q-Value (by Search Engine): Mascot	Percolator PEP (by Search Engine): Mascot	Ions Score (by Search Engine): Mascot	Sequence in Protein	Positions in Proteins
	[K].DDGTLVSYVGFR.[V]		0.00124608	0.000915735	1	1	4	A0A0D3AI31	0	1328.65	X	X	X	High	0.0004787	0.0003304	49	K.DDGTLVSYVGFR.V	[44-55]
	[K].FHGHSPAVVTGKPIDLGGSLGR.[ED]		3.52113e-06	0.000915735	2	7	6	A0A0D3AI31; A0A0D3EH53	0	2202.18	X	X	X	High	0.0003184	8.648e-07	58	K.FHGHSPAVVTGKPIDLGGSLGR.E	[160-181]
	[K].FIIEAANHPTDPDADEILSK.[K]		0.0143899	0.00368188	3	5	2	A0A0D3AI31; A0A0D3EH53; A0A0D3EEJ0	0	2196.08		X	X	High	0.001408	0.01064	27	K.FIIEAANHPTDPDADEILSK.K	[306-325]
	[K].GLTFVVQGFGNVGTWAAK.[L]		0.00819076	0.00223896	1	1	1	A0A0D3AI31	0	1851.98	X			High	0.0009797	0.002999	29	K.GLTFVVQGFGNVGTWAAK.L	[206-223]
	[R].GVVYATEALLAEYGK.[S]		3.09285e-05	0.000915735	2	5	4	A0A0D3AI31; A0A0D3EH53	0	1583.83	X	X	X	High	0.0002159	9.643e-08	89	R.GVVYATEALLAEYGK.S	[188-202]
	[K].IHDLIGIHTDVPAPDMGTNAQTMAWILDEYSK.[F]	1xOxidation [M16]	0.000643312	0.000915735	2	5	1	A0A0D3AI31; A0A0D3EH53	0	3568.71	X			High	0.0004787	0.0001556	44	K.IHDLIGIHTDVPAPDMGTNAQTMAWILDEYSK.F	[128-159]
	[R].MGAFTLGVNR.[V]		0.00105435	0.000915735	3	7	13	A0A0D3AI31; A0A0D3EH53; A0A0D3EEJ0	0	1065.55	X	X	X	High	0.0003184	0.0002495	54	R.MGAFTLGVNR.V	[390-399]
	[R].MGAFTLGVNR.[V]	1xOxidation [M1]	0.00328257	0.00185622	3	7	4	A0A0D3AI31; A0A0D3EH53; A0A0D3EEJ0	0	1081.55	X	X	X	High	0.0002159	0.0005506	34	R.MGAFTLGVNR.V	[390-399]
	[K].TAVADIPYGGAK.[G]		0.000419667	0.000915735	2	5	14	A0A0D3AI31; A0A0D3EH53	0	1162.61	X	X	X	High	0.0002159	2.065e-05	50	K.TAVADIPYGGAK.G	[91-102]
	[K].VNLELQK.[Y]		0.0174231	0.00395139	2	6	2	A0A0D3AI31; A0A0D3EH53	0	843.493		X	X	High	0.0009497	0.003506	55	K.VNLELQK.Y	[362-368]
	[K].VVAVSDITGAVR.[N]		0.000175597	0.000915735	2	5	27	A0A0D3AI31; A0A0D3EH53	0	1186.68	X	X	X	High	0.0002159	1.586e-06	68	K.VVAVSDITGAVR.N	[232-243]
	[R].YHPEVDPDEVNALAQLMTWK.[T]	1xOxidation [M17]	0.000374367	0.000915735	2	5	2	A0A0D3AI31; A0A0D3EH53	0	2372.12	X		X	High	0.0002159	5.465e-06	49	R.YHPEVDPDEVNALAQLMTWK.T	[71-90]
A0A0D3BAZ0	Uncharacterized protein OS=Brassica oleracea var. oleracea OX=109376 GN=106335088 PE=3 SV=1	646	22	9	2	5.25	71.2	650	0	18	X	X	X
	Annotated Sequence	Modifications	Qvality PEP	Qvality q-value	# Protein Groups	# Proteins	# PSMs	Master Protein Accessions	# Missed Cleavages	Theo. MH+ [Da]	Replicate 1	Replicate 2	Replicate 3	Confidence (by Search Engine): Mascot	Percolator q-Value (by Search Engine): Mascot	Percolator PEP (by Search Engine): Mascot	Ions Score (by Search Engine): Mascot	Sequence in Protein	Positions in Proteins
	[K].ATAGDTHLGGEDFDNR.[LM]		0.00182607	0.00161505	2	18	1	A0A0D3BAZ0; A0A0D3AE77	0	1675.73		X		High	0.0003184	0.0004544	33	K.ATAGDTHLGGEDFDNR.M	[227-242]
	[K].DAGVISGLNVMR.[I]		0.00784908	0.00223896	2	4	3	A0A0D3BAZ0; A0A0D3AE77	0	1231.65	X	X	X	High	0.0008354	0.001929	33	K.DAGVISGLNVMR.I	[164-175]
	[R].EIAEAYLGTSIK.[N]		0.000448968	0.000915735	1	2	3	A0A0D3BAZ0	0	1294.69	X	X	X	High	0.0002159	7.852e-06	52	R.EIAEAYLGTSIK.N	[133-144]
	[R].FSDPSVQADMR.[H]		5.25118e-05	0.000915735	2	4	3	A0A0D3BAZ0; A0A0D3AE77	0	1252.56	X	X	X	High	0.0003184	1.233e-05	89	R.FSDPSVQADMR.H	[81-91]
	[R].FSDPSVQADMR.[H]	1xOxidation [M10]	0.00884522	0.00223896	2	4	1	A0A0D3BAZ0; A0A0D3AE77	0	1268.56		X		High	0.0008537	0.002147	34	R.FSDPSVQADMR.H	[81-91]
	[K].NQVAMNPTNTVFDAK.[R]		0.000133223	0.000915735	2	4	1	A0A0D3BAZ0; A0A0D3AE77	0	1649.8	X			High	0.0004787	2.817e-05	66	K.NQVAMNPTNTVFDAK.R	[60-74]
	[K].NQVAMNPTNTVFDAK.[R]	1xOxidation [M5]	0.000189747	0.000915735	2	4	3	A0A0D3BAZ0; A0A0D3AE77	0	1665.79	X	X	X	High	0.0002159	1.251e-05	62	K.NQVAMNPTNTVFDAK.R	[60-74]
	[K].SNVHDVVLVGGSTR.[I]		0.000188121	0.000915735	2	4	2	A0A0D3BAZ0; A0A0D3AE77	0	1439.76		X	X	High	0.0003184	4.353e-05	56	K.SNVHDVVLVGGSTR.I	[335-348]
	[R].TTPSYVAFTDSER.[L]		0.000609527	0.000915735	2	14	3	A0A0D3BAZ0; A0A0D3AE77	0	1473.69	X	X	X	High	0.0002159	0.0001048	50	R.TTPSYVAFTDSER.L	[40-52]
	[R].VEIIANDQGNR.[T]		8.24128e-05	0.000915735	2	15	1	A0A0D3BAZ0; A0A0D3AE77	0	1228.63			X	High	0.0002159	4.685e-07	74	R.VEIIANDQGNR.T	[29-39]
	[K].VISGPAEKPMISVNYK.[G]		0.00725152	0.00223896	1	2	1	A0A0D3BAZ0	0	1732.93		X		High	0.0008354	0.001797	25	K.VISGPAEKPMISVNYK.G	[97-112]
A0A0D3DPF1	Proteasome subunit beta OS=Brassica oleracea var. oleracea OX=109376 GN=106308007 PE=3 SV=1	1818	54	5	1	5.85	29.6	274	0	27	X	X	X
	Annotated Sequence	Modifications	Qvality PEP	Qvality q-value	# Protein Groups	# Proteins	# PSMs	Master Protein Accessions	# Missed Cleavages	Theo. MH+ [Da]	Replicate 1	Replicate 2	Replicate 3	Confidence (by Search Engine): Mascot	Percolator q-Value (by Search Engine): Mascot	Percolator PEP (by Search Engine): Mascot	Ions Score (by Search Engine): Mascot	Sequence in Protein	Positions in Proteins
	[R].ASMGGYISSQSVK.[K]		0.00107106	0.000915735	2	5	8	A0A0D3DPF1; A0A0D3DXM3	0	1314.64	X	X	X	High	0.0002159	6.28e-05	40	R.ASMGGYISSQSVK.K	[77-89]
	[R].ASMGGYISSQSVK.[K]	1xOxidation [M3]	0.000249746	0.000915735	2	5	2	A0A0D3DPF1; A0A0D3DXM3	0	1330.63		X	X	High	0.0002159	1.865e-05	40	R.ASMGGYISSQSVK.K	[77-89]
	[R].DGASGGVASVYHVGPNGWK.[K]	1xDeamidated [N16]	8.03162e-07	0.000915735	1	3	7	A0A0D3DPF1	0	1858.87	X	X	X	High	0.0002159	3.919e-10	88	R.DGASGGVASVYHVGPNGWK.K	[224-242]
	[K].FDMSVEEASELAR.[R]	1xOxidation [M3]	9.92765e-05	0.000915735	2	5	4	A0A0D3DPF1; A0A0D3DXM3	0	1499.67	X	X		High	0.0003184	2.317e-05	69	K.FDMSVEEASELAR.R	[202-214]
	[R].FSVGSGSPYAYGVLDSGYK.[F]		2.49769e-06	0.000915735	2	5	11	A0A0D3DPF1; A0A0D3DXM3	0	1953.92	X	X	X	High	0.0002159	1.674e-09	104	R.FSVGSGSPYAYGVLDSGYK.F	[183-201]
	[K].LLANMLYSYR.[G]		0.000577414	0.000915735	2	5	7	A0A0D3DPF1; A0A0D3DXM3	0	1243.65	X	X	X	High	0.0003184	0.000134	70	K.LLANMLYSYR.G	[139-148]
	[K].LLANMLYSYR.[G]	1xDeamidated [N4]	0.00338174	0.00185622	2	5	1	A0A0D3DPF1; A0A0D3DXM3	0	1244.63	X			High	0.0005645	0.001132	57	K.LLANMLYSYR.G	[139-148]
	[K].LLANMLYSYR.[G]	1xOxidation [M5]	0.000619741	0.000915735	2	5	14	A0A0D3DPF1; A0A0D3DXM3	0	1259.65	X	X	X	High	0.0002159	2.404e-05	63	K.LLANMLYSYR.G	[139-148]
A0A0D3EH53	Glutamate dehydrogenase OS=Brassica oleracea var. oleracea OX=109376 GN=106313607 PE=3 SV=1	2025	82	10	1	6.44	51.2	471	0	34	X	X	X
	Annotated Sequence	Modifications	Qvality PEP	Qvality q-value	# Protein Groups	# Proteins	# PSMs	Master Protein Accessions	# Missed Cleavages	Theo. MH+ [Da]	Replicate 1	Replicate 2	Replicate 3	Confidence (by Search Engine): Mascot	Percolator q-Value (by Search Engine): Mascot	Percolator PEP (by Search Engine): Mascot	Ions Score (by Search Engine): Mascot	Sequence in Protein	Positions in Proteins
	[K].FHGHSPAVVTGKPIDLGGSLGR.[ED]		3.52113e-06	0.000915735	2	7	6	A0A0D3AI31; A0A0D3EH53	0	2202.18	X	X	X	High	0.0003184	8.648e-07	58	K.FHGHSPAVVTGKPIDLGGSLGR.E	[220-241]
	[K].FIIEAANHPTDPDADEILSK.[K]		0.0143899	0.00368188	3	5	2	A0A0D3AI31; A0A0D3EH53; A0A0D3EEJ0	0	2196.08		X	X	High	0.001408	0.01064	27	K.FIIEAANHPTDPDADEILSK.K	[366-385]
	[R].GVVYATEALLAEYGK.[S]		3.09285e-05	0.000915735	2	5	4	A0A0D3AI31; A0A0D3EH53	0	1583.83	X	X	X	High	0.0002159	9.643e-08	89	R.GVVYATEALLAEYGK.S	[248-262]
	[K].IHDLIGIHTDVPAPDMGTNAQTMAWILDEYSK.[F]	1xOxidation [M16]	0.000643312	0.000915735	2	5	1	A0A0D3AI31; A0A0D3EH53	0	3568.71	X			High	0.0004787	0.0001556	44	K.IHDLIGIHTDVPAPDMGTNAQTMAWILDEYSK.F	[188-219]
	[R].MGAFTLGVNR.[V]		0.00105435	0.000915735	3	7	13	A0A0D3AI31; A0A0D3EH53; A0A0D3EEJ0	0	1065.55	X	X	X	High	0.0003184	0.0002495	54	R.MGAFTLGVNR.V	[450-459]
	[R].MGAFTLGVNR.[V]	1xOxidation [M1]	0.00328257	0.00185622	3	7	4	A0A0D3AI31; A0A0D3EH53; A0A0D3EEJ0	0	1081.55	X	X	X	High	0.0002159	0.0005506	34	R.MGAFTLGVNR.V	[450-459]
	[R].NPEGIDINALLK.[H]		0.000414383	0.000915735	1	4	7	A0A0D3EH53	0	1296.72	X	X	X	High	0.0002159	6.501e-06	52	R.NPEGIDINALLK.H	[304-315]
	[K].TAVADIPYGGAK.[G]		0.000419667	0.000915735	2	5	14	A0A0D3AI31; A0A0D3EH53	0	1162.61	X	X	X	High	0.0002159	2.065e-05	50	K.TAVADIPYGGAK.G	[151-162]
	[K].VNLELQK.[Y]		0.0174231	0.00395139	2	6	2	A0A0D3AI31; A0A0D3EH53	0	843.493		X	X	High	0.0009497	0.003506	55	K.VNLELQK.Y	[422-428]
	[K].VVAVSDITGAVR.[N]		0.000175597	0.000915735	2	5	27	A0A0D3AI31; A0A0D3EH53	0	1186.68	X	X	X	High	0.0002159	1.586e-06	68	K.VVAVSDITGAVR.N	[292-303]
	[R].YHPEVDPDEVNALAQLMTWK.[T]	1xOxidation [M17]	0.000374367	0.000915735	2	5	2	A0A0D3AI31; A0A0D3EH53	0	2372.12	X		X	High	0.0002159	5.465e-06	49	R.YHPEVDPDEVNALAQLMTWK.T	[131-150]
A0A0D3EDP0	Sucrose synthase OS=Brassica oleracea var. oleracea OX=109376 GN=106318311 PE=3 SV=1	1777	79	12	3	6.11	92.2	805	0	15	X	X	X
	Annotated Sequence	Modifications	Qvality PEP	Qvality q-value	# Protein Groups	# Proteins	# PSMs	Master Protein Accessions	# Missed Cleavages	Theo. MH+ [Da]	Replicate 1	Replicate 2	Replicate 3	Confidence (by Search Engine): Mascot	Percolator q-Value (by Search Engine): Mascot	Percolator PEP (by Search Engine): Mascot	Ions Score (by Search Engine): Mascot	Sequence in Protein	Positions in Proteins
	[R].AMETEMLQR.[I]		0.00380128	0.00185622	1	2	7	A0A0D3EDP0	0	1108.51	X	X	X	High	0.0002159	0.0003586	55	R.AMETEMLQR.I	[312-320]
	[R].ELVNLVVVGGDR.[R]		0.000148413	0.000915735	2	2	12	A0A0D3B255; A0A0D3EDP0	0	1269.72	X	X	X	High	0.0002159	2.989e-06	81	R.ELVNLVVVGGDR.R	[600-611]
	[K].GGPAEIIVHGK.[S]		0.00784908	0.00223896	2	2	2	A0A0D3B255; A0A0D3EDP0	0	1077.61		X	X	High	0.0002159	0.001183	33	K.GGPAEIIVHGK.S	[695-705]
	[R].LNETLVAQR.[N]		0.00433709	0.00185622	2	3	3	A0A0D3B255; A0A0D3EDP0	0	1043.58		X	X	High	0.0002159	0.0004827	49	R.LNETLVAQR.N	[16-24]
	[R].IQQQGLNITPR.[I]		0.000643312	0.000915735	1	2	19	A0A0D3EDP0	0	1267.71	X	X	X	High	0.0002159	0.0001047	63	R.IQQQGLNITPR.I	[321-331]
	[R].IQQQGLNITPR.[I]	1xDeamidated [Q/N]	0.00404252	0.00185622	1	2	3	A0A0D3EDP0	0	1268.7		X	X	High	0.0007684	0.001043	49	R.IQQQGLNITPR.I	[321-331]
	[K].MYDLIEEYK.[L]		0.00398048	0.00185622	1	1	1	A0A0D3EDP0	0	1203.56			X	High	0.0002159	0.0003901	45	K.MYDLIEEYK.L	[627-635]
	[K].MYDLIEEYK.[L]	1xOxidation [M1]	0.00561074	0.00185622	1	1	2	A0A0D3EDP0	0	1219.56		X	X	High	0.0002159	0.0009477	44	K.MYDLIEEYK.L	[627-635]
	[R].NEVLALLSR.[V]		0.0173298	0.00395139	2	3	2	A0A0D3B255; A0A0D3EDP0	0	1014.59		X	X	High	0.0008537	0.004018	27	R.NEVLALLSR.V	[25-33]
	[K].TKYPDSDIYWK.[DK]		0.00280343	0.00185622	3	5	4	A0A0D3E006; A0A0D3B255; A0A0D3EDP0	1	1415.68	X	X	X	High	0.0006033	0.0007233	38	K.TKYPDSDIYWK.K	[441-451]
	[R].VVHGIDVFDPK.[F]		0.0275016	0.00518163	3	4	1	A0A0D3E006; A0A0D3B255; A0A0D3EDP0	0	1225.66		X		High	0.002895	0.01754	29	R.VVHGIDVFDPK.F	[508-518]
	[R].YLEMFYALK.[Y]	1xOxidation [M4]	0.00742104	0.00223896	2	2	1	A0A0D3B255; A0A0D3EDP0	0	1193.59			X	High	0.0002159	0.00109	52	R.YLEMFYALK.Y	[784-792]
	[K].YIGDGVEFLNR.[H]		6.19164e-05	0.000915735	2	2	14	A0A0D3B255; A0A0D3EDP0	0	1282.64	X	X	X	High	0.0002159	2.951e-07	76	K.YIGDGVEFLNR.H	[152-162]
	[K].YTWQIYSQR.[L]		0.00252423	0.00185622	2	2	8	A0A0D3B255; A0A0D3EDP0	0	1244.61	X	X	X	High	0.0006033	0.0006474	46	K.YTWQIYSQR.L	[751-759]
A0A0D3BAS5	thioredoxin-dependent peroxiredoxin OS=Brassica oleracea var. oleracea OX=109376 GN=106334411 PE=4 SV=1	3318	104	5	3	6.57	28.7	262	0	23	X	X	X
	Annotated Sequence	Modifications	Qvality PEP	Qvality q-value	# Protein Groups	# Proteins	# PSMs	Master Protein Accessions	# Missed Cleavages	Theo. MH+ [Da]	Replicate 1	Replicate 2	Replicate 3	Confidence (by Search Engine): Mascot	Percolator q-Value (by Search Engine): Mascot	Percolator PEP (by Search Engine): Mascot	Ions Score (by Search Engine): Mascot	Sequence in Protein	Positions in Proteins
	[K].AQTDDLPLVGNK.[A]		6.93012e-05	0.000915735	1	2	29	A0A0D3BAS5	0	1270.66	X	X	X	High	0.0002159	3.537e-07	73	K.AQTDDLPLVGNK.A	[63-74]
	[K].EGVIQHSTINNLGIGR.[S]		8.13705e-07	0.000915735	2	6	31	A0A0D3BAS5; A0A0D3CL44	0	1707.91	X	X	X	High	0.0002159	8.235e-10	74	K.EGVIQHSTINNLGIGR.S	[199-214]
	[K].EGVIQHSTINNLGIGR.[S]	1xDeamidated [N]	3.17229e-06	0.000915735	2	6	29	A0A0D3BAS5; A0A0D3CL44	0	1708.9	X	X	X	High	0.0002159	6.302e-09	89	K.EGVIQHSTINNLGIGR.S	[199-214]
	[R].KSGGLGDLNYPLISDVTK.[S]		0.000292536	0.000915735	1	5	3	A0A0D3BAS5	1	1877		X		High	0.0003184	6.766e-05	62	R.KSGGLGDLNYPLISDVTK.S	[156-173]
	[K].SFGVLIHDQGIALR.[G]		0.000384005	0.000915735	2	6	10	A0A0D3BAS5; A0A0D3CL44	0	1525.85	X	X	X	High	0.0002159	7.822e-05	52	K.SFGVLIHDQGIALR.G	[178-191]
	[K].SGGLGDLNYPLISDVTK.[S]		0.0103047	0.00223896	1	5	2	A0A0D3BAS5	0	1748.91		X		High	0.0008537	0.002465	30	K.SGGLGDLNYPLISDVTK.S	[157-173]
A0A3P6EYT3	Catalase (Fragment) OS=Brassica oleracea OX=3712 GN=BOLC7T42832H PE=3 SV=1	1355	75	11	8	7.46	112.5	975	0	15	X	X	X
	Annotated Sequence	Modifications	Qvality PEP	Qvality q-value	# Protein Groups	# Proteins	# PSMs	Master Protein Accessions	# Missed Cleavages	Theo. MH+ [Da]	Replicate 1	Replicate 2	Replicate 3	Confidence (by Search Engine): Mascot	Percolator q-Value (by Search Engine): Mascot	Percolator PEP (by Search Engine): Mascot	Ions Score (by Search Engine): Mascot	Sequence in Protein	Positions in Proteins
	[R].APGVQTPVIVR.[F]		0.00189327	0.00161505	2	13	19	A0A3P6EYT3; A0A0D3DHS1	0	1136.68	X	X	X	High	0.0003184	0.0004726	57	R.APGVQTPVIVR.F	[93-103]
	[R].DEEINYYPSK.[F]		0.00759568	0.00223896	1	6	2	A0A3P6EYT3	0	1257.56	X	X		High	0.0008354	0.001868	32	R.DEEINYYPSK.F	[388-397]
	[R].DEEVNYFPSR.[LYV]		0.00951793	0.00223896	2	13	1	A0A3P6EYT3; A0A0D3DHS1	0	1255.56			X	High	0.0002159	0.001563	29	R.DEEVNYFPSR.L	[870-879]
	[R].DGIQFPDVVHALKPNPK.[T]		0.00247918	0.00161505	1	6	1	A0A3P6EYT3	0	1875.01	X			High	0.0005645	0.0007733	25	R.DGIQFPDVVHALKPNPK.T	[148-164]
	[K].DLHDAIASGNYPEWK.[L]		0.000116513	0.000915735	1	6	6	A0A3P6EYT3	0	1715.8	X	X	X	High	0.0002159	8.189e-07	66	K.DLHDAIASGNYPEWK.L	[255-269]
	[R].GPVLLEDYHLIEK.[V]		9.26334e-05	0.000915735	1	6	2	A0A3P6EYT3	0	1525.83	X	X		High	0.0004787	1.913e-05	57	R.GPVLLEDYHLIEK.V	[39-51]
	[R].HMEGFGVHTYTLVSK.[S]	1xOxidation [M2]	0.00090651	0.000915735	1	6	2	A0A3P6EYT3	0	1721.83		X	X	High	0.0002159	0.0007744	26	R.HMEGFGVHTYTLVSK.S	[202-216]
	[R].IFAYGDTQR.[H]		0.00380128	0.00185622	1	6	16	A0A3P6EYT3	0	1070.53	X	X	X	High	0.0005645	0.001302	58	R.IFAYGDTQR.H	[346-354]
	[R].LGPNYLQLPVNAPK.[C]		2.30206e-05	0.000915735	2	15	9	A0A3P6EYT3; A0A0D3DHS1	0	1523.86	X	X	X	High	0.0002159	5.971e-08	62	R.LGPNYLQLPVNAPK.C; R.LGPNYLQLPVNAPK.C	[357-370]; [839-852]
	[K].TNIQEYWR.[I]		0.00901879	0.00223896	1	6	12	A0A3P6EYT3	0	1109.54	X	X	X	High	0.0002159	0.001454	34	K.TNIQEYWR.I	[165-172]
	[R].WVEILSEPR.[L]		0.00830878	0.00223896	1	6	5	A0A3P6EYT3	0	1128.6	X	X	X	High	0.0005937	0.00245	32	R.WVEILSEPR.L	[451-459]
A0A0D3A3R7	11S globulin OS=Brassica oleracea var. oleracea OX=109376 GN=106294439 PE=3 SV=1	1999	62	5	3	7.74	54.4	490	0	11	X	X	X
	Annotated Sequence	Modifications	Qvality PEP	Qvality q-value	# Protein Groups	# Proteins	# PSMs	Master Protein Accessions	# Missed Cleavages	Theo. MH+ [Da]	Replicate 1	Replicate 2	Replicate 3	Confidence (by Search Engine): Mascot	Percolator q-Value (by Search Engine): Mascot	Percolator PEP (by Search Engine): Mascot	Ions Score (by Search Engine): Mascot	Sequence in Protein	Positions in Proteins
	[R].ADVYKPNLGR.[V]		0.00199123	0.00161505	2	2	2	A0A0D3DNB7; A0A0D3A3R7	0	1132.61	X	X		High	0.0003184	0.0005015	35	R.ADVYKPNLGR.V	[321-330]
	[K].FNTLETTLTR.[A]		0.000849924	0.000915735	1	1	8	A0A0D3A3R7	0	1195.63	X	X	X	High	0.0002159	2.18e-05	53	K.FNTLETTLTR.A	[466-475]
	[R].IKFNTLETTLTR.[A]		0.004236	0.00185622	1	1	4	A0A0D3A3R7	1	1436.81	X	X		High	0.0005645	0.001483	53	R.IKFNTLETTLTR.A	[464-475]
	[R].IQVVNDNGQNVLDQQVQK.[G]		7.90363e-06	0.000915735	2	2	16	A0A0D3DNB7; A0A0D3A3R7	0	2039.05	X	X	X	High	0.0002159	1.079e-08	95	R.IQVVNDNGQNVLDQQVQK.G	[381-398]
	[R].IQVVNDNGQNVLDQQVQK.[G]	1xDeamidated [N/Q]	2.01203e-05	0.000915735	2	2	18	A0A0D3DNB7; A0A0D3A3R7	0	2040.04	X	X	X	High	0.0002159	3.049e-06	80	R.IQVVNDNGQNVLDQQVQK.G	[381-398]
	[K].TNANAMVSTLAGR.[T]		6.72938e-06	0.000915735	1	1	9	A0A0D3A3R7	0	1305.66	X	X	X	High	0.0002159	8.231e-09	81	K.TNANAMVSTLAGR.T	[426-438]
	[K].TNANAMVSTLAGR.[T]	1xOxidation [M6]	0.000614614	0.000915735	1	1	5	A0A0D3A3R7	0	1321.65	X	X		High	0.0003184	0.0001427	50	K.TNANAMVSTLAGR.T	[426-438]
A0A0D3B9F1	14-3-3 domain-containing protein OS=Brassica oleracea var. oleracea OX=109376 GN=106336139 PE=3 SV=1	1459	72	7	2	4.78	29.4	261	0	27	X	X	X
	Annotated Sequence	Modifications	Qvality PEP	Qvality q-value	# Protein Groups	# Proteins	# PSMs	Master Protein Accessions	# Missed Cleavages	Theo. MH+ [Da]	Replicate 1	Replicate 2	Replicate 3	Confidence (by Search Engine): Mascot	Percolator q-Value (by Search Engine): Mascot	Percolator PEP (by Search Engine): Mascot	Ions Score (by Search Engine): Mascot	Sequence in Protein	Positions in Proteins
	[K].DAAESTLLAYK.[S]		0.00699057	0.00223896	1	1	3	A0A0D3B9F1	0	1181.6	X	X		High	0.0008115	0.002565	42	K.DAAESTLLAYK.S	[146-156]
	[K].DSTLIMQLLR.[D]		0.00196276	0.00161505	13	31	4	A0A3P6FKK7; A0A0D3AIF5; A0A0D2ZSK7; A0A0D2ZTX3; A0A0D3CW05; A0A0D3BI14; A0A0D3B9F1; A0A0D3BET0; A0A3P6BE69; A0A0D3E2C2; A0A0D3D7E8; A0A3P6EYD0; A0A0D3ARF8	0	1189.66	X	X	X	High	0.0002159	0.0001012	39	K.DSTLIMQLLR.D	[219-228]
	[K].DSTLIMQLLR.[D]	1xOxidation [M6]	0.00198408	0.00161505	13	31	11	A0A3P6FKK7; A0A0D3AIF5; A0A0D2ZSK7; A0A0D2ZTX3; A0A0D3CW05; A0A0D3BI14; A0A0D3B9F1; A0A0D3BET0; A0A3P6BE69; A0A0D3E2C2; A0A0D3D7E8; A0A3P6EYD0; A0A0D3ARF8	0	1205.66	X	X	X	High	0.0003184	0.0004989	47	K.DSTLIMQLLR.D	[219-228]
	[R].KDAAESTLLAYK.[S]		4.32007e-05	0.000915735	1	1	16	A0A0D3B9F1	1	1309.7	X	X	X	High	0.0002159	6.871e-07	63	R.KDAAESTLLAYK.S	[145-156]
	[R].IISSIEQKEESR.[G]		0.0002663	0.000915735	5	12	3	A0A0D2ZTX3; A0A0D3CW05; A0A0D3B9F1; A0A3P6EYD0; A0A0D3ARF8	1	1418.75	X	X	X	High	0.0002159	3.54e-06	53	R.IISSIEQKEESR.G	[65-76]
	[R].IISSIEQKEESR.[G]	1xDeamidated [Q7]	0.000426814	0.000915735	5	12	3	A0A0D2ZTX3; A0A0D3CW05; A0A0D3B9F1; A0A3P6EYD0; A0A0D3ARF8	1	1419.73	X	X	X	High	0.0003184	9.895e-05	48	R.IISSIEQKEESR.G	[65-76]
	[R].NLLSVAYK.[N]		0.00863398	0.00223896	10	24	14	A0A3P6FKK7; A0A0D3AIF5; A0A0D2ZSK7; A0A0D2ZTX3; A0A0D3CW05; A0A0D3B9F1; A0A0D3BET0; A0A0D3E2C2; A0A3P6EYD0; A0A0D3ARF8	0	907.525	X	X	X	High	0.0008537	0.002097	46	R.NLLSVAYK.N	[46-53]
	[K].SAQDIALADLPPTHPIR.[L]		3.11982e-05	0.000915735	2	2	14	A0A0D2ZTX3; A0A0D3B9F1	0	1814.98	X	X	X	High	0.0002159	1.407e-06	54	K.SAQDIALADLPPTHPIR.L	[157-173]
	[K].TVDSEELTVEER.[N]		5.80185e-05	0.000915735	2	6	4	A0A0D2ZTX3; A0A0D3B9F1	0	1406.66	X	X	X	High	0.0003184	1.365e-05	81	K.TVDSEELTVEER.N	[34-45]
A0A0D3B0N8	Alpha-glucosidase OS=Brassica oleracea var. oleracea OX=109376 GN=106334787 PE=3 SV=1	767	41	8	2	5.73	100.6	898	0	10	X	X	X
	Annotated Sequence	Modifications	Qvality PEP	Qvality q-value	# Protein Groups	# Proteins	# PSMs	Master Protein Accessions	# Missed Cleavages	Theo. MH+ [Da]	Replicate 1	Replicate 2	Replicate 3	Confidence (by Search Engine): Mascot	Percolator q-Value (by Search Engine): Mascot	Percolator PEP (by Search Engine): Mascot	Ions Score (by Search Engine): Mascot	Sequence in Protein	Positions in Proteins
	[K].ATHQAMEDITGK.[R]		0.0002663	0.000915735	2	2	6	A0A3P6A8W3; A0A0D3B0N8	0	1301.62	X	X	X	High	0.0003184	6.159e-05	58	K.ATHQAMEDITGK.R	[520-531]
	[K].DFTLDPVNFPEDK.[M]		4.85686e-05	0.000915735	2	2	8	A0A3P6A8W3; A0A0D3B0N8	0	1536.72	X	X	X	High	0.0002159	1.987e-07	68	K.DFTLDPVNFPEDK.M	[351-363]
	[R].DGEPYLGEVWPGK.[V]		0.00178035	0.00161505	1	1	2	A0A0D3B0N8	0	1446.69		X	X	High	0.0003184	0.0004418	48	R.DGEPYLGEVWPGK.V	[409-421]
	[R].EGSIVAMQGEAMTTR.[E]		0.00349756	0.00185622	1	1	6	A0A0D3B0N8	0	1580.74	X	X	X	High	0.0002159	0.0003069	35	R.EGSIVAMQGEAMTTR.E	[742-756]
	[R].EGSIVAMQGEAMTTR.[E]	1xOxidation [M7]	9.46603e-05	0.000915735	1	1	3	A0A0D3B0N8	0	1596.74		X	X	High	0.0002159	1.379e-05	42	R.EGSIVAMQGEAMTTR.E	[742-756]
	[R].GMEADVFIK.[R]		0.0111697	0.0027483	2	2	2	A0A3P6A8W3; A0A0D3B0N8	0	1009.5		X		High	0.0008537	0.002656	38	R.GMEADVFIK.R	[399-407]
	[R].GMEADVFIK.[R]	1xOxidation [M2]	0.00393472	0.00185622	2	2	1	A0A3P6A8W3; A0A0D3B0N8	0	1025.5			X	High	0.0002159	0.0003822	47	R.GMEADVFIK.R	[399-407]
	[R].SEVVNPEYASR.[M]		0.00174833	0.00161505	2	2	2	A0A3P6A8W3; A0A0D3B0N8	0	1250.6		X	X	High	0.0002159	0.0001547	44	R.SEVVNPEYASR.M	[816-826]
	[K].SIMISPALEK.[G]		0.00343265	0.00185622	2	2	7	A0A3P6A8W3; A0A0D3B0N8	0	1088.6	X	X	X	High	0.0002159	0.0002976	51	K.SIMISPALEK.G	[686-695]
	[K].SIMISPALEK.[G]	1xOxidation [M3]	0.0121831	0.0027483	2	2	3	A0A3P6A8W3; A0A0D3B0N8	0	1104.6		X	X	High	0.0008537	0.002868	38	K.SIMISPALEK.G	[686-695]
	[R].WEIPETVIPR.[T]		0.00122239	0.000915735	2	2	1	A0A3P6A8W3; A0A0D3B0N8	0	1239.67		X		High	0.0003184	0.0002924	55	R.WEIPETVIPR.T	[99-108]
A0A0D2ZTX3	14-3-3 domain-containing protein OS=Brassica oleracea var. oleracea OX=109376 GN=106320967 PE=3 SV=1	1372	68	7	2	4.78	29.4	261	0	27	X	X	X
	Annotated Sequence	Modifications	Qvality PEP	Qvality q-value	# Protein Groups	# Proteins	# PSMs	Master Protein Accessions	# Missed Cleavages	Theo. MH+ [Da]	Replicate 1	Replicate 2	Replicate 3	Confidence (by Search Engine): Mascot	Percolator q-Value (by Search Engine): Mascot	Percolator PEP (by Search Engine): Mascot	Ions Score (by Search Engine): Mascot	Sequence in Protein	Positions in Proteins
	[K].DAAENTLVAYK.[S]		0.000190566	0.000915735	1	1	6	A0A0D2ZTX3	0	1194.6	X	X	X	High	0.0003184	4.423e-05	81	K.DAAENTLVAYK.S	[146-156]
	[K].DSTLIMQLLR.[D]		0.00196276	0.00161505	13	31	4	A0A3P6FKK7; A0A0D3AIF5; A0A0D2ZSK7; A0A0D2ZTX3; A0A0D3CW05; A0A0D3BI14; A0A0D3B9F1; A0A0D3BET0; A0A3P6BE69; A0A0D3E2C2; A0A0D3D7E8; A0A3P6EYD0; A0A0D3ARF8	0	1189.66	X	X	X	High	0.0002159	0.0001012	39	K.DSTLIMQLLR.D	[219-228]
	[K].DSTLIMQLLR.[D]	1xOxidation [M6]	0.00198408	0.00161505	13	31	11	A0A3P6FKK7; A0A0D3AIF5; A0A0D2ZSK7; A0A0D2ZTX3; A0A0D3CW05; A0A0D3BI14; A0A0D3B9F1; A0A0D3BET0; A0A3P6BE69; A0A0D3E2C2; A0A0D3D7E8; A0A3P6EYD0; A0A0D3ARF8	0	1205.66	X	X	X	High	0.0003184	0.0004989	47	K.DSTLIMQLLR.D	[219-228]
	[R].KDAAENTLVAYK.[S]		0.00114018	0.000915735	1	1	9	A0A0D2ZTX3	1	1322.7	X	X	X	High	0.0002159	7.644e-05	52	R.KDAAENTLVAYK.S	[145-156]
	[R].IISSIEQKEESR.[G]		0.0002663	0.000915735	5	12	3	A0A0D2ZTX3; A0A0D3CW05; A0A0D3B9F1; A0A3P6EYD0; A0A0D3ARF8	1	1418.75	X	X	X	High	0.0002159	3.54e-06	53	R.IISSIEQKEESR.G	[65-76]
	[R].IISSIEQKEESR.[G]	1xDeamidated [Q7]	0.000426814	0.000915735	5	12	3	A0A0D2ZTX3; A0A0D3CW05; A0A0D3B9F1; A0A3P6EYD0; A0A0D3ARF8	1	1419.73	X	X	X	High	0.0003184	9.895e-05	48	R.IISSIEQKEESR.G	[65-76]
	[R].NLLSVAYK.[N]		0.00863398	0.00223896	10	24	14	A0A3P6FKK7; A0A0D3AIF5; A0A0D2ZSK7; A0A0D2ZTX3; A0A0D3CW05; A0A0D3B9F1; A0A0D3BET0; A0A0D3E2C2; A0A3P6EYD0; A0A0D3ARF8	0	907.525	X	X	X	High	0.0008537	0.002097	46	R.NLLSVAYK.N	[46-53]
	[K].SAQDIALADLPPTHPIR.[L]		3.11982e-05	0.000915735	2	2	14	A0A0D2ZTX3; A0A0D3B9F1	0	1814.98	X	X	X	High	0.0002159	1.407e-06	54	K.SAQDIALADLPPTHPIR.L	[157-173]
	[K].TVDSEELTVEER.[N]		5.80185e-05	0.000915735	2	6	4	A0A0D2ZTX3; A0A0D3B9F1	0	1406.66	X	X	X	High	0.0003184	1.365e-05	81	K.TVDSEELTVEER.N	[34-45]
A0A0D3CSM0	acylaminoacyl-peptidase OS=Brassica oleracea var. oleracea OX=109376 GN=106300842 PE=3 SV=1	900	43	9	9	6.04	84.2	769	0	15	X	X	X
	Annotated Sequence	Modifications	Qvality PEP	Qvality q-value	# Protein Groups	# Proteins	# PSMs	Master Protein Accessions	# Missed Cleavages	Theo. MH+ [Da]	Replicate 1	Replicate 2	Replicate 3	Confidence (by Search Engine): Mascot	Percolator q-Value (by Search Engine): Mascot	Percolator PEP (by Search Engine): Mascot	Ions Score (by Search Engine): Mascot	Sequence in Protein	Positions in Proteins
	[K].EFITIPSIDK.[A]		0.00477339	0.00185622	1	2	1	A0A0D3CSM0	0	1162.64		X		High	0.0008354	0.001223	38	K.EFITIPSIDK.A	[29-38]
	[R].FHQMSPISHISK.[V]		0.00011906	0.000915735	1	2	3	A0A0D3CSM0	0	1411.72	X		X	High	0.0002159	8.452e-07	37	R.FHQMSPISHISK.V	[688-699]
	[R].FHQMSPISHISK.[V]	1xOxidation [M4]	0.000283926	0.000915735	1	2	3	A0A0D3CSM0	0	1427.71	X	X	X	High	0.0004787	6.349e-05	35	R.FHQMSPISHISK.V	[688-699]
	[R].GSLGFGEDALQSLPGK.[V]		0.00575615	0.00185622	1	2	2	A0A0D3CSM0	0	1575.8			X	High	0.0002159	0.0007346	41	R.GSLGFGEDALQSLPGK.V	[575-590]
	[K].KPIEAIYVSSSK.[S]		4.13664e-05	0.000915735	1	2	12	A0A0D3CSM0	0	1321.74	X	X	X	High	0.0004787	8.096e-06	75	K.KPIEAIYVSSSK.S	[517-528]
	[K].SISSGFSPLFSK.[D]		0.000343908	0.000915735	1	2	4	A0A0D3CSM0	0	1256.65	X	X	X	High	0.0003184	7.949e-05	69	K.SISSGFSPLFSK.D	[312-323]
	[R].SISVGQVVWSPSSK.[G]		0.00132443	0.000915735	1	2	1	A0A0D3CSM0	0	1460.77		X		High	0.0003184	0.0003192	53	R.SISVGQVVWSPSSK.G	[238-251]
	[K].TAVDSGAHWGTESLHK.[I]		0.000951108	0.000915735	1	2	5	A0A0D3CSM0	0	1695.81	X	X	X	High	0.0003184	0.0002245	42	K.TAVDSGAHWGTESLHK.I	[335-350]
	[R].VPISNGIQYVR.[A]		0.013871	0.00368188	1	2	2	A0A0D3CSM0	0	1245.69		X	X	High	0.0005937	0.002898	30	R.VPISNGIQYVR.A	[715-725]
	[R].VPISNGIQYVR.[A]	1xDeamidated [N5]	0.0063059	0.00185622	1	2	4	A0A0D3CSM0	0	1246.68	X		X	High	0.0005645	0.002304	33	R.VPISNGIQYVR.A	[715-725]
	[K].VTSGLSSLEFK.[I]		0.00100158	0.000915735	1	2	6	A0A0D3CSM0	0	1167.63	X	X	X	High	0.0003184	0.0002369	69	K.VTSGLSSLEFK.I	[488-498]
A0A0D3AE77	Uncharacterized protein OS=Brassica oleracea var. oleracea OX=109376 GN=106318090 PE=3 SV=1	560	19	8	1	5.25	71.1	648	0	17	X
	Annotated Sequence	Modifications	Qvality PEP	Qvality q-value	# Protein Groups	# Proteins	# PSMs	Master Protein Accessions	# Missed Cleavages	Theo. MH+ [Da]	Replicate 1	Replicate 2	Replicate 3	Confidence (by Search Engine): Mascot	Percolator q-Value (by Search Engine): Mascot	Percolator PEP (by Search Engine): Mascot	Ions Score (by Search Engine): Mascot	Sequence in Protein	Positions in Proteins
	[K].ATAGDTHLGGEDFDNR.[LM]		0.00182607	0.00161505	2	18	1	A0A0D3BAZ0; A0A0D3AE77	0	1675.73		X		High	0.0003184	0.0004544	33	K.ATAGDTHLGGEDFDNR.M	[227-242]
	[K].DAGVISGLNVMR.[I]		0.00784908	0.00223896	2	4	3	A0A0D3BAZ0; A0A0D3AE77	0	1231.65	X	X	X	High	0.0008354	0.001929	33	K.DAGVISGLNVMR.I	[164-175]
	[R].FSDPSVQADMR.[H]		5.25118e-05	0.000915735	2	4	3	A0A0D3BAZ0; A0A0D3AE77	0	1252.56	X	X	X	High	0.0003184	1.233e-05	89	R.FSDPSVQADMR.H	[81-91]
	[R].FSDPSVQADMR.[H]	1xOxidation [M10]	0.00884522	0.00223896	2	4	1	A0A0D3BAZ0; A0A0D3AE77	0	1268.56		X		High	0.0008537	0.002147	34	R.FSDPSVQADMR.H	[81-91]
	[K].NQVAMNPTNTVFDAK.[R]		0.000133223	0.000915735	2	4	1	A0A0D3BAZ0; A0A0D3AE77	0	1649.8	X			High	0.0004787	2.817e-05	66	K.NQVAMNPTNTVFDAK.R	[60-74]
	[K].NQVAMNPTNTVFDAK.[R]	1xOxidation [M5]	0.000189747	0.000915735	2	4	3	A0A0D3BAZ0; A0A0D3AE77	0	1665.79	X	X	X	High	0.0002159	1.251e-05	62	K.NQVAMNPTNTVFDAK.R	[60-74]
	[K].SNVHDVVLVGGSTR.[I]		0.000188121	0.000915735	2	4	2	A0A0D3BAZ0; A0A0D3AE77	0	1439.76		X	X	High	0.0003184	4.353e-05	56	K.SNVHDVVLVGGSTR.I	[335-348]
	[R].TTPSYVAFTDSER.[L]		0.000609527	0.000915735	2	14	3	A0A0D3BAZ0; A0A0D3AE77	0	1473.69	X	X	X	High	0.0002159	0.0001048	50	R.TTPSYVAFTDSER.L	[40-52]
	[R].VEIIANDQGNR.[T]		8.24128e-05	0.000915735	2	15	1	A0A0D3BAZ0; A0A0D3AE77	0	1228.63			X	High	0.0002159	4.685e-07	74	R.VEIIANDQGNR.T	[29-39]
	[K].VISGPAEKPMIVVNYK.[G]		0.0149306	0.00368188	1	2	1	A0A0D3AE77	0	1744.97	X			High	0.001376	0.005163	25	K.VISGPAEKPMIVVNYK.G	[97-112]
A0A3P6CB96	Glutamine amidotransferase type-2 domain-containing protein OS=Brassica oleracea OX=3712 GN=BOLC4T28386H PE=3 SV=1	1644	73	10	4	6.92	179.6	1646	0	6	X	X	X
	Annotated Sequence	Modifications	Qvality PEP	Qvality q-value	# Protein Groups	# Proteins	# PSMs	Master Protein Accessions	# Missed Cleavages	Theo. MH+ [Da]	Replicate 1	Replicate 2	Replicate 3	Confidence (by Search Engine): Mascot	Percolator q-Value (by Search Engine): Mascot	Percolator PEP (by Search Engine): Mascot	Ions Score (by Search Engine): Mascot	Sequence in Protein	Positions in Proteins
	[R].FAQVTNPAIDPLR.[E]		4.08315e-05	0.000915735	3	6	36	A0A3P6E5G9; A0A3P6CB96; A0A0D3EHZ6	0	1441.78	X	X	X	High	0.0002159	5.838e-07	61	R.FAQVTNPAIDPLR.E	[627-639]
	[K].LDDIIGR.[T]		0.00933264	0.00223896	3	6	9	A0A3P6E5G9; A0A3P6CB96; A0A0D3EHZ6	0	801.446	X	X	X	High	0.0002159	0.001546	44	K.LDDIIGR.T	[1313-1319]
	[K].LHTGVGMLFLPR.[D]	1xOxidation [M7]	0.0488766	0.00721051	1	4	1	A0A3P6CB96	0	1356.75			X	High	0.001408	0.01148	25	K.LHTGVGMLFLPR.D	[176-187]
	[R].LVGEANDYVGK.[G]		0.000667715	0.000915735	3	6	8	A0A3P6E5G9; A0A3P6CB96; A0A0D3EHZ6	0	1164.59	X	X	X	High	0.0002159	2.529e-05	52	R.LVGEANDYVGK.G	[1444-1454]
	[R].LVGEANDYVGK.[G]	1xDeamidated [N6]	0.000496655	0.000915735	3	6	4	A0A3P6E5G9; A0A3P6CB96; A0A0D3EHZ6	0	1165.57		X	X	High	0.0002159	8.759e-06	58	R.LVGEANDYVGK.G	[1444-1454]
	[R].NGSQVLVLSDR.[S]		0.00312853	0.00185622	1	4	3	A0A3P6CB96	0	1187.64	X	X		High	0.0005645	0.001028	34	R.NGSQVLVLSDR.S	[725-735]
	[K].VAQGAKPGEGGQLPGKK.[V]		0.00250611	0.00185622	3	6	1	A0A3P6E5G9; A0A3P6CB96; A0A0D3EHZ6	1	1621.9			X	High	0.0002159	0.0001634	43	K.VAQGAKPGEGGQLPGKK.V	[1087-1103]
	[K].VSAYIAR.[L]		0.0172371	0.00395139	3	4	1	A0A3P6E5G9; A0A3P6CB96; A0A0D3EHZ6	0	779.441		X		High	0.0008537	0.003997	46	K.VSAYIAR.L	[1104-1110]
	[R].VTSQVGQIQLK.[S]		0.00711949	0.00223896	1	2	1	A0A3P6CB96	0	1200.69			X	High	0.0002159	0.001027	37	R.VTSQVGQIQLK.S	[1571-1581]
	[R].WPLAQPMR.[F]		0.0256612	0.00518163	3	6	4	A0A3P6E5G9; A0A3P6CB96; A0A0D3EHZ6	0	998.524		X	X	High	0.001188	0.005642	35	R.WPLAQPMR.F	[326-333]
	[R].WPLAQPMR.[F]	1xOxidation [M7]	0.0126964	0.00324154	3	6	4	A0A3P6E5G9; A0A3P6CB96; A0A0D3EHZ6	0	1014.52		X		High	0.0008537	0.002981	33	R.WPLAQPMR.F	[326-333]
	[K].WVSENLR.[T]		0.0103047	0.00223896	1	4	1	A0A3P6CB96	0	903.468		X		High	0.0008537	0.002463	34	K.WVSENLR.T	[547-553]
A0A3P6EKB2	PCI domain-containing protein OS=Brassica oleracea OX=3712 GN=BOLC7T45870H PE=4 SV=1	1053	46	8	8	5.39	44.2	387	0	24	X	X	X
	Annotated Sequence	Modifications	Qvality PEP	Qvality q-value	# Protein Groups	# Proteins	# PSMs	Master Protein Accessions	# Missed Cleavages	Theo. MH+ [Da]	Replicate 1	Replicate 2	Replicate 3	Confidence (by Search Engine): Mascot	Percolator q-Value (by Search Engine): Mascot	Percolator PEP (by Search Engine): Mascot	Ions Score (by Search Engine): Mascot	Sequence in Protein	Positions in Proteins
	[K].AFFSAFAGMAEQIK.[F]	1xOxidation [M9]	0.000695834	0.000915735	1	5	1	A0A3P6EKB2	0	1533.74			X	High	0.0002159	1.54e-05	52	K.AFFSAFAGMAEQIK.F	[268-281]
	[K].KLFEEGGDWER.[K]		0.00051146	0.000915735	1	3	2	A0A3P6EKB2	1	1365.64		X	X	High	0.0002159	9.219e-06	45	K.KLFEEGGDWER.K	[164-174]
	[K].IADAEENLGESEVR.[E]		2.06912e-07	0.000915735	1	5	15	A0A3P6EKB2	0	1531.72	X	X	X	High	0.0002159	3.046e-11	92	K.IADAEENLGESEVR.E	[86-99]
	[K].LFEEGGDWER.[K]		0.000425016	0.000915735	1	3	12	A0A3P6EKB2	0	1237.55	X	X	X	High	0.0002159	6.769e-06	69	K.LFEEGGDWER.K	[165-174]
	[K].LFLLTHPDVQDIEK.[V]		0.00311703	0.00185622	1	5	2	A0A3P6EKB2	0	1667.9	X		X	High	0.0002159	0.0002482	43	K.LFLLTHPDVQDIEK.V	[19-32]
	[R].TVVYSQFLESYK.[S]		5.50772e-05	0.000915735	1	5	2	A0A3P6EKB2	0	1463.74			X	High	0.0002159	2.444e-07	73	R.TVVYSQFLESYK.S	[299-310]
	[K].VAGVLETNRPDAK.[N]		0.000777276	0.000915735	1	4	11	A0A3P6EKB2	0	1369.74	X	X	X	High	0.0002159	5.006e-05	36	K.VAGVLETNRPDAK.N	[348-360]
	[K].VVDAPEILTVLGK.[I]		0.00901879	0.00223896	1	6	1	A0A3P6EKB2	0	1353.8	X			High	0.0009797	0.003286	34	K.VVDAPEILTVLGK.I	[238-250]
A0A3P6FXU2	Subtilisin-like protease OS=Brassica oleracea OX=3712 GN=BOLC1T05003H PE=3 SV=1	2218	69	8	2	6.55	81.5	775	0	11	X	X	X
	Annotated Sequence	Modifications	Qvality PEP	Qvality q-value	# Protein Groups	# Proteins	# PSMs	Master Protein Accessions	# Missed Cleavages	Theo. MH+ [Da]	Replicate 1	Replicate 2	Replicate 3	Confidence (by Search Engine): Mascot	Percolator q-Value (by Search Engine): Mascot	Percolator PEP (by Search Engine): Mascot	Ions Score (by Search Engine): Mascot	Sequence in Protein	Positions in Proteins
	[K].AHPDWSPAAIK.[S]		0.00590655	0.00185622	3	3	3	A0A0D3ADS4; A0A3P6FXU2; A0A0D3CKD7	0	1192.61	X	X		High	0.0008354	0.00149	37	K.AHPDWSPAAIK.S	[560-570]
	[K].ALNPGLVYDVDAK.[ED]		0.0440772	0.00696376	2	2	1	A0A0D3ADS4; A0A3P6FXU2	0	1374.73		X		High	0.002165	0.009709	28	K.ALNPGLVYDVDAK.D	[611-623]
	[K].APANVEIDVSPSK.[L]		2.00105e-06	0.000915735	2	2	17	A0A0D3ADS4; A0A3P6FXU2	0	1326.69	X	X	X	High	0.0002159	1.176e-09	85	K.APANVEIDVSPSK.L	[702-714]
	[K].DSIAIGAFGAMR.[H]	1xOxidation [M11]	0.00241752	0.00161505	2	2	1	A0A0D3ADS4; A0A3P6FXU2	0	1224.6		X		High	0.0003184	0.000619	48	K.DSIAIGAFGAMR.H	[297-308]
	[R].EFTANAITGDGK.[V]		0.00029757	0.000915735	1	1	1	A0A3P6FXU2	0	1223.59	X			High	0.0004787	6.672e-05	65	R.EFTANAITGDGK.V	[345-356]
	[R].EMEYEVTFK.[S]		0.0077756	0.00223896	2	2	6	A0A0D3ADS4; A0A3P6FXU2	0	1175.53	X	X		High	0.0008354	0.001913	43	R.EMEYEVTFK.S	[723-731]
	[R].KAHPDWSPAAIK.[S]		8.56882e-05	0.000915735	3	3	12	A0A0D3ADS4; A0A3P6FXU2; A0A0D3CKD7	1	1320.71	X	X	X	High	0.0003184	2.003e-05	53	R.KAHPDWSPAAIK.S	[559-570]
	[K].NVGSNVDAVYQVGVK.[A]		2.32988e-06	0.000915735	1	1	28	A0A3P6FXU2	0	1548.8	X	X	X	High	0.0002159	6.178e-09	97	K.NVGSNVDAVYQVGVK.A	[687-701]
A0A3P6BJ66	aldehyde dehydrogenase (NAD(+)) OS=Brassica oleracea OX=3712 GN=BOLC3T21517H PE=3 SV=1	1692	80	10	10	5.44	54.4	511	0	19	X	X	X
	Annotated Sequence	Modifications	Qvality PEP	Qvality q-value	# Protein Groups	# Proteins	# PSMs	Master Protein Accessions	# Missed Cleavages	Theo. MH+ [Da]	Replicate 1	Replicate 2	Replicate 3	Confidence (by Search Engine): Mascot	Percolator q-Value (by Search Engine): Mascot	Percolator PEP (by Search Engine): Mascot	Ions Score (by Search Engine): Mascot	Sequence in Protein	Positions in Proteins
	[K].GAPTTPLITIAMTK.[L]		0.00134973	0.000915735	1	1	1	A0A3P6BJ66	0	1414.8			X	High	0.0002159	4.953e-05	45	K.GAPTTPLITIAMTK.L	[190-203]
	[R].LLLHESVYDK.[V]		0.0258088	0.00518163	1	1	3	A0A3P6BJ66	0	1216.66		X	X	High	0.001188	0.007296	25	R.LLLHESVYDK.V	[307-316]
	[R].LLSLEMGK.[I]		0.0100009	0.00223896	1	2	3	A0A3P6BJ66	0	890.502	X	X		High	0.0008537	0.002399	42	R.LLSLEMGK.I	[102-109]
	[R].IPLVSFTGSSK.[V]		0.00020414	0.000915735	1	2	10	A0A3P6BJ66	0	1135.64	X	X	X	High	0.0002159	1.408e-05	64	R.IPLVSFTGSSK.V	[238-248]
	[K].LVAEVLEK.[N]		0.0103564	0.00223896	1	2	2	A0A3P6BJ66	0	900.54		X		High	0.0008537	0.002472	48	K.LVAEVLEK.N	[204-211]
	[R].RLLLHESVYDK.[V]		6.84062e-05	0.000915735	1	1	5	A0A3P6BJ66	1	1372.76	X	X	X	High	0.0002159	8.461e-06	30	R.RLLLHESVYDK.V	[306-316]
	[R].SVLFAAVGTAGQR.[C]		2.40425e-05	0.000915735	1	2	23	A0A3P6BJ66	0	1276.7	X	X	X	High	0.0002159	2.913e-07	66	R.SVLFAAVGTAGQR.C	[288-300]
	[K].TWMQVPAPK.[R]		0.0200602	0.00395139	1	1	2	A0A3P6BJ66	0	1057.55		X	X	High	0.001128	0.005411	29	K.TWMQVPAPK.R	[72-80]
	[K].TWMQVPAPK.[R]	1xOxidation [M3]	0.0279865	0.00560368	1	1	1	A0A3P6BJ66	0	1073.54		X		High	0.001263	0.006386	28	K.TWMQVPAPK.R	[72-80]
	[K].VGLTVQQTVSAR.[S]		8.71853e-05	0.000915735	1	2	29	A0A3P6BJ66	0	1258.71	X	X	X	High	0.0002159	2.817e-06	63	K.VGLTVQQTVSAR.S	[249-260]
	[K].VLEQLLTSYK.[Q]		0.00257944	0.00185622	1	3	1	A0A3P6BJ66	0	1193.68			X	High	0.0002159	0.0001723	57	K.VLEQLLTSYK.Q	[317-326]
A0A3P6FHA3	Glutathione reductase OS=Brassica oleracea OX=3712 GN=BOLC8T50592H PE=3 SV=1	594	23	9	9	8.28	60.5	561	0	20	X	X
	Annotated Sequence	Modifications	Qvality PEP	Qvality q-value	# Protein Groups	# Proteins	# PSMs	Master Protein Accessions	# Missed Cleavages	Theo. MH+ [Da]	Replicate 1	Replicate 2	Replicate 3	Confidence (by Search Engine): Mascot	Percolator q-Value (by Search Engine): Mascot	Percolator PEP (by Search Engine): Mascot	Ions Score (by Search Engine): Mascot	Sequence in Protein	Positions in Proteins
	[K].AGDGSFSLK.[T]		0.000826173	0.000915735	1	3	1	A0A3P6FHA3	0	881.436		X		High	0.0003184	0.0001938	73	K.AGDGSFSLK.T	[328-336]
	[R].DFVGEQMSLR.[G]		0.00316333	0.00185622	1	5	2	A0A3P6FHA3	0	1181.56	X	X		High	0.0007684	0.000819	42	R.DFVGEQMSLR.G	[303-312]
	[R].DFVGEQMSLR.[G]	1xOxidation [M7]	0.00341984	0.00185622	1	5	1	A0A3P6FHA3	0	1197.56		X		High	0.0007684	0.0008854	48	R.DFVGEQMSLR.G	[303-312]
	[R].GIEFHTEESPEAIIK.[A]		0.00148768	0.000915735	1	3	2	A0A3P6FHA3	0	1699.85	X	X		High	0.0004787	0.0004091	47	R.GIEFHTEESPEAIIK.A	[313-327]
	[K].NGAIEVDEYSR.[T]		0.00224992	0.00161505	1	5	1	A0A3P6FHA3	0	1252.58		X		High	0.0003184	0.0005714	34	K.NGAIEVDEYSR.T	[373-383]
	[K].NLGLENVGVK.[L]		0.0485602	0.00721051	1	4	1	A0A3P6FHA3	0	1042.59		X		High	0.002378	0.0106	25	K.NLGLENVGVK.L	[360-369]
	[K].TLFQNDPTKPDYR.[A]		0.00781223	0.00223896	1	3	1	A0A3P6FHA3	0	1594.79		X		High	0.0008354	0.001919	32	K.TLFQNDPTKPDYR.A	[415-427]
	[K].VIDPHTVDVDGK.[I]		0.000388913	0.000915735	1	2	10	A0A3P6FHA3	0	1294.66	X	X		High	0.0003184	9.014e-05	72	K.VIDPHTVDVDGK.I	[208-219]
	[K].YDTEPSHDWSTLIANK.[N]		0.00292869	0.00185622	1	3	1	A0A3P6FHA3	0	1876.87		X		High	0.0007684	0.0007565	38	K.YDTEPSHDWSTLIANK.N	[164-179]
	[K].YTHEFEDSHGFGWK.[Y]		9.42515e-05	0.000915735	1	4	3	A0A3P6FHA3	0	1739.74	X	X		High	0.0003184	2.202e-05	43	K.YTHEFEDSHGFGWK.Y	[150-163]
A0A0D3B114	Alpha-mannosidase OS=Brassica oleracea var. oleracea OX=109376 GN=106334650 PE=3 SV=1	627	22	7	1	6.92	115.3	1020	0	9	X	X	X
	Annotated Sequence	Modifications	Qvality PEP	Qvality q-value	# Protein Groups	# Proteins	# PSMs	Master Protein Accessions	# Missed Cleavages	Theo. MH+ [Da]	Replicate 1	Replicate 2	Replicate 3	Confidence (by Search Engine): Mascot	Percolator q-Value (by Search Engine): Mascot	Percolator PEP (by Search Engine): Mascot	Ions Score (by Search Engine): Mascot	Sequence in Protein	Positions in Proteins
	[K].EVVTQISSSLK.[S]		0.00124131	0.000915735	2	4	1	A0A3P6ALQ4; A0A0D3B114	0	1190.66	X			High	0.0004787	0.0003287	52	K.EVVTQISSSLK.S	[717-727]
	[K].HAANEAWPLK.[T]		0.000267441	0.000915735	2	2	4	A0A3P6ALQ4; A0A0D3B114	0	1136.58	X	X	X	High	0.0003184	6.182e-05	51	K.HAANEAWPLK.T	[335-344]
	[K].LLHYVNLDGR.[I]		0.00327041	0.00185622	2	2	3	A0A3P6ALQ4; A0A0D3B114	0	1199.65	X	X		High	0.0005645	0.001085	36	K.LLHYVNLDGR.I	[310-319]
	[R].INALYSTPSIYTDAK.[H]		1.42124e-05	0.000915735	2	2	4	A0A3P6ALQ4; A0A0D3B114	0	1656.85	X	X	X	High	0.0002159	1.426e-06	54	R.INALYSTPSIYTDAK.H	[320-334]
	[R].INALYSTPSIYTDAK.[H]	1xDeamidated [N2]	0.0168718	0.00395139	2	2	1	A0A3P6ALQ4; A0A0D3B114	0	1657.83		X		High	0.0008537	0.003904	31	R.INALYSTPSIYTDAK.H	[320-334]
	[K].LNVHVVPHSHDDVGWLK.[T]		1.39675e-05	0.000915735	2	2	2	A0A3P6ALQ4; A0A0D3B114	0	1952.01		X	X	High	0.0002159	1.04e-06	32	K.LNVHVVPHSHDDVGWLK.T	[39-55]
	[K].SLGSSSQIFAGAFPK.[N]		7.80123e-06	0.000915735	1	1	3	A0A0D3B114	0	1496.77	X	X	X	High	0.0002159	7.075e-08	90	K.SLGSSSQIFAGAFPK.N	[219-233]
	[R].VMSGYYLAAR.[Q]		0.00119907	0.000915735	2	2	1	A0A3P6ALQ4; A0A0D3B114	0	1130.57		X		High	0.0003184	0.000287	54	R.VMSGYYLAAR.Q	[375-384]
	[R].VMSGYYLAAR.[Q]	1xOxidation [M2]	0.00515942	0.00185622	2	2	3	A0A3P6ALQ4; A0A0D3B114	0	1146.56		X	X	High	0.0002159	0.00102	38	R.VMSGYYLAAR.Q	[375-384]
A0A0D3DCR5	Malic enzyme OS=Brassica oleracea var. oleracea OX=109376 GN=106301669 PE=3 SV=1	2005	88	8	4	6.37	64.7	588	0	13	X	X	X
	Annotated Sequence	Modifications	Qvality PEP	Qvality q-value	# Protein Groups	# Proteins	# PSMs	Master Protein Accessions	# Missed Cleavages	Theo. MH+ [Da]	Replicate 1	Replicate 2	Replicate 3	Confidence (by Search Engine): Mascot	Percolator q-Value (by Search Engine): Mascot	Percolator PEP (by Search Engine): Mascot	Ions Score (by Search Engine): Mascot	Sequence in Protein	Positions in Proteins
	[K].GLAFTDKER.[D]		0.0238323	0.00518163	3	4	2	A0A0D3DCR5; A0A0D3AIM5; A0A0D3B0N4	1	1036.54		X		High	0.001128	0.005471	52	K.GLAFTDKER.D	[61-69]
	[R].GIQVIVVTDGER.[I]		2.43578e-05	0.000915735	3	4	55	A0A0D3DCR5; A0A0D3AIM5; A0A0D3B0N4	0	1285.71	X	X	X	High	0.0002159	6.527e-08	82	R.GIQVIVVTDGER.I	[178-189]
	[R].GIQVIVVTDGER.[I]	1xDeamidated [Q3]	0.00965981	0.00223896	3	4	2	A0A0D3DCR5; A0A0D3AIM5; A0A0D3B0N4	0	1286.7	X	X		High	0.0009797	0.003494	30	R.GIQVIVVTDGER.I	[178-189]
	[R].KISANIAASVGAK.[T]		0.0010795	0.000915735	1	3	2	A0A0D3DCR5	1	1229.72	X	X		High	0.0003184	0.0002564	59	R.KISANIAASVGAK.T	[543-555]
	[K].ISANIAASVGAK.[T]		0.00158409	0.000915735	1	3	3	A0A0D3DCR5	0	1101.63		X	X	High	0.0003184	0.0003883	48	K.ISANIAASVGAK.T	[544-555]
	[K].IWLVDSK.[G]		0.009287	0.00223896	4	5	8	A0A0D3DCR5; A0A3P6DTR2; A0A0D3AIM5; A0A0D3B0N4	0	860.488	X	X	X	High	0.0002159	0.001514	42	K.IWLVDSK.G	[366-372]
	[R].RPQGLYISLK.[E]		0.00220197	0.00161505	1	2	7	A0A0D3DCR5	0	1174.69	X	X	X	High	0.0002159	0.0001264	35	R.RPQGLYISLK.E	[153-162]
	[K].TYELGLASNLPRPK.[D]		0.0467085	0.00696376	2	3	1	A0A0D3DCR5; A0A0D3AIM5	0	1558.86			X	High	0.001408	0.01094	27	K.TYELGLASNLPRPK.D	[556-569]
	[R].YVALMDLQER.[N]		0.00413784	0.00185622	1	2	2	A0A0D3DCR5	0	1237.62		X		High	0.0007684	0.001068	50	R.YVALMDLQER.N	[106-115]
	[R].YVALMDLQER.[N]	1xOxidation [M5]	0.000731015	0.000915735	1	2	6	A0A0D3DCR5	0	1253.62	X	X	X	High	0.0004787	0.0001792	62	R.YVALMDLQER.N	[106-115]
A0A0D3BQ40	FAS1 domain-containing protein OS=Brassica oleracea var. oleracea OX=109376 GN=106342534 PE=3 SV=1	1094	47	5	5	5.38	42.8	416	0	18	X	X	X
	Annotated Sequence	Modifications	Qvality PEP	Qvality q-value	# Protein Groups	# Proteins	# PSMs	Master Protein Accessions	# Missed Cleavages	Theo. MH+ [Da]	Replicate 1	Replicate 2	Replicate 3	Confidence (by Search Engine): Mascot	Percolator q-Value (by Search Engine): Mascot	Percolator PEP (by Search Engine): Mascot	Ions Score (by Search Engine): Mascot	Sequence in Protein	Positions in Proteins
	[K].GLTVFAPNDEAFKDDDVPDLTK.[L]		6.05889e-05	0.000915735	1	1	8	A0A0D3BQ40	1	2407.17	X	X	X	High	0.0002159	3.712e-07	48	K.GLTVFAPNDEAFKDDDVPDLTK.L	[222-243]
	[K].LADEINSR.[TS]		0.0109457	0.0027483	1	3	2	A0A0D3BQ40	0	917.469		X		High	0.0008537	0.002603	41	K.LADEINSR.S	[50-57]
	[K].ISTLATNGAGK.[Y]	1xDeamidated [N7]	0.00227428	0.00161505	1	1	13	A0A0D3BQ40	0	1033.55		X	X	High	0.0003184	0.0005796	50	K.ISTLATNGAGK.Y	[274-284]
	[K].TFAGLLVSSGVLK.[T]		0.000770958	0.000915735	1	1	6	A0A0D3BQ40	0	1291.76	X	X	X	High	0.0002159	1.843e-05	67	K.TFAGLLVSSGVLK.T	[201-213]
	[K].YDITTSTSGDEVVLHTGIAPSR.[L]		3.89283e-09	0.000915735	1	1	18	A0A0D3BQ40	0	2319.15	X	X	X	High	0.0002159	5.086e-14	168	K.YDITTSTSGDEVVLHTGIAPSR.L	[285-306]
A0A0D3D7E8	MBD domain-containing protein OS=Brassica oleracea var. oleracea OX=109376 PE=3 SV=1	1651	74	7	5	5.58	89.1	795	0	9	X	X	X
	Annotated Sequence	Modifications	Qvality PEP	Qvality q-value	# Protein Groups	# Proteins	# PSMs	Master Protein Accessions	# Missed Cleavages	Theo. MH+ [Da]	Replicate 1	Replicate 2	Replicate 3	Confidence (by Search Engine): Mascot	Percolator q-Value (by Search Engine): Mascot	Percolator PEP (by Search Engine): Mascot	Ions Score (by Search Engine): Mascot	Sequence in Protein	Positions in Proteins
	[K].AAVAAAETGLAPTHPVR.[L]		2.55258e-06	0.000915735	1	3	22	A0A0D3D7E8	0	1631.89	X	X	X	High	0.0004787	4.184e-07	56	K.AAVAAAETGLAPTHPVR.L	[697-713]
	[K].DSTLIMQLLR.[D]		0.00196276	0.00161505	13	31	4	A0A3P6FKK7; A0A0D3AIF5; A0A0D2ZSK7; A0A0D2ZTX3; A0A0D3CW05; A0A0D3BI14; A0A0D3B9F1; A0A0D3BET0; A0A3P6BE69; A0A0D3E2C2; A0A0D3D7E8; A0A3P6EYD0; A0A0D3ARF8	0	1189.66	X	X	X	High	0.0002159	0.0001012	39	K.DSTLIMQLLR.D	[759-768]
	[K].DSTLIMQLLR.[D]	1xOxidation [M6]	0.00198408	0.00161505	13	31	11	A0A3P6FKK7; A0A0D3AIF5; A0A0D2ZSK7; A0A0D2ZTX3; A0A0D3CW05; A0A0D3BI14; A0A0D3B9F1; A0A0D3BET0; A0A3P6BE69; A0A0D3E2C2; A0A0D3D7E8; A0A3P6EYD0; A0A0D3ARF8	0	1205.66	X	X	X	High	0.0003184	0.0004989	47	K.DSTLIMQLLR.D	[759-768]
	[K].LSEQTERYDEMVEAMK.[K]		0.00259813	0.00185622	1	3	1	A0A0D3D7E8	1	1958.88		X		High	0.0006033	0.0006667	28	K.LSEQTERYDEMVEAMK.K	[556-571]
	[R].NLVSVGYK.[N]		0.00399588	0.00185622	1	3	10	A0A0D3D7E8	0	879.493	X	X	X	High	0.0002159	0.000888	43	R.NLVSVGYK.N	[586-593]
	[K].VAQMDVELTVEER.[N]	1xOxidation [M4]	0.000384005	0.000915735	1	2	2	A0A0D3D7E8	0	1534.74		X		High	0.0003184	8.892e-05	65	K.VAQMDVELTVEER.N	[573-585]
	[R].YDEMVEAMK.[K]		0.000656765	0.000915735	1	4	9	A0A0D3D7E8	0	1115.47	X	X	X	High	0.0003184	0.0001532	63	R.YDEMVEAMK.K	[563-571]
	[R].YLAEFSSGAER.[K]		0.0001604	0.000915735	2	5	15	A0A3P6BE69; A0A0D3D7E8	0	1229.58	X	X	X	High	0.0002159	3.169e-06	59	R.YLAEFSSGAER.K	[674-684]
A0A0D2ZV84	Proteasome subunit alpha type OS=Brassica oleracea var. oleracea OX=109376 GN=106321394 PE=3 SV=1	1737	54	6	6	6.7	27.3	250	0	31	X	X	X
	Annotated Sequence	Modifications	Qvality PEP	Qvality q-value	# Protein Groups	# Proteins	# PSMs	Master Protein Accessions	# Missed Cleavages	Theo. MH+ [Da]	Replicate 1	Replicate 2	Replicate 3	Confidence (by Search Engine): Mascot	Percolator q-Value (by Search Engine): Mascot	Percolator PEP (by Search Engine): Mascot	Ions Score (by Search Engine): Mascot	Sequence in Protein	Positions in Proteins
	[K].AAAVGANNQAAQSILK.[Q]		3.87449e-06	0.000915735	1	3	17	A0A0D2ZV84	0	1526.83	X	X	X	High	0.0002159	3.388e-09	100	K.AAAVGANNQAAQSILK.Q	[161-176]
	[K].AAAVGANNQAAQSILK.[Q]	1xDeamidated [N7]	2.99799e-06	0.000915735	1	3	5	A0A0D2ZV84	0	1527.81	X	X	X	High	0.0002159	4.821e-07	69	K.AAAVGANNQAAQSILK.Q	[161-176]
	[K].DDATREEAVELALK.[V]		0.0255147	0.00518163	1	1	1	A0A0D2ZV84	1	1559.79		X		High	0.001128	0.005834	26	K.DDATREEAVELALK.V	[181-194]
	[K].LELAEVFLTPSGSVK.[Y]		8.84935e-06	0.000915735	1	1	7	A0A0D2ZV84	0	1589.88	X	X	X	High	0.0004787	1.573e-06	59	K.LELAEVFLTPSGSVK.Y	[210-224]
	[K].LLQTSTSSEK.[M]		0.0127623	0.00324154	1	2	1	A0A0D2ZV84	0	1093.57		X		High	0.0008537	0.002993	43	K.LLQTSTSSEK.M	[55-64]
	[K].TMDSTSLTSEK.[L]		0.000899258	0.000915735	1	6	3	A0A0D2ZV84	0	1199.55	X	X		High	0.0004787	0.0002267	66	K.TMDSTSLTSEK.L	[199-209]
	[K].YHVHSPDSLTK.[L]		0.000173342	0.000915735	1	3	20	A0A0D2ZV84	0	1283.64	X	X	X	High	0.0002159	5.89e-06	62	K.YHVHSPDSLTK.L	[225-235]
A0A0D3DR99	Aldehyde dehydrogenase domain-containing protein OS=Brassica oleracea var. oleracea OX=109376 GN=106311632 PE=3 SV=1	1125	40	7	7	7.72	58.4	538	0	17	X	X	X
	Annotated Sequence	Modifications	Qvality PEP	Qvality q-value	# Protein Groups	# Proteins	# PSMs	Master Protein Accessions	# Missed Cleavages	Theo. MH+ [Da]	Replicate 1	Replicate 2	Replicate 3	Confidence (by Search Engine): Mascot	Percolator q-Value (by Search Engine): Mascot	Percolator PEP (by Search Engine): Mascot	Ions Score (by Search Engine): Mascot	Sequence in Protein	Positions in Proteins
	[R].FADLVEK.[H]		0.00410576	0.00185622	1	4	3	A0A0D3DR99	0	821.44		X		High	0.0007684	0.001061	54	R.FADLVEK.H	[128-134]
	[K].HSEELAALESWDNGK.[T]		0.00593212	0.00185622	1	2	3	A0A0D3DR99	0	1685.78	X	X	X	High	0.0005645	0.002162	49	K.HSEELAALESWDNGK.T	[135-149]
	[K].HSEELAALESWDNGK.[T]	1xDeamidated [N13]	0.000617173	0.000915735	1	2	2	A0A0D3DR99	0	1686.76		X	X	High	0.0003184	0.0001433	53	K.HSEELAALESWDNGK.T	[135-149]
	[R].KAFDEGPWPK.[M]		0.00214732	0.00161505	1	4	2	A0A0D3DR99	1	1174.59	X	X		High	0.0003184	0.0005431	52	R.KAFDEGPWPK.M	[106-115]
	[K].LAFTGSTDTGK.[V]		0.00509585	0.00185622	1	2	3	A0A0D3DR99	0	1097.55		X	X	High	0.0008354	0.001302	49	K.LAFTGSTDTGK.V	[278-288]
	[K].TAEQTPLTAFYVGK.[L]		0.000464351	0.000915735	1	2	7	A0A0D3DR99	0	1525.79	X	X	X	High	0.0002159	4.842e-05	38	K.TAEQTPLTAFYVGK.L	[230-243]
	[R].TGEVIAHVAEGDAEDINR.[A]		4.61031e-06	0.000915735	1	1	14	A0A0D3DR99	0	1895.91	X	X	X	High	0.0002159	4.402e-08	62	R.TGEVIAHVAEGDAEDINR.A	[82-99]
	[K].TYEQALTAEIPMVAR.[L]		0.000228251	0.000915735	1	2	3	A0A0D3DR99	0	1692.86	X	X	X	High	0.0002159	2.194e-05	56	K.TYEQALTAEIPMVAR.L	[150-164]
	[K].TYEQALTAEIPMVAR.[L]	1xOxidation [M12]	0.000474222	0.000915735	1	2	3	A0A0D3DR99	0	1708.86		X	X	High	0.0003184	0.0001101	51	K.TYEQALTAEIPMVAR.L	[150-164]
A0A0D3BJY4	Xaa-Pro aminopeptidase P OS=Brassica oleracea var. oleracea OX=109376 PE=3 SV=1	1473	53	9	5	5.55	78.2	699	0	15	X	X	X
	Annotated Sequence	Modifications	Qvality PEP	Qvality q-value	# Protein Groups	# Proteins	# PSMs	Master Protein Accessions	# Missed Cleavages	Theo. MH+ [Da]	Replicate 1	Replicate 2	Replicate 3	Confidence (by Search Engine): Mascot	Percolator q-Value (by Search Engine): Mascot	Percolator PEP (by Search Engine): Mascot	Ions Score (by Search Engine): Mascot	Sequence in Protein	Positions in Proteins
	[K].GTNGYTLDILAR.[A]		0.000141529	0.000915735	1	2	6	A0A0D3BJY4	0	1293.68	X	X	X	High	0.0002159	1.123e-06	65	K.GTNGYTLDILAR.A	[492-503]
	[K].GTNGYTLDILAR.[A]	1xDeamidated [N3]	8.54689e-06	0.000915735	1	2	15	A0A0D3BJY4	0	1294.66	X	X	X	High	0.0002159	1.212e-08	95	K.GTNGYTLDILAR.A	[492-503]
	[K].GYLQFEHITWAPYQVK.[L]		0.000248679	0.000915735	2	4	7	A0A0D3BJY4; A0A0D3A1G6	0	1980	X	X	X	High	0.0002159	1.603e-05	40	K.GYLQFEHITWAPYQVK.L	[586-601]
	[K].KSQNLIPTTTDLVDEVWK.[S]		0.0216695	0.00488132	1	2	1	A0A0D3BJY4	1	2087.1	X			High	0.002329	0.00709	35	K.KSQNLIPTTTDLVDEVWK.S	[129-146]
	[K].LTEVTVSDKLESLR.[A]		0.00119907	0.000915735	1	2	1	A0A0D3BJY4	1	1589.87	X			High	0.0004787	0.0003155	33	K.LTEVTVSDKLESLR.A	[387-400]
	[K].NPVELEGLK.[K]		0.0373852	0.00669071	2	4	1	A0A0D3BJY4; A0A0D3A1G6	0	998.552		X		High	0.002077	0.008335	28	K.NPVELEGLK.K	[331-339]
	[K].QLFSSFSSK.[I]		0.00298272	0.00185622	1	2	6	A0A0D3BJY4	0	1030.52	X	X	X	High	0.0002159	0.0002934	42	K.QLFSSFSSK.I	[264-272]
	[K].SQNLIPTTTDLVDEVWK.[S]		0.0104607	0.00223896	1	2	2	A0A0D3BJY4	0	1959.01		X	X	High	0.0008537	0.002495	31	K.SQNLIPTTTDLVDEVWK.S	[130-146]
	[R].TVHFGKPSAHEK.[D]		0.00118068	0.000915735	2	4	1	A0A0D3BJY4; A0A0D3A1G6	0	1337.7		X		High	0.0003184	0.000282	27	R.TVHFGKPSAHEK.D	[460-471]
	[K].VLLQPSPLSLPK.[A]		0.00533405	0.00185622	2	4	13	A0A0D3BJY4; A0A0D3A1G6	0	1291.8	X	X	X	High	0.0005645	0.001925	43	K.VLLQPSPLSLPK.A	[306-317]
A0A0D3A1G6	Xaa-Pro aminopeptidase P OS=Brassica oleracea var. oleracea OX=109376 GN=106293166 PE=3 SV=1	914	41	11	7	5.34	71.6	638	0	15	X	X	X
	Annotated Sequence	Modifications	Qvality PEP	Qvality q-value	# Protein Groups	# Proteins	# PSMs	Master Protein Accessions	# Missed Cleavages	Theo. MH+ [Da]	Replicate 1	Replicate 2	Replicate 3	Confidence (by Search Engine): Mascot	Percolator q-Value (by Search Engine): Mascot	Percolator PEP (by Search Engine): Mascot	Ions Score (by Search Engine): Mascot	Sequence in Protein	Positions in Proteins
	[K].ALKNPVELEGLK.[K]		0.00291802	0.00185622	1	2	5	A0A0D3A1G6	1	1310.77	X	X	X	High	0.0007684	0.0007531	47	K.ALKNPVELEGLK.K	[316-327]
	[K].ALKNPVELEGLKK.[A]		2.3526e-05	0.000915735	1	2	4	A0A0D3A1G6	2	1438.86	X	X	X	High	0.0004787	4.444e-06	65	K.ALKNPVELEGLKK.A	[316-328]
	[R].GTSGYTLDILAR.[A]		0.000137908	0.000915735	1	2	3	A0A0D3A1G6	0	1266.67	X	X	X	High	0.0003184	3.207e-05	78	R.GTSGYTLDILAR.A	[480-491]
	[K].GYLQFEHITWAPYQVK.[L]		0.000248679	0.000915735	2	4	7	A0A0D3BJY4; A0A0D3A1G6	0	1980	X	X	X	High	0.0002159	1.603e-05	40	K.GYLQFEHITWAPYQVK.L	[574-589]
	[K].KVSDEASEYFK.[G]		0.000947319	0.000915735	1	2	1	A0A0D3A1G6	1	1302.62		X		High	0.0003184	0.000223	63	K.KVSDEASEYFK.G	[231-241]
	[R].LFSSFSSK.[S]		0.00509585	0.00185622	1	2	1	A0A0D3A1G6	0	902.462		X		High	0.0008354	0.001301	51	R.LFSSFSSK.S	[265-272]
	[K].NPVELEGLK.[K]		0.0373852	0.00669071	2	4	1	A0A0D3BJY4; A0A0D3A1G6	0	998.552		X		High	0.002077	0.008335	28	K.NPVELEGLK.K	[319-327]
	[R].SVPDKLEELR.[S]		0.0307563	0.00593447	1	1	2	A0A0D3A1G6	1	1185.65		X	X	High	0.001556	0.006972	27	R.SVPDKLEELR.S	[167-176]
	[R].TVHFGKPSAHEK.[D]		0.00118068	0.000915735	2	4	1	A0A0D3BJY4; A0A0D3A1G6	0	1337.7		X		High	0.0003184	0.000282	27	R.TVHFGKPSAHEK.D	[448-459]
	[K].VLLQPSPLSLPK.[A]		0.00533405	0.00185622	2	4	13	A0A0D3BJY4; A0A0D3A1G6	0	1291.8	X	X	X	High	0.0005645	0.001925	43	K.VLLQPSPLSLPK.A	[304-315]
	[K].VSDEASEYFK.[G]		0.000484295	0.000915735	1	2	3	A0A0D3A1G6	0	1174.53		X		High	0.0003184	0.0001121	63	K.VSDEASEYFK.G	[232-241]
A0A3P6ALQ4	Alpha-mannosidase OS=Brassica oleracea OX=3712 GN=BOLC3T13232H PE=3 SV=1	512	23	7	1	6.84	115.2	1020	0	8	X	X	X
	Annotated Sequence	Modifications	Qvality PEP	Qvality q-value	# Protein Groups	# Proteins	# PSMs	Master Protein Accessions	# Missed Cleavages	Theo. MH+ [Da]	Replicate 1	Replicate 2	Replicate 3	Confidence (by Search Engine): Mascot	Percolator q-Value (by Search Engine): Mascot	Percolator PEP (by Search Engine): Mascot	Ions Score (by Search Engine): Mascot	Sequence in Protein	Positions in Proteins
	[K].EVVTQISSSLK.[S]		0.00124131	0.000915735	2	4	1	A0A3P6ALQ4; A0A0D3B114	0	1190.66	X			High	0.0004787	0.0003287	52	K.EVVTQISSSLK.S	[717-727]
	[K].HAANEAWPLK.[T]		0.000267441	0.000915735	2	2	4	A0A3P6ALQ4; A0A0D3B114	0	1136.58	X	X	X	High	0.0003184	6.182e-05	51	K.HAANEAWPLK.T	[335-344]
	[K].LLHYVNLDGR.[I]		0.00327041	0.00185622	2	2	3	A0A3P6ALQ4; A0A0D3B114	0	1199.65	X	X		High	0.0005645	0.001085	36	K.LLHYVNLDGR.I	[310-319]
	[R].INALYSTPSIYTDAK.[H]		1.42124e-05	0.000915735	2	2	4	A0A3P6ALQ4; A0A0D3B114	0	1656.85	X	X	X	High	0.0002159	1.426e-06	54	R.INALYSTPSIYTDAK.H	[320-334]
	[R].INALYSTPSIYTDAK.[H]	1xDeamidated [N2]	0.0168718	0.00395139	2	2	1	A0A3P6ALQ4; A0A0D3B114	0	1657.83		X		High	0.0008537	0.003904	31	R.INALYSTPSIYTDAK.H	[320-334]
	[K].LNVHVVPHSHDDVGWLK.[T]		1.39675e-05	0.000915735	2	2	2	A0A3P6ALQ4; A0A0D3B114	0	1952.01		X	X	High	0.0002159	1.04e-06	32	K.LNVHVVPHSHDDVGWLK.T	[39-55]
	[R].VMSGYYLAAR.[Q]		0.00119907	0.000915735	2	2	1	A0A3P6ALQ4; A0A0D3B114	0	1130.57		X		High	0.0003184	0.000287	54	R.VMSGYYLAAR.Q	[375-384]
	[R].VMSGYYLAAR.[Q]	1xOxidation [M2]	0.00515942	0.00185622	2	2	3	A0A3P6ALQ4; A0A0D3B114	0	1146.56		X	X	High	0.0002159	0.00102	38	R.VMSGYYLAAR.Q	[375-384]
	[R].YQYAHTWFR.[Q]		0.00435423	0.00185622	1	1	4	A0A3P6ALQ4	0	1271.6	X	X	X	High	0.0008354	0.001123	40	R.YQYAHTWFR.Q	[297-305]
A0A3P6C1T4	Fructose-bisphosphate aldolase OS=Brassica oleracea OX=3712 GN=BOLC4T26654H PE=3 SV=1	6561	236	8	1	7.36	42.1	390	0	29	X
	Annotated Sequence	Modifications	Qvality PEP	Qvality q-value	# Protein Groups	# Proteins	# PSMs	Master Protein Accessions	# Missed Cleavages	Theo. MH+ [Da]	Replicate 1	Replicate 2	Replicate 3	Confidence (by Search Engine): Mascot	Percolator q-Value (by Search Engine): Mascot	Percolator PEP (by Search Engine): Mascot	Ions Score (by Search Engine): Mascot	Sequence in Protein	Positions in Proteins
	[K].ANSLAQLGK.[Y]		0.00391961	0.00185622	4	9	7	A0A3P6C1T4; A0A0D3BJB3; A0A0D3DIE9; A0A0D3DW83	0	901.51	X	X	X	High	0.0005645	0.001353	33	K.ANSLAQLGK.Y	[361-369]
	[R].ATPEQVASYTLK.[L]		2.43578e-05	0.000915735	2	5	125	A0A3P6C1T4; A0A0D3DIE9	0	1307.68	X	X	X	High	0.0002159	6.523e-08	71	R.ATPEQVASYTLK.L	[282-293]
	[K].EAAWGLAR.[Y]		0.00491112	0.00185622	3	8	28	A0A3P6C1T4; A0A0D3BJB3; A0A0D3DIE9	0	873.458	X	X	X	High	0.0002159	0.0006563	43	K.EAAWGLAR.Y	[204-211]
	[R].LASIGLENTEANR.[Q]		0.00440617	0.00185622	2	4	3	A0A3P6C1T4; A0A0D3DW83	0	1387.72		X	X	High	0.0008354	0.001134	40	R.LASIGLENTEANR.Q	[84-96]
	[K].MVDVLVQQNIVPGIK.[V]		0.00114462	0.000915735	1	2	1	A0A3P6C1T4	0	1652.94	X			High	0.0004787	0.0002999	40	K.MVDVLVQQNIVPGIK.V	[133-147]
	[R].TAAYYQQGAR.[F]		0.00178682	0.00161505	4	10	16	A0A3P6C1T4; A0A0D3BJB3; A0A0D3DIE9; A0A0D3DW83	0	1128.54	X	X	X	High	0.0003184	0.0004449	54	R.TAAYYQQGAR.F	[174-183]
	[R].TLLVSAPGLGQYISGAILFEETLYQSTVDGK.[K]		0.00702251	0.00223896	2	4	1	A0A3P6C1T4; A0A0D3DW83	0	3270.71	X			High	0.0008115	0.002567	32	R.TLLVSAPGLGQYISGAILFEETLYQSTVDGK.K	[101-131]
	[R].TVVSIPNGPSALAVK.[E]		0.00024341	0.000915735	3	7	26	A0A3P6C1T4; A0A0D3BJB3; A0A0D3DIE9	0	1452.84	X	X	X	High	0.0002159	2.109e-05	55	R.TVVSIPNGPSALAVK.E	[189-203]
	[R].TVVSIPNGPSALAVK.[E]	1xDeamidated [N7]	0.000806291	0.000915735	3	7	29	A0A3P6C1T4; A0A0D3BJB3; A0A0D3DIE9	0	1453.83	X	X	X	High	0.0003184	0.0001885	51	R.TVVSIPNGPSALAVK.E	[189-203]
A0A0D3BFR4	Aldehyde dehydrogenase domain-containing protein OS=Brassica oleracea var. oleracea OX=109376 GN=106335352 PE=3 SV=1	523	24	7	7	6.92	61.8	557	0	15	X	X	X
	Annotated Sequence	Modifications	Qvality PEP	Qvality q-value	# Protein Groups	# Proteins	# PSMs	Master Protein Accessions	# Missed Cleavages	Theo. MH+ [Da]	Replicate 1	Replicate 2	Replicate 3	Confidence (by Search Engine): Mascot	Percolator q-Value (by Search Engine): Mascot	Percolator PEP (by Search Engine): Mascot	Ions Score (by Search Engine): Mascot	Sequence in Protein	Positions in Proteins
	[K].ILLEANPR.[M]		0.0426884	0.00696376	1	2	3	A0A0D3BFR4	0	925.547	X	X		High	0.002165	0.009431	49	K.ILLEANPR.M	[270-277]
	[R].SFAVPGNHLGQQSHGYR.[W]		6.43793e-05	0.000915735	1	3	8	A0A0D3BFR4	0	1854.9	X	X	X	High	0.0002159	8.975e-07	40	R.SFAVPGNHLGQQSHGYR.W	[179-195]
	[K].SYQQAAGEVFVTR.[K]		0.000246558	0.000915735	1	3	4	A0A0D3BFR4	0	1455.72	X	X		High	0.0004787	5.444e-05	52	K.SYQQAAGEVFVTR.K	[150-162]
	[R].TTGAPQNHWFGPAGDPR.[G]		0.00507488	0.00185622	1	4	1	A0A0D3BFR4	0	1808.85	X			High	0.0005645	0.00182	29	R.TTGAPQNHWFGPAGDPR.G	[504-520]
	[K].VSDFFTR.[L]		0.00573157	0.00185622	1	5	3	A0A0D3BFR4	0	871.431	X	X		High	0.0008354	0.001449	57	K.VSDFFTR.L	[135-141]
	[K].VSIVMEQMMR.[L]		0.013871	0.00368188	1	3	1	A0A0D3BFR4	0	1223.59		X		High	0.0008537	0.003246	25	K.VSIVMEQMMR.L	[236-245]
	[K].VSIVMEQMMR.[L]	1xOxidation [M5]	0.00942474	0.00223896	1	3	1	A0A0D3BFR4	0	1239.59		X		High	0.0008537	0.002271	26	K.VSIVMEQMMR.L	[236-245]
	[K].VSIVMEQMMR.[L]	2xOxidation [M5; M]	0.0217902	0.00488132	1	3	2	A0A0D3BFR4	0	1255.58		X		High	0.0009993	0.005003	25	K.VSIVMEQMMR.L	[236-245]
	[R].YLLYGDISTK.[A]		0.00135483	0.000915735	1	5	1	A0A0D3BFR4	0	1172.62		X		High	0.0003184	0.0003267	51	R.YLLYGDISTK.A	[116-125]
A0A0D3DK24	Proteasome alpha-type subunits domain-containing protein OS=Brassica oleracea var. oleracea OX=109376 PE=3 SV=1	831	44	8	2	5.9	34.2	307	0	29		X	X
	Annotated Sequence	Modifications	Qvality PEP	Qvality q-value	# Protein Groups	# Proteins	# PSMs	Master Protein Accessions	# Missed Cleavages	Theo. MH+ [Da]	Replicate 1	Replicate 2	Replicate 3	Confidence (by Search Engine): Mascot	Percolator q-Value (by Search Engine): Mascot	Percolator PEP (by Search Engine): Mascot	Ions Score (by Search Engine): Mascot	Sequence in Protein	Positions in Proteins
	[R].FESFNESSR.[E]		0.0177063	0.00395139	1	2	1	A0A0D3DK24	0	1102.48		X		High	0.0008537	0.004098	31	R.FESFNESSR.E	[211-219]
	[R].LFQVEYAMEAVK.[Q]		0.000460458	0.000915735	3	8	4	A0A0D3E636; A0A0D3DK24; A0A3P6BZU1	0	1427.72	X	X	X	High	0.0002159	1.788e-05	45	R.LFQVEYAMEAVK.Q	[54-65]
	[R].LFQVEYAMEAVK.[Q]	1xOxidation [M8]	0.0362408	0.00634354	3	8	1	A0A0D3E636; A0A0D3DK24; A0A3P6BZU1	0	1443.72		X		High	0.001951	0.008118	29	R.LFQVEYAMEAVK.Q	[54-65]
	[R].NQYDTDVTTWSPTGR.[L]		0.000333827	0.000915735	3	8	8	A0A0D3E636; A0A0D3DK24; A0A3P6BZU1	0	1740.78	X	X	X	High	0.0002159	4.539e-06	41	R.NQYDTDVTTWSPTGR.L	[39-53]
	[K].QGSAAIGLR.[S]		0.0437954	0.00696376	3	8	4	A0A0D3E636; A0A0D3DK24; A0A3P6BZU1	0	872.495	X	X		High	0.002165	0.009618	39	K.QGSAAIGLR.S	[66-74]
	[R].RFESFNESSR.[E]		0.00859248	0.00223896	1	2	3	A0A0D3DK24	1	1258.58		X	X	High	0.0002159	0.001353	28	R.RFESFNESSR.E	[210-219]
	[R].SESINHSFTYESPLPVGR.[L]		1.15212e-06	0.000915735	2	4	11	A0A0D3DK24; A0A3P6BZU1	0	2019.98	X	X	X	High	0.0003184	2.881e-07	48	R.SESINHSFTYESPLPVGR.L	[125-142]
	[K].VDDHIGVAIAGLTADGR.[V]		0.000520109	0.000915735	3	8	10	A0A0D3E636; A0A0D3DK24; A0A3P6BZU1	0	1679.87	X	X	X	High	0.0002159	9.474e-06	62	K.VDDHIGVAIAGLTADGR.V	[101-117]
	[K].VIDTFEK.[V]		0.0176113	0.00395139	2	5	2	A0A0D3E636; A0A0D3DK24	0	851.451		X		High	0.0008537	0.004067	48	K.VIDTFEK.V	[266-272]
A0A3P6BZU1	Proteasome subunit alpha type OS=Brassica oleracea OX=3712 GN=BOLC4T23995H PE=3 SV=1	903	50	8	2	5.19	29.7	271	0	31	X	X	X
	Annotated Sequence	Modifications	Qvality PEP	Qvality q-value	# Protein Groups	# Proteins	# PSMs	Master Protein Accessions	# Missed Cleavages	Theo. MH+ [Da]	Replicate 1	Replicate 2	Replicate 3	Confidence (by Search Engine): Mascot	Percolator q-Value (by Search Engine): Mascot	Percolator PEP (by Search Engine): Mascot	Ions Score (by Search Engine): Mascot	Sequence in Protein	Positions in Proteins
	[RK].FESFADSSR.[E]		0.00662172	0.00185622	1	3	3	A0A3P6BZU1	0	1045.46	X	X		High	0.0008354	0.001652	47	R.FESFADSSR.E	[176-184]
	[M].FRNQYDTDVTTWSPTGR.[L]	1xDeamidated [Q4]	0.0410878	0.00696376	2	6	1	A0A0D3E636; A0A3P6BZU1	1	2044.94		X		High	0.002165	0.009076	31	M.FRNQYDTDVTTWSPTGR.L	[2-18]
	[R].LFQVEYAMEAVK.[Q]		0.000460458	0.000915735	3	8	4	A0A0D3E636; A0A0D3DK24; A0A3P6BZU1	0	1427.72	X	X	X	High	0.0002159	1.788e-05	45	R.LFQVEYAMEAVK.Q	[19-30]
	[R].LFQVEYAMEAVK.[Q]	1xOxidation [M8]	0.0362408	0.00634354	3	8	1	A0A0D3E636; A0A0D3DK24; A0A3P6BZU1	0	1443.72		X		High	0.001951	0.008118	29	R.LFQVEYAMEAVK.Q	[19-30]
	[R].NQYDTDVTTWSPTGR.[L]		0.000333827	0.000915735	3	8	8	A0A0D3E636; A0A0D3DK24; A0A3P6BZU1	0	1740.78	X	X	X	High	0.0002159	4.539e-06	41	R.NQYDTDVTTWSPTGR.L	[4-18]
	[K].QGSAAIGLR.[S]		0.0437954	0.00696376	3	8	4	A0A0D3E636; A0A0D3DK24; A0A3P6BZU1	0	872.495	X	X		High	0.002165	0.009618	39	K.QGSAAIGLR.S	[31-39]
	[R].RFESFADSSR.[E]		0.0186887	0.00395139	1	2	8	A0A3P6BZU1	1	1201.56	X	X	X	High	0.0009497	0.003822	35	R.RFESFADSSR.E	[175-184]
	[R].SESINHSFTYESPLPVGR.[L]		1.15212e-06	0.000915735	2	4	11	A0A0D3DK24; A0A3P6BZU1	0	2019.98	X	X	X	High	0.0003184	2.881e-07	48	R.SESINHSFTYESPLPVGR.L	[90-107]
	[K].VDDHIGVAIAGLTADGR.[V]		0.000520109	0.000915735	3	8	10	A0A0D3E636; A0A0D3DK24; A0A3P6BZU1	0	1679.87	X	X	X	High	0.0002159	9.474e-06	62	K.VDDHIGVAIAGLTADGR.V	[66-82]
A0A3P6CNW1	phosphoribosylaminoimidazole carboxylase (Fragment) OS=Brassica oleracea OX=3712 GN=BOLC4T28117H PE=3 SV=1	929	35	5	2	7.2	72.2	666	0	9	X	X	X
	Annotated Sequence	Modifications	Qvality PEP	Qvality q-value	# Protein Groups	# Proteins	# PSMs	Master Protein Accessions	# Missed Cleavages	Theo. MH+ [Da]	Replicate 1	Replicate 2	Replicate 3	Confidence (by Search Engine): Mascot	Percolator q-Value (by Search Engine): Mascot	Percolator PEP (by Search Engine): Mascot	Ions Score (by Search Engine): Mascot	Sequence in Protein	Positions in Proteins
	[K].ELAVIVAR.[G]		0.035795	0.00634354	2	2	1	A0A3P6CNW1; A0A3P6AJT5	0	870.541		X		High	0.001951	0.008035	37	K.ELAVIVAR.G	[299-306]
	[R].MLGISDTDLVSR.[M]		0.0002322	0.000915735	2	2	8	A0A3P6CNW1; A0A3P6AJT5	0	1306.67	X	X	X	High	0.0004787	5.103e-05	65	R.MLGISDTDLVSR.M	[625-636]
	[R].MLGISDTDLVSR.[M]	1xOxidation [M1]	2.43578e-05	0.000915735	2	2	5	A0A3P6CNW1; A0A3P6AJT5	0	1322.66	X	X	X	High	0.0002159	1.195e-06	67	R.MLGISDTDLVSR.M	[625-636]
	[R].QYQEDMREENMVK.[G]	1xGln->pyro-Glu [N-Term]	0.00924164	0.00223896	1	1	2	A0A3P6CNW1	1	1682.71		X	X	High	0.0002159	0.0015	41	R.QYQEDMREENMVK.G	[639-651]
	[R].TPEMMFSYATSAHSR.[G]		0.00178035	0.00161505	1	1	5	A0A3P6CNW1	0	1715.75	X	X	X	High	0.0002159	8.409e-05	47	R.TPEMMFSYATSAHSR.G	[538-552]
	[R].TPEMMFSYATSAHSR.[G]	1xOxidation [M]	7.11265e-05	0.000915735	1	1	7	A0A3P6CNW1	0	1731.75	X	X	X	High	0.0002159	3.675e-07	57	R.TPEMMFSYATSAHSR.G	[538-552]
	[R].VGIIMGSDSDLPVMK.[D]		0.000311853	0.000915735	2	2	2	A0A3P6CNW1; A0A3P6AJT5	0	1561.8		X	X	High	0.0003184	7.202e-05	55	R.VGIIMGSDSDLPVMK.D	[501-515]
	[R].VGIIMGSDSDLPVMK.[D]	2xOxidation [M5; M14]	2.84795e-05	0.000915735	2	2	5	A0A3P6CNW1; A0A3P6AJT5	0	1593.79	X	X	X	High	0.0003184	6.758e-06	62	R.VGIIMGSDSDLPVMK.D	[501-515]
A0A3P6GFW6	phosphoribosylformylglycinamidine synthase OS=Brassica oleracea OX=3712 GN=BOLC6T39873H PE=3 SV=1	501	24	9	9	5.29	153.3	1401	0	8	X	X	X
	Annotated Sequence	Modifications	Qvality PEP	Qvality q-value	# Protein Groups	# Proteins	# PSMs	Master Protein Accessions	# Missed Cleavages	Theo. MH+ [Da]	Replicate 1	Replicate 2	Replicate 3	Confidence (by Search Engine): Mascot	Percolator q-Value (by Search Engine): Mascot	Percolator PEP (by Search Engine): Mascot	Ions Score (by Search Engine): Mascot	Sequence in Protein	Positions in Proteins
	[K].ASGNWMYAAK.[L]		0.00965981	0.00223896	1	3	3	A0A3P6GFW6	0	1098.5	X	X	X	High	0.0008537	0.002325	38	K.ASGNWMYAAK.L	[837-846]
	[R].AYFPDEGVLDR.[M]		0.00121302	0.000915735	1	3	4	A0A3P6GFW6	0	1281.61	X	X		High	0.0004787	0.0003202	51	R.AYFPDEGVLDR.M	[1301-1311]
	[K].DSLSMAAHADGEVVK.[A]		0.00341984	0.00185622	1	3	1	A0A3P6GFW6	0	1529.73		X		High	0.0007684	0.0008844	38	K.DSLSMAAHADGEVVK.A	[877-891]
	[R].EGLHATIIEVGPR.[L]		0.0175169	0.00395139	1	2	1	A0A3P6GFW6	0	1391.76			X	High	0.0009497	0.003513	26	R.EGLHATIIEVGPR.L	[159-171]
	[K].GMEGSTLGVWAAHGEGR.[A]		9.34389e-05	0.000915735	1	3	5	A0A3P6GFW6	0	1714.8	X	X	X	High	0.0002159	2.528e-06	49	K.GMEGSTLGVWAAHGEGR.A	[1284-1300]
	[R].MLHSDLAPLR.[Y]		0.00807483	0.00223896	1	3	2	A0A3P6GFW6	0	1152.62		X	X	High	0.0008354	0.001978	34	R.MLHSDLAPLR.Y	[1312-1321]
	[K].VDGITHLSEETSFLR.[D]		0.0025425	0.00185622	1	2	2	A0A3P6GFW6	0	1703.86	X			High	0.0005645	0.0007953	32	K.VDGITHLSEETSFLR.D	[1065-1079]
	[R].VPLIQESANAELLK.[A]		0.000101448	0.000915735	1	3	3	A0A3P6GFW6	0	1524.86		X	X	High	0.0003184	2.367e-05	61	R.VPLIQESANAELLK.A	[86-99]
	[K].VTESPLIEVK.[V]		0.00756034	0.00223896	1	2	3	A0A3P6GFW6	0	1114.64	X	X	X	High	0.0008354	0.001867	42	K.VTESPLIEVK.V	[1055-1064]
A0A0D3B255	Sucrose synthase OS=Brassica oleracea var. oleracea OX=109376 GN=106336052 PE=3 SV=1	1162	49	11	2	6.04	92.4	806	0	14	X	X
	Annotated Sequence	Modifications	Qvality PEP	Qvality q-value	# Protein Groups	# Proteins	# PSMs	Master Protein Accessions	# Missed Cleavages	Theo. MH+ [Da]	Replicate 1	Replicate 2	Replicate 3	Confidence (by Search Engine): Mascot	Percolator q-Value (by Search Engine): Mascot	Percolator PEP (by Search Engine): Mascot	Ions Score (by Search Engine): Mascot	Sequence in Protein	Positions in Proteins
	[R].ALETEMLQR.[I]		0.00956494	0.00223896	1	1	1	A0A0D3B255	0	1090.56		X		High	0.0008537	0.002307	37	R.ALETEMLQR.I	[312-320]
	[R].ELVNLVVVGGDR.[R]		0.000148413	0.000915735	2	2	12	A0A0D3B255; A0A0D3EDP0	0	1269.72	X	X	X	High	0.0002159	2.989e-06	81	R.ELVNLVVVGGDR.R	[600-611]
	[K].GGPAEIIVHGK.[S]		0.00784908	0.00223896	2	2	2	A0A0D3B255; A0A0D3EDP0	0	1077.61		X	X	High	0.0002159	0.001183	33	K.GGPAEIIVHGK.S	[695-705]
	[R].LNETLVAQR.[N]		0.00433709	0.00185622	2	3	3	A0A0D3B255; A0A0D3EDP0	0	1043.58		X	X	High	0.0002159	0.0004827	49	R.LNETLVAQR.N	[16-24]
	[K].IQNLNTLQHILR.[K]		0.0167818	0.00395139	1	1	1	A0A0D3B255	0	1462.85	X			High	0.001592	0.005698	35	K.IQNLNTLQHILR.K	[198-209]
	[R].NEVLALLSR.[V]		0.0173298	0.00395139	2	3	2	A0A0D3B255; A0A0D3EDP0	0	1014.59		X	X	High	0.0008537	0.004018	27	R.NEVLALLSR.V	[25-33]
	[K].TKYPDSDIYWK.[DK]		0.00280343	0.00185622	3	5	4	A0A0D3E006; A0A0D3B255; A0A0D3EDP0	1	1415.68	X	X	X	High	0.0006033	0.0007233	38	K.TKYPDSDIYWK.K	[441-451]
	[R].VVHGIDVFDPK.[F]		0.0275016	0.00518163	3	4	1	A0A0D3E006; A0A0D3B255; A0A0D3EDP0	0	1225.66		X		High	0.002895	0.01754	29	R.VVHGIDVFDPK.F	[508-518]
	[R].YLEMFYALK.[Y]	1xOxidation [M4]	0.00742104	0.00223896	2	2	1	A0A0D3B255; A0A0D3EDP0	0	1193.59			X	High	0.0002159	0.00109	52	R.YLEMFYALK.Y	[784-792]
	[K].YIGDGVEFLNR.[H]		6.19164e-05	0.000915735	2	2	14	A0A0D3B255; A0A0D3EDP0	0	1282.64	X	X	X	High	0.0002159	2.951e-07	76	K.YIGDGVEFLNR.H	[152-162]
	[K].YTWQIYSQR.[L]		0.00252423	0.00185622	2	2	8	A0A0D3B255; A0A0D3EDP0	0	1244.61	X	X	X	High	0.0006033	0.0006474	46	K.YTWQIYSQR.L	[751-759]
A0A0D3BLQ1	Aminopeptidase OS=Brassica oleracea var. oleracea OX=109376 GN=106332415 PE=3 SV=1	767	34	9	2	5.22	97.9	873	0	10	X	X	X
	Annotated Sequence	Modifications	Qvality PEP	Qvality q-value	# Protein Groups	# Proteins	# PSMs	Master Protein Accessions	# Missed Cleavages	Theo. MH+ [Da]	Replicate 1	Replicate 2	Replicate 3	Confidence (by Search Engine): Mascot	Percolator q-Value (by Search Engine): Mascot	Percolator PEP (by Search Engine): Mascot	Ions Score (by Search Engine): Mascot	Sequence in Protein	Positions in Proteins
	[R].AAYVAVMQR.[A]		0.0369222	0.00669071	2	4	1	A0A3P6F7K1; A0A0D3BLQ1	0	1008.53			X	High	0.001304	0.008533	28	R.AAYVAVMQR.A	[702-710]
	[K].EYFAVPYPLPK.[IM]		0.00110949	0.000915735	2	4	3	A0A3P6F7K1; A0A0D3BLQ1	0	1323.7		X	X	High	0.0002159	3.479e-05	45	K.EYFAVPYPLPK.M	[249-259]
	[R].FISAVVSPFASFEK.[A]		0.0259574	0.00518163	2	4	2	A0A3P6F7K1; A0A0D3BLQ1	0	1528.8			X	High	0.001188	0.005716	35	R.FISAVVSPFASFEK.A	[807-820]
	[K].INVDQAGFYR.[V]		0.000902878	0.000915735	2	4	10	A0A3P6F7K1; A0A0D3BLQ1	0	1182.59	X	X	X	High	0.0002159	2.419e-05	58	K.INVDQAGFYR.V	[533-542]
	[K].NMAVTQFEPADAR.[RK]		4.81491e-05	0.000915735	2	4	3	A0A3P6F7K1; A0A0D3BLQ1	0	1449.68	X	X	X	High	0.0002159	1.963e-07	65	K.NMAVTQFEPADAR.K	[131-143]
	[R].NTSLLPPDLR.[R]		0.0130976	0.00324154	2	4	2	A0A3P6F7K1; A0A0D3BLQ1	0	1125.63			X	High	0.0005937	0.002415	27	R.NTSLLPPDLR.R	[691-700]
	[K].QGESHLDAMLR.[G]	1xGln->pyro-Glu [N-Term]	0.00130448	0.000915735	2	4	2	A0A3P6F7K1; A0A0D3BLQ1	0	1239.58			X	High	0.0002159	4.646e-05	47	K.QGESHLDAMLR.G	[650-660]
	[K].QGESHLDAMLR.[G]		0.0390615	0.00669071	2	4	3	A0A3P6F7K1; A0A0D3BLQ1	0	1256.61	X	X	X	High	0.002892	0.01128	30	K.QGESHLDAMLR.G	[650-660]
	[R].VKYDDTLAAGLR.[K]		0.0241033	0.00518163	1	2	3	A0A0D3BLQ1	1	1321.71		X	X	High	0.001188	0.005221	46	R.VKYDDTLAAGLR.K	[543-554]
	[K].YDDTLAAGLR.[K]		0.00036342	0.000915735	1	2	5	A0A0D3BLQ1	0	1094.55	X	X	X	High	0.0002159	5.223e-06	63	K.YDDTLAAGLR.K	[545-554]
A0A3P6AUX9	leucine--tRNA ligase OS=Brassica oleracea OX=3712 GN=BOLC3T15934H PE=3 SV=1	1207	51	9	9	6.34	108.9	957	0	11	X	X	X
	Annotated Sequence	Modifications	Qvality PEP	Qvality q-value	# Protein Groups	# Proteins	# PSMs	Master Protein Accessions	# Missed Cleavages	Theo. MH+ [Da]	Replicate 1	Replicate 2	Replicate 3	Confidence (by Search Engine): Mascot	Percolator q-Value (by Search Engine): Mascot	Percolator PEP (by Search Engine): Mascot	Ions Score (by Search Engine): Mascot	Sequence in Protein	Positions in Proteins
	[K].AVSWVNTVDPATGKPAK.[R]		0.000390563	0.000915735	1	2	4	A0A3P6AUX9	0	1740.93		X	X	High	0.0003184	9.058e-05	52	K.AVSWVNTVDPATGKPAK.R	[552-568]
	[K].DGTVVTDDEPTLEQLR.[S]		3.97822e-05	0.000915735	1	2	4	A0A3P6AUX9	0	1787.87	X	X	X	High	0.0002159	1.445e-07	59	K.DGTVVTDDEPTLEQLR.S	[784-799]
	[R].LGHSSSLAYESFPK.[A]		0.0315006	0.00593447	1	2	1	A0A3P6AUX9	0	1522.75		X		High	0.001704	0.00712	36	R.LGHSSSLAYESFPK.A	[864-877]
	[K].QQVEEYKDFASR.[K]	1xGln->pyro-Glu [N-Term]	0.000112064	0.000915735	1	2	7	A0A3P6AUX9	1	1482.69	X	X	X	High	0.0002159	7.672e-07	65	K.QQVEEYKDFASR.K	[352-363]
	[K].SLGFSYDWDR.[E]		0.00234057	0.00161505	1	2	3	A0A3P6AUX9	0	1245.55		X	X	High	0.0003184	0.0005965	49	K.SLGFSYDWDR.E	[184-193]
	[K].TWNTSGIEGVHR.[F]		8.56882e-05	0.000915735	1	2	22	A0A3P6AUX9	0	1356.67	X	X	X	High	0.0002159	3.567e-06	42	K.TWNTSGIEGVHR.F	[752-763]
	[K].VIEWAER.[T]		0.0568073	0.00797752	1	2	2	A0A3P6AUX9	0	902.473		X	X	High	0.002378	0.01218	29	K.VIEWAER.T	[477-483]
	[K].VLYDIGVVSTK.[E]		0.000910155	0.000915735	1	2	7	A0A3P6AUX9	0	1193.68	X	X	X	High	0.0002159	6.916e-05	60	K.VLYDIGVVSTK.E	[631-641]
	[R].VYPFHEIEPK.[W]		0.00633378	0.00185622	1	2	1	A0A3P6AUX9	0	1258.65	X			High	0.0005645	0.00231	34	R.VYPFHEIEPK.W	[71-80]
A0A3P6DX32	DNA damage-binding protein 1 OS=Brassica oleracea OX=3712 GN=BOLC9T56079H PE=4 SV=1	588	29	8	3	5.26	123.7	1108	0	8	X	X	X
	Annotated Sequence	Modifications	Qvality PEP	Qvality q-value	# Protein Groups	# Proteins	# PSMs	Master Protein Accessions	# Missed Cleavages	Theo. MH+ [Da]	Replicate 1	Replicate 2	Replicate 3	Confidence (by Search Engine): Mascot	Percolator q-Value (by Search Engine): Mascot	Percolator PEP (by Search Engine): Mascot	Ions Score (by Search Engine): Mascot	Sequence in Protein	Positions in Proteins
	[R].EGELTIGTIDDIQK.[L]		3.07945e-05	0.000915735	1	2	4	A0A3P6DX32	0	1531.78	X	X	X	High	0.0004787	5.916e-06	70	R.EGELTIGTIDDIQK.L	[710-723]
	[K].EQLGGEIIPR.[S]		0.00467803	0.00185622	2	4	6	A0A3P6AZY9; A0A3P6DX32	0	1111.61	X	X	X	High	0.0002159	0.0005177	41	K.EQLGGEIIPR.S	[594-603]
	[K].GAVYSLNAFNGK.[L]		0.000143995	0.000915735	1	2	1	A0A3P6DX32	0	1240.63			X	High	0.0002159	1.15e-06	61	K.GAVYSLNAFNGK.L	[843-854]
	[K].GAVYSLNAFNGK.[L]	1xDeamidated [N10]	0.000148413	0.000915735	1	2	6	A0A3P6DX32	0	1241.62	X	X	X	High	0.0002159	1.13e-05	49	K.GAVYSLNAFNGK.L	[843-854]
	[R].GDFIVVGDLMK.[S]		0.00509585	0.00185622	2	4	1	A0A3P6AZY9; A0A3P6DX32	0	1193.62			X	High	0.0002159	0.0006005	26	R.GDFIVVGDLMK.S	[897-907]
	[K].GSYVEVLER.[Y]		0.00359092	0.00185622	1	2	4	A0A3P6DX32	0	1051.54		X	X	High	0.0002159	0.0003219	32	K.GSYVEVLER.Y	[358-366]
	[K].GVGGLSHEQWR.[S]		0.00692725	0.00223896	2	4	1	A0A3P6AZY9; A0A3P6DX32	0	1225.61		X		High	0.0008354	0.001981	27	K.GVGGLSHEQWR.S	[1042-1052]
	[R].LEELQVLDIK.[F]		0.000978001	0.000915735	2	4	2	A0A3P6AZY9; A0A3P6DX32	0	1199.69		X	X	High	0.0002159	2.768e-05	68	R.LEELQVLDIK.F	[180-189]
	[K].VSLGTQPITLR.[T]		0.00622324	0.00185622	2	4	4	A0A3P6AZY9; A0A3P6DX32	0	1184.7	X	X	X	High	0.0002159	0.000834	40	K.VSLGTQPITLR.T	[643-653]
A0A3P6E843	Malic enzyme OS=Brassica oleracea OX=3712 GN=BOLC9T52982H PE=3 SV=1	587	29	8	3	7.15	67	610	0	17	X	X	X
	Annotated Sequence	Modifications	Qvality PEP	Qvality q-value	# Protein Groups	# Proteins	# PSMs	Master Protein Accessions	# Missed Cleavages	Theo. MH+ [Da]	Replicate 1	Replicate 2	Replicate 3	Confidence (by Search Engine): Mascot	Percolator q-Value (by Search Engine): Mascot	Percolator PEP (by Search Engine): Mascot	Ions Score (by Search Engine): Mascot	Sequence in Protein	Positions in Proteins
	[R].AAVTDDIVEGHGDVGPR.[D]		0.00158992	0.000915735	1	2	4	A0A3P6E843	0	1707.83	X	X		High	0.0004787	0.0004434	30	R.AAVTDDIVEGHGDVGPR.D	[564-580]
	[R].GADILHDPWFNK.[D]		0.00565867	0.00185622	1	2	1	A0A3P6E843	0	1412.7		X		High	0.0008354	0.001434	28	R.GADILHDPWFNK.D	[42-53]
	[R].HITAEVGAAVLR.[A]		0.00135995	0.000915735	2	4	5	A0A3P6E843; A0A3P6AYW0	0	1236.71	X	X	X	High	0.0003184	0.0003292	52	R.HITAEVGAAVLR.A	[552-563]
	[K].LDMYVAAAGINPQR.[V]	1xOxidation [M3]	0.0152497	0.00368188	2	3	1	A0A3P6E843; A0A3P6AYW0	0	1534.77		X		High	0.0008537	0.003552	36	K.LDMYVAAAGINPQR.V	[211-224]
	[K].IVVVGAGSAGLGVTK.[T]		0.00788614	0.00223896	2	4	3	A0A3P6E843; A0A3P6AYW0	0	1327.79	X	X		High	0.0009797	0.002882	41	K.IVVVGAGSAGLGVTK.T	[336-350]
	[R].MAGISFAEATK.[N]		0.000368073	0.000915735	2	4	4	A0A3P6E843; A0A3P6AYW0	0	1125.56	X	X		High	0.0003184	8.526e-05	62	R.MAGISFAEATK.N	[359-369]
	[R].MAGISFAEATK.[N]	1xOxidation [M1]	0.00711949	0.00223896	2	4	2	A0A3P6E843; A0A3P6AYW0	0	1141.56	X	X		High	0.0008537	0.002584	29	R.MAGISFAEATK.N	[359-369]
	[R].SKLDPAVVPFAK.[N]		0.00199123	0.00161505	2	4	5	A0A3P6E843; A0A3P6AYW0	1	1271.74	X	X	X	High	0.0003184	0.0005	63	R.SKLDPAVVPFAK.N	[385-396]
	[R].VISFEQQYAR.[F]		0.00103378	0.000915735	1	2	4	A0A3P6E843	0	1240.63	X	X	X	High	0.0002159	3.068e-05	52	R.VISFEQQYAR.F	[75-84]
A0A0D3A7H6	Acyl-coenzyme A oxidase OS=Brassica oleracea var. oleracea OX=109376 GN=106308743 PE=3 SV=1	421	30	9	9	7.81	74.3	664	0	16	X	X	X
	Annotated Sequence	Modifications	Qvality PEP	Qvality q-value	# Protein Groups	# Proteins	# PSMs	Master Protein Accessions	# Missed Cleavages	Theo. MH+ [Da]	Replicate 1	Replicate 2	Replicate 3	Confidence (by Search Engine): Mascot	Percolator q-Value (by Search Engine): Mascot	Percolator PEP (by Search Engine): Mascot	Ions Score (by Search Engine): Mascot	Sequence in Protein	Positions in Proteins
	[K].APVGTTAYMAR.[A]		0.0208468	0.00395139	1	1	1	A0A0D3A7H6	0	1137.57			X	High	0.001124	0.004375	28	K.APVGTTAYMAR.A	[450-460]
	[K].DYGVHGFIVQLR.[S]		0.00540152	0.00185622	1	1	2	A0A0D3A7H6	0	1403.74	X		X	High	0.0005645	0.001951	36	K.DYGVHGFIVQLR.S	[198-209]
	[R].LVATDPVFEK.[S]		0.00381583	0.00185622	1	1	4	A0A0D3A7H6	0	1118.61	X	X	X	High	0.0005645	0.001306	46	R.LVATDPVFEK.S	[41-50]
	[K].QASLANDQLR.[S]		0.00113575	0.000915735	1	1	3	A0A0D3A7H6	0	1115.58	X	X	X	High	0.0003184	0.0002708	53	K.QASLANDQLR.S	[581-590]
	[R].QTIVADASNALSR.[A]	1xGln->pyro-Glu [N-Term]	0.00535642	0.00185622	1	1	2	A0A0D3A7H6	0	1328.68		X	X	High	0.0002159	0.001292	29	R.QTIVADASNALSR.A	[286-298]
	[R].QTIVADASNALSR.[A]		0.0158263	0.00368188	1	1	2	A0A0D3A7H6	0	1345.71		X	X	High	0.002686	0.013	27	R.QTIVADASNALSR.A	[286-298]
	[R].SLEDHSPLPNIIVGDIGTK.[M]		0.00203467	0.00161505	1	1	4	A0A0D3A7H6	0	2005.06	X	X	X	High	0.0005645	0.0006026	29	R.SLEDHSPLPNIIVGDIGTK.M	[210-228]
	[K].TDEFVIHSPTQTSSK.[W]		6.4659e-05	0.000915735	1	1	5	A0A0D3A7H6	0	1676.81		X	X	High	0.0002159	3.158e-07	55	K.TDEFVIHSPTQTSSK.W	[159-173]
	[K].WLSLANK.[M]		0.00659215	0.00185622	1	1	2	A0A0D3A7H6	0	831.472		X		High	0.0008354	0.001649	33	K.WLSLANK.M	[122-128]
	[K].WLYTDVTAR.[L]		0.00364561	0.00185622	1	1	5	A0A0D3A7H6	0	1124.57	X	X	X	High	0.0002159	0.0007959	30	K.WLYTDVTAR.L	[353-361]
A0A3P6CJ23	beta-galactosidase OS=Brassica oleracea OX=3712 GN=BOLC4T25382H PE=3 SV=1	1490	41	10	2	6.74	154.3	1371	0	8		X	X
	Annotated Sequence	Modifications	Qvality PEP	Qvality q-value	# Protein Groups	# Proteins	# PSMs	Master Protein Accessions	# Missed Cleavages	Theo. MH+ [Da]	Replicate 1	Replicate 2	Replicate 3	Confidence (by Search Engine): Mascot	Percolator q-Value (by Search Engine): Mascot	Percolator PEP (by Search Engine): Mascot	Ions Score (by Search Engine): Mascot	Sequence in Protein	Positions in Proteins
	[R].APTDNDKGGGDSSYFSR.[W]		0.00501266	0.00185622	1	2	1	A0A3P6CJ23	1	1773.77			X	High	0.0002159	0.0005842	26	R.APTDNDKGGGDSSYFSR.W	[854-870]
	[K].EPSWAAAMLDR.[V]	1xOxidation [M8]	0.00442366	0.00185622	2	2	1	A0A0D3BY35; A0A3P6CJ23	0	1262.58		X		High	0.0008354	0.001139	39	K.EPSWAAAMLDR.V	[498-508]
	[K].FFLAPSPANVPEK.[F]		0.00251515	0.00185622	2	2	3	A0A0D3BY35; A0A3P6CJ23	0	1416.75		X	X	High	0.0002159	0.0001642	50	K.FFLAPSPANVPEK.F	[105-117]
	[K].FYDAAFPDSDWK.[A]		0.0302122	0.00593447	2	2	1	A0A0D3BY35; A0A3P6CJ23	0	1461.63			X	High	0.001188	0.00683	29	K.FYDAAFPDSDWK.A	[118-129]
	[K].GGGDSSYFSR.[W]		0.0101514	0.00223896	1	2	1	A0A3P6CJ23	0	1032.44		X		High	0.0008537	0.00243	41	K.GGGDSSYFSR.W	[861-870]
	[K].IDNMLESSK.[D]		0.0309403	0.00593447	2	2	1	A0A0D3BY35; A0A3P6CJ23	0	1036.5			X	High	0.001188	0.006981	27	K.IDNMLESSK.D	[296-304]
	[K].LLDSESSIVGVR.[Q]		1.08552e-05	0.000915735	2	2	25	A0A0D3BY35; A0A3P6CJ23	0	1274.7	X	X	X	High	0.0002159	3.303e-08	91	K.LLDSESSIVGVR.Q	[388-399]
	[-K].MILPSENGYR.[A]	1xDeamidated [N7]	0.020962	0.00395139	2	2	2	A0A0D3BY35; A0A3P6CJ23	0	1180.57		X	X	High	0.0009993	0.004828	31	K.MILPSENGYR.A	[8-17]
	[K].QNVLAVQVFR.[W]	1xGln->pyro-Glu [N-Term]	0.00467803	0.00185622	2	2	3	A0A0D3BY35; A0A3P6CJ23	0	1156.65	X	X	X	High	0.0002159	0.000517	41	K.QNVLAVQVFR.W	[231-240]
	[K].SGGFSDELSPK.[V]		0.000254059	0.000915735	2	2	3	A0A0D3BY35; A0A3P6CJ23	0	1123.53		X	X	High	0.0002159	2.905e-06	66	K.SGGFSDELSPK.V	[326-336]
A0A0D3BET0	14-3-3 domain-containing protein OS=Brassica oleracea var. oleracea OX=109376 GN=106336315 PE=3 SV=1	832	54	6	2	4.89	27.9	248	0	30	X	X	X
	Annotated Sequence	Modifications	Qvality PEP	Qvality q-value	# Protein Groups	# Proteins	# PSMs	Master Protein Accessions	# Missed Cleavages	Theo. MH+ [Da]	Replicate 1	Replicate 2	Replicate 3	Confidence (by Search Engine): Mascot	Percolator q-Value (by Search Engine): Mascot	Percolator PEP (by Search Engine): Mascot	Ions Score (by Search Engine): Mascot	Sequence in Protein	Positions in Proteins
	[K].AAQDVAVADLAPTHPIR.[L]		0.000173342	0.000915735	2	3	4	A0A0D3BET0; A0A0D3E2C2	0	1744.93	X	X	X	High	0.0002159	3.971e-05	44	K.AAQDVAVADLAPTHPIR.L	[160-176]
	[K].DSTLIMQLLR.[D]		0.00196276	0.00161505	13	31	4	A0A3P6FKK7; A0A0D3AIF5; A0A0D2ZSK7; A0A0D2ZTX3; A0A0D3CW05; A0A0D3BI14; A0A0D3B9F1; A0A0D3BET0; A0A3P6BE69; A0A0D3E2C2; A0A0D3D7E8; A0A3P6EYD0; A0A0D3ARF8	0	1189.66	X	X	X	High	0.0002159	0.0001012	39	K.DSTLIMQLLR.D	[222-231]
	[K].DSTLIMQLLR.[D]	1xOxidation [M6]	0.00198408	0.00161505	13	31	11	A0A3P6FKK7; A0A0D3AIF5; A0A0D2ZSK7; A0A0D2ZTX3; A0A0D3CW05; A0A0D3BI14; A0A0D3B9F1; A0A0D3BET0; A0A3P6BE69; A0A0D3E2C2; A0A0D3D7E8; A0A3P6EYD0; A0A0D3ARF8	0	1205.66	X	X	X	High	0.0003184	0.0004989	47	K.DSTLIMQLLR.D	[222-231]
	[K].LLDTHLIPSATASESK.[V]		6.41518e-06	0.000915735	1	1	13	A0A0D3BET0	0	1682.9	X	X	X	High	0.0004787	1.114e-06	61	K.LLDTHLIPSATASESK.V	[109-124]
	[R].IVSSIEQKEESR.[K]		0.00253335	0.00185622	3	6	1	A0A0D3AIF5; A0A0D3BET0; A0A0D3E2C2	1	1404.73	X			High	0.0005645	0.000793	39	R.IVSSIEQKEESR.K	[68-79]
	[R].NLLSVAYK.[N]		0.00863398	0.00223896	10	24	14	A0A3P6FKK7; A0A0D3AIF5; A0A0D2ZSK7; A0A0D2ZTX3; A0A0D3CW05; A0A0D3B9F1; A0A0D3BET0; A0A0D3E2C2; A0A3P6EYD0; A0A0D3ARF8	0	907.525	X	X	X	High	0.0008537	0.002097	46	R.NLLSVAYK.N	[49-56]
	[K].TAAEDTMIAYK.[A]		0.000480241	0.000915735	1	1	5	A0A0D3BET0	0	1213.58	X	X	X	High	0.0004787	0.0001126	69	K.TAAEDTMIAYK.A	[149-159]
	[K].TAAEDTMIAYK.[A]	1xOxidation [M7]	0.00580572	0.00185622	1	1	2	A0A0D3BET0	0	1229.57	X		X	High	0.0005645	0.002112	42	K.TAAEDTMIAYK.A	[149-159]
A0A0D3DB29	Alpha-mannosidase OS=Brassica oleracea var. oleracea OX=109376 GN=106305484 PE=3 SV=1	576	30	7	7	6.43	115.4	1022	0	8	X	X	X
	Annotated Sequence	Modifications	Qvality PEP	Qvality q-value	# Protein Groups	# Proteins	# PSMs	Master Protein Accessions	# Missed Cleavages	Theo. MH+ [Da]	Replicate 1	Replicate 2	Replicate 3	Confidence (by Search Engine): Mascot	Percolator q-Value (by Search Engine): Mascot	Percolator PEP (by Search Engine): Mascot	Ions Score (by Search Engine): Mascot	Sequence in Protein	Positions in Proteins
	[K].INVHLVPHSHDDVGWLK.[T]		9.35145e-07	0.000915735	1	2	5	A0A0D3DB29	0	1966.03	X	X	X	High	0.0004787	1.437e-07	56	K.INVHLVPHSHDDVGWLK.T	[41-57]
	[R].LNVLYSTPSIYTDAK.[Y]		0.00172936	0.00161505	1	2	2	A0A0D3DB29	0	1684.88	X		X	High	0.0005645	0.0004937	53	R.LNVLYSTPSIYTDAK.Y	[321-335]
	[R].LSMGYLQAEK.[L]		0.000728022	0.000915735	1	2	5	A0A0D3DB29	0	1139.58	X	X	X	High	0.0002159	0.0001271	47	R.LSMGYLQAEK.L	[432-441]
	[R].QHVAADYALR.[L]	1xGln->pyro-Glu [N-Term]	0.000803019	0.000915735	1	2	4	A0A0D3DB29	0	1126.56	X	X	X	High	0.0002159	7.096e-05	53	R.QHVAADYALR.L	[422-431]
	[R].QHVAADYALR.[L]		0.0270269	0.00518163	1	2	2	A0A0D3DB29	0	1143.59		X		High	0.001263	0.006157	31	R.QHVAADYALR.L	[422-431]
	[K].SEFGQVPR.[V]		0.0398072	0.00669071	1	2	2	A0A0D3DB29	0	919.463	X	X		High	0.002165	0.008835	32	K.SEFGQVPR.V	[159-166]
	[K].TLEVIWQGSK.[S]		0.0015667	0.000915735	1	2	6	A0A0D3DB29	0	1160.63	X	X	X	High	0.0002159	6.575e-05	50	K.TLEVIWQGSK.S	[211-220]
	[R].YQYAYSWYR.[Q]		0.00653355	0.00185622	1	2	4	A0A0D3DB29	0	1299.58	X	X	X	High	0.0005645	0.002384	37	R.YQYAYSWYR.Q	[298-306]
A0A0D3A9W3	Proteasome subunit beta OS=Brassica oleracea var. oleracea OX=109376 GN=106342054 PE=3 SV=1	1955	69	5	5	6.42	27.5	245	0	33	X	X	X
	Annotated Sequence	Modifications	Qvality PEP	Qvality q-value	# Protein Groups	# Proteins	# PSMs	Master Protein Accessions	# Missed Cleavages	Theo. MH+ [Da]	Replicate 1	Replicate 2	Replicate 3	Confidence (by Search Engine): Mascot	Percolator q-Value (by Search Engine): Mascot	Percolator PEP (by Search Engine): Mascot	Ions Score (by Search Engine): Mascot	Sequence in Protein	Positions in Proteins
	[K].FNPLWNTLVLGGVK.[N]		2.03842e-05	0.000915735	1	6	6	A0A0D3A9W3	0	1557.88	X	X	X	High	0.0002159	2.323e-07	76	K.FNPLWNTLVLGGVK.N	[125-138]
	[K].HSLLGASGEISDFQEILR.[Y]		5.00657e-05	0.000915735	1	6	4	A0A0D3A9W3	0	1972.01	X	X	X	High	0.0002159	2.093e-07	88	K.HSLLGASGEISDFQEILR.Y	[70-87]
	[K].ITEEGVTVSQPYSLK.[T]		1.54357e-05	0.000915735	1	4	30	A0A0D3A9W3	0	1650.86	X	X	X	High	0.0003184	3.692e-06	64	K.ITEEGVTVSQPYSLK.T	[212-226]
	[R].TLYPYVTGTSIVAIK.[Y]		0.000466309	0.000915735	1	6	7	A0A0D3A9W3	0	1625.91	X	X	X	High	0.0002159	2.664e-05	69	R.TLYPYVTGTSIVAIK.Y	[23-37]
	[K].YKDGVLMASDMGGSYGSTLR.[Y]		3.82584e-05	0.000915735	1	6	9	A0A0D3A9W3	1	2107.98	X	X	X	High	0.0002159	6.235e-07	71	K.YKDGVLMASDMGGSYGSTLR.Y	[38-57]
	[K].YKDGVLMASDMGGSYGSTLR.[Y]	1xOxidation [M]	0.00060448	0.000915735	1	6	13	A0A0D3A9W3	1	2123.97	X	X	X	High	0.0002159	0.0001256	43	K.YKDGVLMASDMGGSYGSTLR.Y	[38-57]
A0A3P6FTH6	Ribulose bisphosphate carboxylase small subunit, chloroplastic OS=Brassica oleracea OX=3712 GN=RBCS PE=3 SV=1	1650	69	5	1	8.05	20.3	181	0	38	X	X	X	Phospho [S169]
	Annotated Sequence	Modifications	Qvality PEP	Qvality q-value	# Protein Groups	# Proteins	# PSMs	Master Protein Accessions	# Missed Cleavages	Theo. MH+ [Da]	Replicate 1	Replicate 2	Replicate 3	Confidence (by Search Engine): Mascot	Percolator q-Value (by Search Engine): Mascot	Percolator PEP (by Search Engine): Mascot	Ions Score (by Search Engine): Mascot	Sequence in Protein	Positions in Proteins
	[R].EHGNTPGYYDGR.[Y]		0.000272053	0.000915735	1	4	45	A0A3P6FTH6	0	1365.58	X	X	X	High	0.0002159	3.884e-06	42	R.EHGNTPGYYDGR.Y	[109-120]
	[R].EHGNTPGYYDGR.[Y]	1xDeamidated [N4]	0.0390615	0.00669071	1	4	2	A0A3P6FTH6	0	1366.57	X	X		High	0.002892	0.01127	30	R.EHGNTPGYYDGR.Y	[109-120]
	[K].EYPNAFIR.[I]		0.0126964	0.00324154	2	7	4	A0A3P6DIR5; A0A3P6FTH6	0	1009.51	X	X	X	High	0.0005937	0.002324	49	K.EYPNAFIR.I	[148-155]
	[K].LPLFGCTDSAQVLK.[E]		1.27881e-06	0.000915735	2	13	5	A0A0D3BZL7; A0A3P6FTH6	0	1491.79	X	X	X	High	0.0003184	3.193e-07	113	K.LPLFGCTDSAQVLK.E	[127-140]
	[R].QVQCISFIAYKPPSFTGA.[-]		1.96879e-05	0.000915735	2	13	5	A0A0D3BZL7; A0A3P6FTH6	0	1956.99	X	X	X	High	0.0003184	4.704e-06	84	R.QVQCISFIAYKPPSFTGA.-	[164-181]
	[R].QVQCISFIAYKPPSFTGA.[-]	1xPhospho [S6]	0.0044945	0.00185622	2	13	1	A0A0D3BZL7; A0A3P6FTH6	0	2036.96	X			High	0.0005645	0.001584	33	R.QVQCISFIAYKPPSFTGA.-	[164-181]
	[K].WIPCVEFELEHGFVYR.[E]		4.03034e-05	0.000915735	2	12	7	A0A0D3BZL7; A0A3P6FTH6	0	2023.97	X	X	X	High	0.0002159	1.471e-07	57	K.WIPCVEFELEHGFVYR.E	[93-108]
A0A0D2ZSK7	14-3-3 domain-containing protein OS=Brassica oleracea var. oleracea OX=109376 GN=106320546 PE=3 SV=1	937	59	7	5	4.79	28.9	257	0	28	X	X	X
	Annotated Sequence	Modifications	Qvality PEP	Qvality q-value	# Protein Groups	# Proteins	# PSMs	Master Protein Accessions	# Missed Cleavages	Theo. MH+ [Da]	Replicate 1	Replicate 2	Replicate 3	Confidence (by Search Engine): Mascot	Percolator q-Value (by Search Engine): Mascot	Percolator PEP (by Search Engine): Mascot	Ions Score (by Search Engine): Mascot	Sequence in Protein	Positions in Proteins
	[K].DAAESTLVAYK.[S]		0.00639002	0.00185622	1	3	3	A0A0D2ZSK7	0	1167.59	X	X	X	High	0.0002159	0.001051	42	K.DAAESTLVAYK.S	[146-156]
	[K].DSTLIMQLLR.[D]		0.00196276	0.00161505	13	31	4	A0A3P6FKK7; A0A0D3AIF5; A0A0D2ZSK7; A0A0D2ZTX3; A0A0D3CW05; A0A0D3BI14; A0A0D3B9F1; A0A0D3BET0; A0A3P6BE69; A0A0D3E2C2; A0A0D3D7E8; A0A3P6EYD0; A0A0D3ARF8	0	1189.66	X	X	X	High	0.0002159	0.0001012	39	K.DSTLIMQLLR.D	[219-228]
	[K].DSTLIMQLLR.[D]	1xOxidation [M6]	0.00198408	0.00161505	13	31	11	A0A3P6FKK7; A0A0D3AIF5; A0A0D2ZSK7; A0A0D2ZTX3; A0A0D3CW05; A0A0D3BI14; A0A0D3B9F1; A0A0D3BET0; A0A3P6BE69; A0A0D3E2C2; A0A0D3D7E8; A0A3P6EYD0; A0A0D3ARF8	0	1205.66	X	X	X	High	0.0003184	0.0004989	47	K.DSTLIMQLLR.D	[219-228]
	[R].KDAAESTLVAYK.[S]		0.00281364	0.00185622	1	3	11	A0A0D2ZSK7	1	1295.68	X	X	X	High	0.0002159	0.0002038	43	R.KDAAESTLVAYK.S	[145-156]
	[R].IISSIEQKEESK.[G]		0.00201284	0.00161505	1	3	4	A0A0D2ZSK7	1	1390.74	X	X		High	0.0005645	0.0005947	36	R.IISSIEQKEESK.G	[65-76]
	[R].NLLSVAYK.[N]		0.00863398	0.00223896	10	24	14	A0A3P6FKK7; A0A0D3AIF5; A0A0D2ZSK7; A0A0D2ZTX3; A0A0D3CW05; A0A0D3B9F1; A0A0D3BET0; A0A0D3E2C2; A0A3P6EYD0; A0A0D3ARF8	0	907.525	X	X	X	High	0.0008537	0.002097	46	R.NLLSVAYK.N	[46-53]
	[K].SAQDIATAELAPTHPIR.[L]		6.57896e-05	0.000915735	1	3	10	A0A0D2ZSK7	0	1790.94	X	X	X	High	0.0002159	3.254e-06	53	K.SAQDIATAELAPTHPIR.L	[157-173]
	[K].SVDNEELTVEER.[N]		0.00166139	0.00161505	1	1	2	A0A0D2ZSK7	0	1419.66	X	X		High	0.0003184	0.0004092	52	K.SVDNEELTVEER.N	[34-45]
A0A0D3C825	Acyl-coenzyme A oxidase OS=Brassica oleracea var. oleracea OX=109376 GN=106295278 PE=3 SV=1	427	13	5	5	8.22	75.5	675	0	10	X	X	X
	Annotated Sequence	Modifications	Qvality PEP	Qvality q-value	# Protein Groups	# Proteins	# PSMs	Master Protein Accessions	# Missed Cleavages	Theo. MH+ [Da]	Replicate 1	Replicate 2	Replicate 3	Confidence (by Search Engine): Mascot	Percolator q-Value (by Search Engine): Mascot	Percolator PEP (by Search Engine): Mascot	Ions Score (by Search Engine): Mascot	Sequence in Protein	Positions in Proteins
	[R].ESSFLVNHELAEDLGK.[A]		6.52218e-05	0.000915735	1	2	1	A0A0D3C825	0	1787.88			X	High	0.0002159	3.194e-07	59	R.ESSFLVNHELAEDLGK.A	[556-571]
	[R].FGAFMAPLTSGR.[V]		0.0190989	0.00395139	1	2	1	A0A0D3C825	0	1254.63		X		High	0.0008537	0.004411	27	R.FGAFMAPLTSGR.V	[325-336]
	[R].FGAFMAPLTSGR.[V]	1xOxidation [M5]	0.00250611	0.00185622	1	2	2	A0A0D3C825	0	1270.62	X		X	High	0.0005645	0.000783	34	R.FGAFMAPLTSGR.V	[325-336]
	[R].FTSEVAQLQGR.[G]		0.000528899	0.000915735	1	2	5	A0A0D3C825	0	1235.64	X	X	X	High	0.0003184	0.0001225	54	R.FTSEVAQLQGR.G	[541-551]
	[K].IFVSPDYNQTMEQQR.[E]		2.29208e-05	0.000915735	1	2	2	A0A0D3C825	0	1855.86	X		X	High	0.0002159	5.937e-08	66	K.IFVSPDYNQTMEQQR.E	[87-101]
	[K].IFVSPDYNQTMEQQR.[E]	1xOxidation [M11]	6.90016e-05	0.000915735	1	2	1	A0A0D3C825	0	1871.86			X	High	0.0002159	3.516e-07	69	K.IFVSPDYNQTMEQQR.E	[87-101]
	[K].TYAMSFAANDLK.[M]		0.00070448	0.000915735	1	3	1	A0A0D3C825	0	1331.63			X	High	0.0002159	1.571e-05	48	K.TYAMSFAANDLK.M	[392-403]
A0A0D3DYA3	Uncharacterized protein OS=Brassica oleracea var. oleracea OX=109376 GN=106312510 PE=4 SV=1	791	31	5	3	5.85	46.5	415	0	16	X	X	X
	Annotated Sequence	Modifications	Qvality PEP	Qvality q-value	# Protein Groups	# Proteins	# PSMs	Master Protein Accessions	# Missed Cleavages	Theo. MH+ [Da]	Replicate 1	Replicate 2	Replicate 3	Confidence (by Search Engine): Mascot	Percolator q-Value (by Search Engine): Mascot	Percolator PEP (by Search Engine): Mascot	Ions Score (by Search Engine): Mascot	Sequence in Protein	Positions in Proteins
	[K].ALIAAEYVGVK.[I]		0.00149876	0.000915735	1	2	3	A0A0D3DYA3	0	1133.66	X	X	X	High	0.0003184	0.0003649	58	K.ALIAAEYVGVK.I	[17-27]
	[K].IDVPSDFAMGVTNK.[T]		0.00608863	0.00185622	1	2	1	A0A0D3DYA3	0	1493.73		X		High	0.0008354	0.001531	44	K.IDVPSDFAMGVTNK.T	[28-41]
	[K].IDVPSDFAMGVTNK.[T]	1xOxidation [M9]	3.97822e-05	0.000915735	1	2	1	A0A0D3DYA3	0	1509.73	X			High	0.0004787	7.762e-06	71	K.IDVPSDFAMGVTNK.T	[28-41]
	[K].SFTSAFPHVER.[Y]		9.02582e-05	0.000915735	2	6	23	A0A3P6EC88; A0A0D3DYA3	0	1277.63	X	X	X	High	0.0002159	5.418e-07	66	K.SFTSAFPHVER.Y	[178-188]
	[K].VPVLETPEGPVFESNAIAR.[Y]		0.00189327	0.00161505	1	2	2	A0A0D3DYA3	0	2025.07		X	X	High	0.0002159	9.417e-05	35	K.VPVLETPEGPVFESNAIAR.Y	[54-72]
	[R].YFWTVINQPNFK.[K]		0.000167467	0.000915735	2	4	1	A0A3P6EC88; A0A0D3DYA3	0	1556.79			X	High	0.0002159	1.476e-06	56	R.YFWTVINQPNFK.K	[189-200]
A0A3P6DTR2	Malic enzyme OS=Brassica oleracea OX=3712 GN=BOLC7T40583H PE=3 SV=1	361	23	6	5	7.12	64.3	581	0	13	X	X	X
	Annotated Sequence	Modifications	Qvality PEP	Qvality q-value	# Protein Groups	# Proteins	# PSMs	Master Protein Accessions	# Missed Cleavages	Theo. MH+ [Da]	Replicate 1	Replicate 2	Replicate 3	Confidence (by Search Engine): Mascot	Percolator q-Value (by Search Engine): Mascot	Percolator PEP (by Search Engine): Mascot	Ions Score (by Search Engine): Mascot	Sequence in Protein	Positions in Proteins
	[K].AIKPNVLIGSAGIGR.[S]		0.000210373	0.000915735	1	1	3	A0A3P6DTR2	0	1465.88	X	X		High	0.0004787	4.603e-05	46	K.AIKPNVLIGSAGIGR.S	[399-413]
	[K].KPWAHEHEPVNDLLGAIK.[A]		3.44086e-07	0.000915735	1	1	4	A0A3P6DTR2	0	2054.08	X		X	High	0.0002159	1.09e-08	52	K.KPWAHEHEPVNDLLGAIK.A	[381-398]
	[K].ISAHIAANVATK.[A]		0.0169623	0.00395139	1	1	2	A0A3P6DTR2	0	1195.68		X		High	0.0008537	0.003921	34	K.ISAHIAANVATK.A	[537-548]
	[K].IWLVDSK.[G]		0.009287	0.00223896	4	5	8	A0A0D3DCR5; A0A3P6DTR2; A0A0D3AIM5; A0A0D3B0N4	0	860.488	X	X	X	High	0.0002159	0.001514	42	K.IWLVDSK.G	[359-365]
	[KR].NIQVIVVTDGER.[I]		0.00197695	0.00161505	1	3	1	A0A3P6DTR2	0	1342.73	X			High	0.0005645	0.0005831	56	R.NIQVIVVTDGER.I	[171-182]
	[K].YMALTELQER.[N]	1xOxidation [M2]	0.00152676	0.000915735	1	1	5	A0A3P6DTR2	0	1269.61	X	X	X	High	0.0002159	6.241e-05	54	K.YMALTELQER.N	[99-108]
A0A0D3DNB7	11S globulin OS=Brassica oleracea var. oleracea OX=109376 PE=3 SV=1	1276	47	5	3	10.8	28.8	256	0	21	X	X	X
	Annotated Sequence	Modifications	Qvality PEP	Qvality q-value	# Protein Groups	# Proteins	# PSMs	Master Protein Accessions	# Missed Cleavages	Theo. MH+ [Da]	Replicate 1	Replicate 2	Replicate 3	Confidence (by Search Engine): Mascot	Percolator q-Value (by Search Engine): Mascot	Percolator PEP (by Search Engine): Mascot	Ions Score (by Search Engine): Mascot	Sequence in Protein	Positions in Proteins
	[R].ADVYKPNLGR.[V]		0.00199123	0.00161505	2	2	2	A0A0D3DNB7; A0A0D3A3R7	0	1132.61	X	X		High	0.0003184	0.0005015	35	R.ADVYKPNLGR.V	[88-97]
	[K].FNTLETTLTHAR.[S]		0.00259813	0.00185622	1	1	7	A0A0D3DNB7	0	1403.73	X	X	X	High	0.0005645	0.0008197	38	K.FNTLETTLTHAR.S	[232-243]
	[R].GIIQGNAMVLPK.[Y]		0.00365943	0.00185622	1	1	3	A0A0D3DNB7	0	1240.71		X		High	0.0007684	0.0009456	46	R.GIIQGNAMVLPK.Y	[119-130]
	[R].IKFNTLETTLTHAR.[S]		0.0355747	0.00634354	1	1	1	A0A0D3DNB7	1	1644.91	X			High	0.002892	0.01049	32	R.IKFNTLETTLTHAR.S	[230-243]
	[R].IQVVNDNGQNVLDQQVQK.[G]		7.90363e-06	0.000915735	2	2	16	A0A0D3DNB7; A0A0D3A3R7	0	2039.05	X	X	X	High	0.0002159	1.079e-08	95	R.IQVVNDNGQNVLDQQVQK.G	[148-165]
	[R].IQVVNDNGQNVLDQQVQK.[G]	1xDeamidated [N/Q]	2.01203e-05	0.000915735	2	2	18	A0A0D3DNB7; A0A0D3A3R7	0	2040.04	X	X	X	High	0.0002159	3.049e-06	80	R.IQVVNDNGQNVLDQQVQK.G	[148-165]
A0A0D3CKD7	Subtilisin-like protease OS=Brassica oleracea var. oleracea OX=109376 PE=3 SV=1	1452	42	5	3	6.7	80.1	761	0	7	X	X	X
	Annotated Sequence	Modifications	Qvality PEP	Qvality q-value	# Protein Groups	# Proteins	# PSMs	Master Protein Accessions	# Missed Cleavages	Theo. MH+ [Da]	Replicate 1	Replicate 2	Replicate 3	Confidence (by Search Engine): Mascot	Percolator q-Value (by Search Engine): Mascot	Percolator PEP (by Search Engine): Mascot	Ions Score (by Search Engine): Mascot	Sequence in Protein	Positions in Proteins
	[K].AHPDWSPAAIK.[S]		0.00590655	0.00185622	3	3	3	A0A0D3ADS4; A0A3P6FXU2; A0A0D3CKD7	0	1192.61	X	X		High	0.0008354	0.00149	37	K.AHPDWSPAAIK.S	[546-556]
	[R].EFSANAITGDGK.[V]		0.0021628	0.00161505	1	1	1	A0A0D3CKD7	0	1209.57		X		High	0.0003184	0.0005483	55	R.EFSANAITGDGK.V	[331-342]
	[R].KAHPDWSPAAIK.[S]		8.56882e-05	0.000915735	3	3	12	A0A0D3ADS4; A0A3P6FXU2; A0A0D3CKD7	1	1320.71	X	X	X	High	0.0003184	2.003e-05	53	R.KAHPDWSPAAIK.S	[545-556]
	[K].NVGTNVDAVYEVGVK.[S]		8.35207e-07	0.000915735	1	1	7	A0A0D3CKD7	0	1563.8	X	X	X	High	0.0002159	2.882e-10	110	K.NVGTNVDAVYEVGVK.S	[673-687]
	[K].SPANVEIDVSPR.[K]		1.57064e-05	0.000915735	1	1	19	A0A0D3CKD7	0	1283.66	X	X	X	High	0.0002159	3.585e-08	77	K.SPANVEIDVSPR.K	[688-699]
A0A3P6B4J6	Aspartyl aminopeptidase OS=Brassica oleracea OX=3712 GN=BOLC3T15675H PE=3 SV=1	566	22	5	5	6.6	52.4	478	0	14	X	X	X
	Annotated Sequence	Modifications	Qvality PEP	Qvality q-value	# Protein Groups	# Proteins	# PSMs	Master Protein Accessions	# Missed Cleavages	Theo. MH+ [Da]	Replicate 1	Replicate 2	Replicate 3	Confidence (by Search Engine): Mascot	Percolator q-Value (by Search Engine): Mascot	Percolator PEP (by Search Engine): Mascot	Ions Score (by Search Engine): Mascot	Sequence in Protein	Positions in Proteins
	[K].ALIDATSSGSDLEEESGVR.[M]		9.1781e-08	0.000915735	1	2	8	A0A3P6B4J6	0	1935.91	X	X	X	High	0.0002159	8.212e-12	111	K.ALIDATSSGSDLEEESGVR.M	[276-294]
	[R].HAGYEQISER.[D]		0.00115803	0.000915735	1	2	2	A0A3P6B4J6	0	1189.56	X	X		High	0.0004787	0.0003038	50	R.HAGYEQISER.D	[34-43]
	[K].HNLPVQDFVVR.[N]		0.00348446	0.00185622	1	2	5	A0A3P6B4J6	0	1323.72	X	X	X	High	0.0007684	0.001101	33	K.HNLPVQDFVVR.N	[400-410]
	[R].IPTLAIHLDR.[N]		0.000494574	0.000915735	1	2	6	A0A3P6B4J6	0	1148.68	X	X	X	High	0.0004787	0.0001164	35	R.IPTLAIHLDR.N	[156-165]
	[R].TVDVGAPQLSMHSIR.[E]	1xOxidation [M11]	0.00396515	0.00185622	1	2	1	A0A3P6B4J6	0	1626.83		X		High	0.0007684	0.001024	30	R.TVDVGAPQLSMHSIR.E	[431-445]
A0A0D3CPR2	Prolyl endopeptidase OS=Brassica oleracea var. oleracea OX=109376 GN=106300486 PE=3 SV=1	370	14	8	8	5.96	86.3	761	0	13	X	X	X
	Annotated Sequence	Modifications	Qvality PEP	Qvality q-value	# Protein Groups	# Proteins	# PSMs	Master Protein Accessions	# Missed Cleavages	Theo. MH+ [Da]	Replicate 1	Replicate 2	Replicate 3	Confidence (by Search Engine): Mascot	Percolator q-Value (by Search Engine): Mascot	Percolator PEP (by Search Engine): Mascot	Ions Score (by Search Engine): Mascot	Sequence in Protein	Positions in Proteins
	[R].EENDYTGSVMSGTK.[E]		1.41508e-05	0.000915735	1	2	2	A0A0D3CPR2	0	1517.64		X	X	High	0.0002159	2.726e-08	88	R.EENDYTGSVMSGTK.E	[98-111]
	[K].KIDTVLGGFDASNYVTER.[K]		0.00417024	0.00185622	1	2	1	A0A0D3CPR2	1	1985			X	High	0.0002159	0.0004227	45	K.KIDTVLGGFDASNYVTER.K	[478-495]
	[R].IKEDDISAPLR.[K]		0.0213124	0.00488132	1	2	2	A0A0D3CPR2	1	1256.68		X	X	High	0.001188	0.004503	46	R.IKEDDISAPLR.K	[125-135]
	[K].TDNNLLLFK.[C]		0.00542426	0.00185622	1	3	2	A0A0D3CPR2	0	1077.59		X	X	High	0.0002159	0.0006678	56	K.TDNNLLLFK.C	[715-723]
	[K].TPPSVYDYDMDSGTSVIK.[K]		0.013443	0.00368188	1	3	1	A0A0D3CPR2	0	1974.9		X		High	0.0008537	0.003151	30	K.TPPSVYDYDMDSGTSVIK.K	[460-477]
	[K].TPPSVYDYDMDSGTSVIK.[K]	1xOxidation [M10]	0.00190011	0.00161505	1	3	1	A0A0D3CPR2	0	1990.9	X			High	0.0005645	0.000553	40	K.TPPSVYDYDMDSGTSVIK.K	[460-477]
	[R].VDGIDSSVSHR.[G]		0.00428617	0.00185622	1	2	1	A0A0D3CPR2	0	1171.57			X	High	0.0002159	0.0004459	30	R.VDGIDSSVSHR.G	[336-346]
	[R].VDNYYWLR.[D]		0.000662219	0.000915735	1	3	2	A0A0D3CPR2	0	1128.55		X	X	High	0.0002159	1.42e-05	53	R.VDNYYWLR.D	[76-83]
	[K].YIFVASESK.[T]		0.0349236	0.00634354	1	2	2	A0A0D3CPR2	0	1043.54	X	X		High	0.001951	0.007833	37	K.YIFVASESK.T	[304-312]
A0A0D3DQU3	Protein disulfide-isomerase OS=Brassica oleracea var. oleracea OX=109376 GN=106312445 PE=3 SV=1	493	22	8	8	4.94	55.7	500	0	17	X	X	X
	Annotated Sequence	Modifications	Qvality PEP	Qvality q-value	# Protein Groups	# Proteins	# PSMs	Master Protein Accessions	# Missed Cleavages	Theo. MH+ [Da]	Replicate 1	Replicate 2	Replicate 3	Confidence (by Search Engine): Mascot	Percolator q-Value (by Search Engine): Mascot	Percolator PEP (by Search Engine): Mascot	Ions Score (by Search Engine): Mascot	Sequence in Protein	Positions in Proteins
	[K].AASELSSHVPPVVLAK.[I]		7.0208e-05	0.000915735	1	3	8	A0A0D3DQU3	0	1604.9	X	X	X	High	0.0004787	1.425e-05	60	K.AASELSSHVPPVVLAK.I	[74-89]
	[K].AVQEYNGPR.[E]		0.0166034	0.00395139	1	4	1	A0A0D3DQU3	0	1033.51		X		High	0.0008537	0.003857	40	K.AVQEYNGPR.E	[121-129]
	[K].KQSGPASFEIK.[S]		0.0115747	0.0027483	1	6	1	A0A0D3DQU3	1	1191.64		X		High	0.0008537	0.002736	26	K.KQSGPASFEIK.S	[140-150]
	[K].LSGSEFDSFLATAEK.[L]		0.00172936	0.00161505	1	2	2	A0A0D3DQU3	0	1601.77	X			High	0.0005645	0.0004923	52	K.LSGSEFDSFLATAEK.L	[171-185]
	[K].QSGPASFEIK.[S]		0.00111383	0.000915735	1	6	1	A0A0D3DQU3	0	1063.54		X		High	0.0003184	0.000265	64	K.QSGPASFEIK.S	[141-150]
	[R].SASGNIVLYDGDR.[T]		0.00396515	0.00185622	1	2	2	A0A0D3DQU3	0	1366.66		X		High	0.0007684	0.001024	41	R.SASGNIVLYDGDR.T	[455-467]
	[R].SDYDFAHTSDAK.[L]		0.00188645	0.00161505	1	6	2	A0A0D3DQU3	0	1356.57	X	X		High	0.0003184	0.0004719	40	R.SDYDFAHTSDAK.L	[188-199]
	[R].TKEDIISFIDK.[N]		0.000441463	0.000915735	1	2	5	A0A0D3DQU3	1	1308.7	X	X	X	High	0.0004787	0.0001028	76	R.TKEDIISFIDK.N	[468-478]
A0A0D3AKA3	Aldehyde oxidase OS=Brassica oleracea var. oleracea OX=109376 GN=106326885 PE=3 SV=1	1520	59	8	5	6.77	147.2	1350	0	6	X	X	X
	Annotated Sequence	Modifications	Qvality PEP	Qvality q-value	# Protein Groups	# Proteins	# PSMs	Master Protein Accessions	# Missed Cleavages	Theo. MH+ [Da]	Replicate 1	Replicate 2	Replicate 3	Confidence (by Search Engine): Mascot	Percolator q-Value (by Search Engine): Mascot	Percolator PEP (by Search Engine): Mascot	Ions Score (by Search Engine): Mascot	Sequence in Protein	Positions in Proteins
	[K].KVEDFLAGK.[V]		0.0344978	0.00593447	1	3	1	A0A0D3AKA3	1	1006.56			X	High	0.001188	0.007936	36	K.KVEDFLAGK.V	[489-497]
	[K].LAEFSGFNQR.[VI]		0.00683367	0.00223896	1	4	1	A0A0D3AKA3	0	1168.57			X	High	0.0002159	0.0009634	34	K.LAEFSGFNQR.I	[988-997]
	[K].IPTVDTIPR.[Q]		0.0183876	0.00395139	4	10	9	A0A3P6BJR9; A0A0D3EDK8; A0A0D3AKA3; A0A0D3BGZ4	0	1011.58	X	X	X	High	0.0009497	0.003741	48	K.IPTVDTIPR.Q	[1245-1253]
	[K].ITYSVGFK.[S]		0.00267435	0.00185622	4	9	19	A0A3P6BJR9; A0A0D3EDK8; A0A0D3AKA3; A0A0D3BGZ4	0	914.498	X	X	X	High	0.0002159	0.0004799	54	K.ITYSVGFK.S	[858-865]
	[K].LVAGNTSTGYYK.[ED]		4.30136e-05	0.000915735	4	9	22	A0A3P6BJR9; A0A0D3EDK8; A0A0D3AKA3; A0A0D3BGZ4	0	1273.64	X	X	X	High	0.0002159	1.637e-07	83	K.LVAGNTSTGYYK.E	[250-261]
	[K].LVAGNTSTGYYK.[ED]	1xDeamidated [N5]	0.00537891	0.00185622	4	9	1	A0A3P6BJR9; A0A0D3EDK8; A0A0D3AKA3; A0A0D3BGZ4	0	1274.63			X	High	0.0002159	0.0006564	44	K.LVAGNTSTGYYK.E	[250-261]
	[K].TSLVFAVNGER.[F]	1xDeamidated [N8]	0.000270893	0.000915735	1	4	3	A0A0D3AKA3	0	1193.62	X	X	X	High	0.0002159	3.222e-06	63	K.TSLVFAVNGER.F	[5-15]
	[K].VVEEFNALNK.[W]		0.00460349	0.00185622	1	3	2	A0A0D3AKA3	0	1162.61		X		High	0.0008354	0.00118	46	K.VVEEFNALNK.W	[1000-1009]
	[K].YDWGALSYDVK.[V]		0.0173298	0.00395139	1	2	1	A0A0D3AKA3	0	1316.62			X	High	0.0009497	0.003483	34	K.YDWGALSYDVK.V	[902-912]
A0A0D3BY35	Uncharacterized protein OS=Brassica oleracea var. oleracea OX=109376 PE=3 SV=1	1467	40	9	1	5.59	78.8	690	0	13		X
	Annotated Sequence	Modifications	Qvality PEP	Qvality q-value	# Protein Groups	# Proteins	# PSMs	Master Protein Accessions	# Missed Cleavages	Theo. MH+ [Da]	Replicate 1	Replicate 2	Replicate 3	Confidence (by Search Engine): Mascot	Percolator q-Value (by Search Engine): Mascot	Percolator PEP (by Search Engine): Mascot	Ions Score (by Search Engine): Mascot	Sequence in Protein	Positions in Proteins
	[K].EPSWAAAMLDR.[V]	1xOxidation [M8]	0.00442366	0.00185622	2	2	1	A0A0D3BY35; A0A3P6CJ23	0	1262.58		X		High	0.0008354	0.001139	39	K.EPSWAAAMLDR.V	[482-492]
	[K].FFLAPSPANVPEK.[F]		0.00251515	0.00185622	2	2	3	A0A0D3BY35; A0A3P6CJ23	0	1416.75		X	X	High	0.0002159	0.0001642	50	K.FFLAPSPANVPEK.F	[89-101]
	[K].FYDAAFPDSDWK.[A]		0.0302122	0.00593447	2	2	1	A0A0D3BY35; A0A3P6CJ23	0	1461.63			X	High	0.001188	0.00683	29	K.FYDAAFPDSDWK.A	[102-113]
	[K].IDNMLESSK.[D]		0.0309403	0.00593447	2	2	1	A0A0D3BY35; A0A3P6CJ23	0	1036.5			X	High	0.001188	0.006981	27	K.IDNMLESSK.D	[280-288]
	[K].LLDSESSIVGVR.[Q]		1.08552e-05	0.000915735	2	2	25	A0A0D3BY35; A0A3P6CJ23	0	1274.7	X	X	X	High	0.0002159	3.303e-08	91	K.LLDSESSIVGVR.Q	[372-383]
	[M].ILPSENGYR.[A]	1xDeamidated [N6]	0.0449353	0.00696376	1	1	1	A0A0D3BY35	0	1049.53		X		High	0.002165	0.009878	28	M.ILPSENGYR.A	[2-10]
	[-K].MILPSENGYR.[A]	1xDeamidated [N7]	0.020962	0.00395139	2	2	2	A0A0D3BY35; A0A3P6CJ23	0	1180.57		X	X	High	0.0009993	0.004828	31	-.MILPSENGYR.A	[1-10]
	[K].QNVLAVQVFR.[W]	1xGln->pyro-Glu [N-Term]	0.00467803	0.00185622	2	2	3	A0A0D3BY35; A0A3P6CJ23	0	1156.65	X	X	X	High	0.0002159	0.000517	41	K.QNVLAVQVFR.W	[215-224]
	[K].SGGFSDELSPK.[V]		0.000254059	0.000915735	2	2	3	A0A0D3BY35; A0A3P6CJ23	0	1123.53		X	X	High	0.0002159	2.905e-06	66	K.SGGFSDELSPK.V	[310-320]
A0A0D3AZA1	Ferritin OS=Brassica oleracea var. oleracea OX=109376 GN=106334800 PE=3 SV=1	775	31	5	5	5.94	28.2	254	0	22	X	X	X
	Annotated Sequence	Modifications	Qvality PEP	Qvality q-value	# Protein Groups	# Proteins	# PSMs	Master Protein Accessions	# Missed Cleavages	Theo. MH+ [Da]	Replicate 1	Replicate 2	Replicate 3	Confidence (by Search Engine): Mascot	Percolator q-Value (by Search Engine): Mascot	Percolator PEP (by Search Engine): Mascot	Ions Score (by Search Engine): Mascot	Sequence in Protein	Positions in Proteins
	[K].GHGVWHFDQMLLN.[-]	1xOxidation [M10]	0.00353721	0.00185622	1	2	3	A0A0D3AZA1	0	1569.73	X		X	High	0.0002159	0.0006447	31	K.GHGVWHFDQMLLN.-	[242-254]
	[K].KADLAIPITSNASLAR.[Q]		0.0395568	0.00669071	1	2	2	A0A0D3AZA1	1	1640.93	X		X	High	0.002892	0.01138	28	K.KADLAIPITSNASLAR.Q	[71-86]
	[K].KISDFITQLR.[M]		0.00173566	0.00161505	1	2	2	A0A0D3AZA1	1	1220.7	X		X	High	0.0005645	0.0004955	48	K.KISDFITQLR.M	[228-237]
	[K].ISDFITQLR.[M]		0.00156094	0.000915735	1	2	4	A0A0D3AZA1	0	1092.6	X	X		High	0.0003184	0.000382	57	K.ISDFITQLR.M	[229-237]
	[R].VTLHPIVSPISDFEHAEK.[G]		2.17334e-06	0.000915735	1	2	20	A0A0D3AZA1	0	2019.05	X	X	X	High	0.0002159	1.335e-09	59	R.VTLHPIVSPISDFEHAEK.G	[157-174]
A0A3P6DML7	Fibronectin type III-like domain-containing protein OS=Brassica oleracea OX=3712 GN=BOLC9T53893H PE=4 SV=1	360	17	6	6	7.39	83.7	776	0	10	X	X	X
	Annotated Sequence	Modifications	Qvality PEP	Qvality q-value	# Protein Groups	# Proteins	# PSMs	Master Protein Accessions	# Missed Cleavages	Theo. MH+ [Da]	Replicate 1	Replicate 2	Replicate 3	Confidence (by Search Engine): Mascot	Percolator q-Value (by Search Engine): Mascot	Percolator PEP (by Search Engine): Mascot	Ions Score (by Search Engine): Mascot	Sequence in Protein	Positions in Proteins
	[K].AGLVSEAAINK.[A]		0.00437146	0.00185622	1	2	3	A0A3P6DML7	0	1072.6	X	X	X	High	0.0002159	0.0004604	29	K.AGLVSEAAINK.A	[351-361]
	[K].AISNNFLTLMR.[L]		7.62317e-05	0.000915735	1	6	3	A0A3P6DML7	0	1279.68	X	X	X	High	0.0002159	4.126e-07	83	K.AISNNFLTLMR.L	[362-372]
	[K].AISNNFLTLMR.[L]	1xOxidation [M10]	0.00239158	0.00161505	1	6	1	A0A3P6DML7	0	1295.68	X			High	0.0005645	0.0007377	47	K.AISNNFLTLMR.L	[362-372]
	[R].DRVDLNLPGQQQELVTQVAK.[A]		0.00214732	0.00161505	1	2	2	A0A3P6DML7	1	2251.2		X	X	High	0.0002159	0.0001745	31	R.DRVDLNLPGQQQELVTQVAK.A	[511-530]
	[R].GQETPGEDPLLSSK.[Y]		0.00095491	0.000915735	1	6	3	A0A3P6DML7	0	1457.71	X	X	X	High	0.0002159	2.662e-05	52	R.GQETPGEDPLLSSK.Y	[181-194]
	[K].HYTAYDVDNWK.[GD]		0.00053783	0.000915735	1	16	4	A0A3P6DML7	0	1411.63	X	X	X	High	0.0003184	0.0001248	52	K.HYTAYDVDNWK.G	[222-232]
	[RK].LPMTWYPQSYVEK.[VL]		0.00105851	0.000915735	1	7	1	A0A3P6DML7	0	1641.8		X		High	0.0003184	0.0002507	37	R.LPMTWYPQSYVEK.V	[588-600]
A0A0D3ADS4	Subtilisin-like protease OS=Brassica oleracea var. oleracea OX=109376 GN=106317378 PE=3 SV=1	1155	43	7	1	6.68	81.6	775	0	10	X	X	X
	Annotated Sequence	Modifications	Qvality PEP	Qvality q-value	# Protein Groups	# Proteins	# PSMs	Master Protein Accessions	# Missed Cleavages	Theo. MH+ [Da]	Replicate 1	Replicate 2	Replicate 3	Confidence (by Search Engine): Mascot	Percolator q-Value (by Search Engine): Mascot	Percolator PEP (by Search Engine): Mascot	Ions Score (by Search Engine): Mascot	Sequence in Protein	Positions in Proteins
	[K].AHPDWSPAAIK.[S]		0.00590655	0.00185622	3	3	3	A0A0D3ADS4; A0A3P6FXU2; A0A0D3CKD7	0	1192.61	X	X		High	0.0008354	0.00149	37	K.AHPDWSPAAIK.S	[560-570]
	[K].ALNPGLVYDVDAK.[ED]		0.0440772	0.00696376	2	2	1	A0A0D3ADS4; A0A3P6FXU2	0	1374.73		X		High	0.002165	0.009709	28	K.ALNPGLVYDVDAK.E	[611-623]
	[K].APANVEIDVSPSK.[L]		2.00105e-06	0.000915735	2	2	17	A0A0D3ADS4; A0A3P6FXU2	0	1326.69	X	X	X	High	0.0002159	1.176e-09	85	K.APANVEIDVSPSK.L	[702-714]
	[K].DSIAIGAFGAMR.[H]	1xOxidation [M11]	0.00241752	0.00161505	2	2	1	A0A0D3ADS4; A0A3P6FXU2	0	1224.6		X		High	0.0003184	0.000619	48	K.DSIAIGAFGAMR.H	[297-308]
	[R].EMEYEVTFK.[S]		0.0077756	0.00223896	2	2	6	A0A0D3ADS4; A0A3P6FXU2	0	1175.53	X	X		High	0.0008354	0.001913	43	R.EMEYEVTFK.S	[723-731]
	[R].KAHPDWSPAAIK.[S]		8.56882e-05	0.000915735	3	3	12	A0A0D3ADS4; A0A3P6FXU2; A0A0D3CKD7	1	1320.71	X	X	X	High	0.0003184	2.003e-05	53	R.KAHPDWSPAAIK.S	[559-570]
	[K].NVGSNVDAVYEVGVK.[A]		0.00134973	0.000915735	1	1	3	A0A0D3ADS4	0	1549.79	X	X	X	High	0.0002159	7.194e-05	50	K.NVGSNVDAVYEVGVK.A	[687-701]
A0A3P6EC88	Uncharacterized protein (Fragment) OS=Brassica oleracea OX=3712 GN=BOLC5T29520H PE=4 SV=1	772	33	4	2	5.71	46.1	410	0	13	X	X	X
	Annotated Sequence	Modifications	Qvality PEP	Qvality q-value	# Protein Groups	# Proteins	# PSMs	Master Protein Accessions	# Missed Cleavages	Theo. MH+ [Da]	Replicate 1	Replicate 2	Replicate 3	Confidence (by Search Engine): Mascot	Percolator q-Value (by Search Engine): Mascot	Percolator PEP (by Search Engine): Mascot	Ions Score (by Search Engine): Mascot	Sequence in Protein	Positions in Proteins
	[R].ALDALNTHLTSK.[T]		0.000203264	0.000915735	1	1	6	A0A3P6EC88	0	1283.7	X	X	X	High	0.0002159	2.019e-06	59	R.ALDALNTHLTSK.T	[133-144]
	[K].SFTSAFPHVER.[Y]		9.02582e-05	0.000915735	2	6	23	A0A3P6EC88; A0A0D3DYA3	0	1277.63	X	X	X	High	0.0002159	5.418e-07	66	K.SFTSAFPHVER.Y	[174-184]
	[K].VPVLETPEGPIFESNAIAR.[Y]		0.0130298	0.00324154	1	2	3	A0A3P6EC88	0	2039.08	X		X	High	0.0005937	0.002399	31	K.VPVLETPEGPIFESNAIAR.Y	[50-68]
	[R].YFWTVINQPNFK.[K]		0.000167467	0.000915735	2	4	1	A0A3P6EC88; A0A0D3DYA3	0	1556.79			X	High	0.0002159	1.476e-06	56	R.YFWTVINQPNFK.K	[185-196]
A0A0D3CRB4	Phospholipase D OS=Brassica oleracea var. oleracea OX=109376 GN=106299943 PE=3 SV=1	2655	93	5	1	6.37	91.7	812	0	7		X
	Annotated Sequence	Modifications	Qvality PEP	Qvality q-value	# Protein Groups	# Proteins	# PSMs	Master Protein Accessions	# Missed Cleavages	Theo. MH+ [Da]	Replicate 1	Replicate 2	Replicate 3	Confidence (by Search Engine): Mascot	Percolator q-Value (by Search Engine): Mascot	Percolator PEP (by Search Engine): Mascot	Ions Score (by Search Engine): Mascot	Sequence in Protein	Positions in Proteins
	[K].DDNPIGATLIGR.[AG]		0.000248679	0.000915735	3	6	15	A0A3P6FGA7; A0A0D3CRB4; P55939	0	1241.65	X	X	X	High	0.0002159	2.79e-06	55	K.DDNPIGATLIGR.G	[98-109]
	[R].LEGPIAWDVLYNFEQR.[W]		0.0606701	0.00957795	3	5	2	A0A3P6FGA7; A0A0D3CRB4; P55939	0	1949.98	X	X		High	0.002632	0.01291	34	R.LEGPIAWDVLYNFEQR.W	[413-428]
[truncated: 1,108 more rows]
