# Supplementary material for: Anion exchange chromatography-based purification of plant-derived nanovesicles from Brassica oleracea L.: molecular profiling and bioactivity in human cells
Source: Front Bioeng Biotechnol. 2025 Jul 31;13:1617478. doi: 10.3389/fbioe.2025.1617478 (PMC12350333; doi:10.3389/fbioe.2025.1617478)
Supplement: Supplementary file 5 [file Table5.xlsx]

## Sheet: Bju-miR157a
miRNA_Acc.	Target_Acc.	Expectation	UPE$	miRNA_start	miRNA_end	Target_start	Target_end	miRNA_aligned_fragment	alignment	Target_aligned_fragment	Inhibition	Target_Desc.	Multiplicity
Bju-miR157a	NM_001031848|SERPINB8	1.5	-1.0	1	21	220	240	UUGACAGAAGAUAGAGAGCAC	::::::.:.::::.::::::	AUGCUCUUUGUCUUUUGUCAA	Cleavage		1
Bju-miR157a	NM_007021|C10orf10	2.0	-1.0	1	21	1049	1069	UUGACAGAAGAUAGAGAGCAC	::.:.:::.::::::::.::	AUGUUUUCUGUCUUCUGUUAA	Cleavage		1
Bju-miR157a	NM_016390|C9orf114	3.0	-1.0	1	21	517	537	UUGACAGAAGAUAGAGAGCAC	::. ::::: ::::::::::	CUGUCCUCUAACUUCUGUCAA	Translation		1
Bju-miR157a	NM_001114123|ELK1	3.0	-1.0	1	21	193	213	UUGACAGAAGAUAGAGAGCAC	.:::::.:.::::::::.	AACUUCUCUGUUUUCUGUCAG	Cleavage		1
Bju-miR157a	NM_001257168|ELK1	3.0	-1.0	1	21	314	334	UUGACAGAAGAUAGAGAGCAC	.:::::.:.::::::::.	AACUUCUCUGUUUUCUGUCAG	Cleavage		1
Bju-miR157a	NM_014219|KIR2DL2	3.0	-1.0	1	21	415	435	UUGACAGAAGAUAGAGAGCAC	:::.:: .::::::::::.	UAGCUUUCAGUCUUCUGUCAG	Cleavage		1
Bju-miR157a	NM_014218|KIR2DL1	3.0	-1.0	1	21	415	435	UUGACAGAAGAUAGAGAGCAC	:::.:: .::::::::::.	UAGCUUUCAGUCUUCUGUCAG	Cleavage		1
Bju-miR157a	NM_018223|CHFR	3.0	-1.0	1	21	1012	1032	UUGACAGAAGAUAGAGAGCAC	:.:.:.::::::.:::..:	AAGUUUUUUAUCUUUUGUUGA	Cleavage		1
Bju-miR157a	NM_080652|TMEM41A	3.0	-1.0	1	21	771	791	UUGACAGAAGAUAGAGAGCAC	:::::. :::::::::.:.	CCGCUCUUCAUCUUCUGUUAG	Cleavage		1
Bju-miR157a	NM_014970|KIFAP3	3.0	-1.0	1	21	152	172	UUGACAGAAGAUAGAGAGCAC	: ::::.::::::::.::	AGCCCCUCUGUCUUCUGUUAA	Cleavage		1
Bju-miR157a	NM_014399|TSPAN13	3.0	-1.0	1	21	947	967	UUGACAGAAGAUAGAGAGCAC	::::: ::: ::::::.::	UGGCUCUGUAUAUUCUGUUAA	Translation		1
Bju-miR157a	NM_001112741|KCNC1	3.0	-1.0	1	21	360	380	UUGACAGAAGAUAGAGAGCAC	:: ::::::.:::: ::::	AAGCCCUCUAUUUUCUUUCAA	Cleavage		1
Bju-miR157a	NM_017850|C1orf109	3.0	-1.0	1	21	401	421	UUGACAGAAGAUAGAGAGCAC	:.:.: :.::::.::::::	UGGUUUUGUGUCUUUUGUCAA	Cleavage		1
Bju-miR157a	NM_015221|DNMBP	3.0	-1.0	1	21	672	692	UUGACAGAAGAUAGAGAGCAC	: :::.:::.::::::..:	AGGGUCUUUAUUUUCUGUUGA	Cleavage		1
Bju-miR157a	NM_001981|EPS15	3.0	-1.0	1	21	1924	1944	UUGACAGAAGAUAGAGAGCAC	: :.:.::::::.:::.::	UAGAUUUUUAUCUUUUGUUAA	Cleavage		1
Bju-miR157a	NM_001267706|CD274	3.5	-1.0	1	21	2008	2028	UUGACAGAAGAUAGAGAGCAC	::.:.:::. .:::::::::	UUGUUUUCUGCUUUCUGUCAA	Translation		1
Bju-miR157a	NM_000599|IGFBP5	3.5	-1.0	1	21	4588	4608	UUGACAGAAGAUAGAGAGCAC	:: :::.:.::::.:::::	UUGAUCUUUGUCUUUUGUCAU	Cleavage		2
Bju-miR157a	NM_183065|TMEM107	3.5	-1.0	1	21	968	988	UUGACAGAAGAUAGAGAGCAC	: :::::.:.:.::.::::.	GGGCUCUUUGUUUUUUGUCGU	Cleavage		1
Bju-miR157a	NM_006425|SLU7	3.5	-1.0	1	21	1594	1614	UUGACAGAAGAUAGAGAGCAC	::. .:.::::::.:::.::	UUGUAUUUUAUCUUUUGUUAA	Cleavage		1
Bju-miR157a	NM_021809|TGIF2	3.5	-1.0	1	21	2467	2487	UUGACAGAAGAUAGAGAGCAC	.:.:.:.::::.::::::	AACUUUUUUGUCUUUUGUCAA	Cleavage		1
Bju-miR157a	NM_000268|NF2	3.5	-1.0	1	21	3470	3490	UUGACAGAAGAUAGAGAGCAC	:::::: :.::.::::::	UCCCUCUCUUUUUUUUGUCAA	Cleavage		1
Bju-miR157a	NM_181828|NF2	3.5	-1.0	1	21	3530	3550	UUGACAGAAGAUAGAGAGCAC	:::::: :.::.::::::	UCCCUCUCUUUUUUUUGUCAA	Cleavage		1
Bju-miR157a	NM_181832|NF2	3.5	-1.0	1	21	3545	3565	UUGACAGAAGAUAGAGAGCAC	:::::: :.::.::::::	UCCCUCUCUUUUUUUUGUCAA	Cleavage		1
Bju-miR157a	NM_032012|TMEM245	3.5	-1.0	1	21	4024	4044	UUGACAGAAGAUAGAGAGCAC	: :.:::.: :.::::::::.	GAGUUCUUUUUUUUCUGUCAG	Cleavage		1
Bju-miR157a	NM_015571|SENP6	3.5	-1.0	1	21	236	256	UUGACAGAAGAUAGAGAGCAC	::.: : :::.::::::.::	UUGUUAUGUAUUUUCUGUUAA	Cleavage		1
Bju-miR157a	NM_014048|MKL2	3.5	-1.0	1	21	1106	1126	UUGACAGAAGAUAGAGAGCAC	:: :::: ::::::::::	UGGCCCUCUUUCUUCUGUCAC	Cleavage		1
Bju-miR157a	NM_015046|SETX	3.5	-1.0	1	21	2380	2400	UUGACAGAAGAUAGAGAGCAC	:.:: ::.:::::: ::::	AAGUUCCCUGUCUUCUUUCAA	Cleavage		2
Bju-miR157a	NM_001199880|EGR3	3.5	-1.0	1	21	1028	1048	UUGACAGAAGAUAGAGAGCAC	:::.: :.:::::: ::::	CAGCUUUGUGUCUUCUCUCAA	Cleavage		1
Bju-miR157a	NM_001201477|NETO2	4.0	-1.0	1	21	1545	1565	UUGACAGAAGAUAGAGAGCAC	::.:.::::: ::.:::.:.	UUGUUUUCUAUAUUUUGUUAG	Translation		1
Bju-miR157a	NM_025164|SIK3	4.0	-1.0	1	21	232	252	UUGACAGAAGAUAGAGAGCAC	::.:::: :::::.::: ::	AUGUUCUCCAUCUUUUGUGAA	Cleavage		1
Bju-miR157a	NM_005737|ARL4C	4.0	-1.0	1	21	2044	2064	UUGACAGAAGAUAGAGAGCAC	::::.:.: ::::.::::..	CUGCUUUUUCUCUUUUGUCGG	Cleavage		1
Bju-miR157a	NM_001025247|TAF5L	4.0	-1.0	1	21	1242	1262	UUGACAGAAGAUAGAGAGCAC	::::.:: ::.:::::: ::	UUGCUUUCGAUUUUCUGUAAA	Cleavage		1
Bju-miR157a	NM_001193388|UNKL	4.0	-1.0	1	21	429	449	UUGACAGAAGAUAGAGAGCAC	::::.:::.:.::.: :.::	CUGCUUUCUGUUUUUUUUUAA	Cleavage		1
Bju-miR157a	NM_000261|MYOC	4.0	-1.0	1	21	204	224	UUGACAGAAGAUAGAGAGCAC	::.::::::::::::.	AUAUCCUUUAUCUUCUGUCAG	Cleavage		1
Bju-miR157a	NM_001145006|MUC7	4.0	-1.0	1	21	1029	1049	UUGACAGAAGAUAGAGAGCAC	:.:.::::::::::::	GGCAUUUUUAUCUUCUGUCAC	Cleavage		1
Bju-miR157a	NM_004671|PIAS2	4.0	-1.0	1	21	2238	2258	UUGACAGAAGAUAGAGAGCAC	: .:.:::::.:::::: ::	UUUUUUUCUAUUUUCUGUGAA	Cleavage		1
Bju-miR157a	NM_015691|WWC3	4.0	-1.0	1	21	2875	2895	UUGACAGAAGAUAGAGAGCAC	::::.:.:.::.:::::	CAUCUCUUUGUUUUUUGUCAC	Cleavage		1
Bju-miR157a	NM_001168280|WWTR1	4.0	-1.0	1	21	2277	2297	UUGACAGAAGAUAGAGAGCAC	: ::.:.:.::::.:::.:.	UUUCUUUUUGUCUUUUGUUAG	Cleavage		1
Bju-miR157a	NM_033637|BTRC	4.0	-1.0	1	21	231	251	UUGACAGAAGAUAGAGAGCAC	::. .::::::::.::: ::	AUGUCUUCUAUCUUUUGUGAA	Cleavage		1
Bju-miR157a	NM_018718|CEP41	4.0	-1.0	1	21	4222	4242	UUGACAGAAGAUAGAGAGCAC	:::: .:::::::::::	AAGCUCGUUAUCUUCUGUCCC	Cleavage		1
Bju-miR157a	NM_002387|MCC	4.0	-1.0	1	21	1644	1664	UUGACAGAAGAUAGAGAGCAC	::.:: ::. .:::::::::	AUGUUCACUGGUUUCUGUCAA	Translation		1
Bju-miR157a	NM_001145819|SOX6	4.0	-1.0	1	21	972	992	UUGACAGAAGAUAGAGAGCAC	:::: :.:::.::.: ::::	UUGCUAUUUAUUUUUUUUCAA	Cleavage		1
Bju-miR157a	NM_006933|SLC5A3	4.0	-1.0	1	21	4740	4760	UUGACAGAAGAUAGAGAGCAC	:::.: :::::::::::	CAAAUCUUUUUCUUCUGUCAA	Cleavage		1
Bju-miR157a	NM_001204267|GABRA4	4.0	-1.0	1	21	5422	5442	UUGACAGAAGAUAGAGAGCAC	: .:::.:: :::.::::::	AUUUUCUUUAACUUUUGUCAA	Translation		1
Bju-miR157a	NM_000851|GSTM5	4.0	-1.0	1	21	476	496	UUGACAGAAGAUAGAGAGCAC	:.:.:.:.::::::::..	UGGUUUUUUGUCUUCUGUUGU	Cleavage		1
Bju-miR157a	NM_031461|CRISPLD1	4.0	-1.0	1	21	710	730	UUGACAGAAGAUAGAGAGCAC	: :::.::::: : ::::.::	GAGCUUUCUAUGUACUGUUAA	Translation		1
Bju-miR157a	NM_004236|COPS2	4.0	-1.0	1	21	2222	2242	UUGACAGAAGAUAGAGAGCAC	: :.:::.: :.::::::.:.	GCGUUCUUUUUUUUCUGUUAG	Cleavage		1
Bju-miR157a	NM_005570|LMAN1	4.0	-1.0	1	21	3140	3160	UUGACAGAAGAUAGAGAGCAC	: :.:.:::::: :::::::	GGGUUUUCUAUCCACUGUCAA	Cleavage		1
Bju-miR157a	NM_152756|RICTOR	4.0	-1.0	1	21	286	306	UUGACAGAAGAUAGAGAGCAC	:.:.:::::.:::: :::	AGGUUUUCUAUUUUCUUUCAU	Cleavage		1
Bju-miR157a	NM_001029870|SOWAHB	4.0	-1.0	1	21	411	431	UUGACAGAAGAUAGAGAGCAC	:::::::. :::::::. :	UAGCUCUCUGGCUUCUGUUCA	Translation		1
Bju-miR157a	NM_001012761|RGMB	4.0	-1.0	1	21	17	37	UUGACAGAAGAUAGAGAGCAC	:.:.:.:::.::.:::: :	UGGUUUUUUAUUUUUUGUCUA	Cleavage		1
Bju-miR157a	NM_020772|NUFIP2	4.0	-1.0	1	21	261	281	UUGACAGAAGAUAGAGAGCAC	:.:.:.: ::::::::.:.	AGGUUUUUUUUCUUCUGUUAG	Cleavage		1
Bju-miR157a	NM_178824|WDR49	4.0	-1.0	1	21	136	156	UUGACAGAAGAUAGAGAGCAC	: .: :::::: ::::::::	CUUUUAUCUAUCAUCUGUCAA	Cleavage		1
Bju-miR157a	NM_004230|S1PR2	4.0	-1.0	1	21	1501	1521	UUGACAGAAGAUAGAGAGCAC	: :::: :.:::::: ::::	CUUCUCUGUGUCUUCUUUCAA	Cleavage		1
Bju-miR157a	NM_001017930|DCAF8L1	4.5	-1.0	1	21	95	115	UUGACAGAAGAUAGAGAGCAC	::::.:.:.::::::::.	UUGCUUUUUGUCUUCUGUUUU	Cleavage		1
Bju-miR157a	NM_033087|ALG2	4.5	-1.0	1	21	432	452	UUGACAGAAGAUAGAGAGCAC	:::.:: ::.:: :::::.:.	GUGUUCACUGUCAUCUGUUAG	Cleavage		1
Bju-miR157a	NM_153346|BEND2	4.5	-1.0	1	21	1877	1897	UUGACAGAAGAUAGAGAGCAC	:::.:.: :::.:: :::.::	GUGUUUUGUAUUUUAUGUUAA	Cleavage		1
Bju-miR157a	NM_007325|GRIA3	4.5	-1.0	1	21	573	593	UUGACAGAAGAUAGAGAGCAC	:::: ::::::.: :: ::::	GUGCACUCUAUUUCCUUUCAA	Cleavage		1
Bju-miR157a	NM_001040000|MLLT4	4.5	-1.0	1	21	2291	2311	UUGACAGAAGAUAGAGAGCAC	::::::: : :::.::::::	GUGCUCUAAAACUUUUGUCAA	Translation		1
Bju-miR157a	NM_016396|CTDSPL2	4.5	-1.0	1	21	1954	1974	UUGACAGAAGAUAGAGAGCAC	:::: :.:.:::::::::	AUGCUGUUUGUCUUCUGUCUU	Cleavage		1
Bju-miR157a	NM_001143757|LRRC27	4.5	-1.0	1	21	1020	1040	UUGACAGAAGAUAGAGAGCAC	:::: :.:.:::::::::	UUGCUGUUUGUCUUCUGUCUC	Cleavage		1
Bju-miR157a	NM_000611|CD59	4.5	-1.0	1	21	1461	1481	UUGACAGAAGAUAGAGAGCAC	::::::: :.:. :::::.:.	GUGCUCUGUGUUCUCUGUUAG	Cleavage		1
Bju-miR157a	NM_001174068|SYTL4	4.5	-1.0	1	21	327	347	UUGACAGAAGAUAGAGAGCAC	::.:.:::::::::::	CAACUUUUUAUCUUCUGUCUU	Cleavage		1
Bju-miR157a	NM_001040151|SCN3B	4.5	-1.0	1	21	2981	3001	UUGACAGAAGAUAGAGAGCAC	::.:::: ::::::: :::	AUGUUCUCCAUCUUCUCUCAC	Cleavage		1
Bju-miR157a	NM_001128933|SYNPO2	4.5	-1.0	1	21	1602	1622	UUGACAGAAGAUAGAGAGCAC	::::::.: ::: ::::::	CUGCUCUUUUUCUGCUGUCAC	Cleavage		1
Bju-miR157a	NM_001168338|PLG	4.5	-1.0	1	21	448	468	UUGACAGAAGAUAGAGAGCAC	::::.:::::.::.: :...	UUGCUUUCUAUUUUUUCUUGG	Cleavage		1
Bju-miR157a	NM_014940|MON1B	4.5	-1.0	1	21	44	64	UUGACAGAAGAUAGAGAGCAC	::.:.:.:: :::::::: :	UUGUUUUUUACCUUCUGUCUA	Translation		1
Bju-miR157a	NM_001164616|FZD6	4.5	-1.0	1	21	1159	1179	UUGACAGAAGAUAGAGAGCAC	::::.:. ::.:::: ::::	AUGCUUUUGAUUUUCUCUCAA	Cleavage		1
Bju-miR157a	NM_001277093|ZNF550	4.5	-1.0	1	21	1101	1121	UUGACAGAAGAUAGAGAGCAC	::.:.:. :::::::::::	UUGUUUUUCCUCUUCUGUCAA	Cleavage		1
Bju-miR157a	NM_001277092|ZNF550	4.5	-1.0	1	21	1663	1683	UUGACAGAAGAUAGAGAGCAC	::.:.:. :::::::::::	UUGUUUUUCCUCUUCUGUCAA	Cleavage		1
Bju-miR157a	NM_001277091|ZNF550	4.5	-1.0	1	21	2010	2030	UUGACAGAAGAUAGAGAGCAC	::.:.:. :::::::::::	UUGUUUUUCCUCUUCUGUCAA	Cleavage		1
Bju-miR157a	NM_002665|PLGLB2	4.5	-1.0	1	21	567	587	UUGACAGAAGAUAGAGAGCAC	::::.:::::.::.: :...	UUGCUUUCUAUUUUUUCUUGG	Cleavage		1
Bju-miR157a	NM_001277090|ZNF550	4.5	-1.0	1	21	2596	2616	UUGACAGAAGAUAGAGAGCAC	::.:.:. :::::::::::	UUGUUUUUCCUCUUCUGUCAA	Cleavage		1
Bju-miR157a	NM_012081|ELL2	4.5	-1.0	1	21	883	903	UUGACAGAAGAUAGAGAGCAC	::.:.:.: :::::: ::::	UUGUUUUUUUUCUUCUAUCAA	Cleavage		1
Bju-miR157a	NM_181787|DPY19L4	4.5	-1.0	1	21	1385	1405	UUGACAGAAGAUAGAGAGCAC	:: :::.:::.::::::.:	GUUGUCUUUAUUUUCUGUUAU	Cleavage		2
Bju-miR157a	NM_181787|DPY19L4	4.5	-1.0	1	21	1321	1341	UUGACAGAAGAUAGAGAGCAC	:::.:::.::::::.:	AUUGUCUUUAUUUUCUGUUAU	Cleavage		2
Bju-miR157a	NM_000294|PHKG2	4.5	-1.0	1	21	1273	1293	UUGACAGAAGAUAGAGAGCAC	::.:::.:.:.::.: :.::	CUGUUCUUUGUUUUUUUUUAA	Cleavage		1
Bju-miR157a	NM_001684|ATP2B4	4.5	-1.0	1	21	555	575	UUGACAGAAGAUAGAGAGCAC	:.:::.:.::::.::::	AAGUUCUUUGUCUUUUGUCUU	Cleavage		1
Bju-miR157a	NM_001098512|PRKG1	4.5	-1.0	1	21	3632	3652	UUGACAGAAGAUAGAGAGCAC	::.::::: .::::::.::	UUGUUCUCUUAUUUCUGUUAA	Translation		1
Bju-miR157a	NM_001001396|ATP2B4	4.5	-1.0	1	21	838	858	UUGACAGAAGAUAGAGAGCAC	:.:::.:.::::.::::	AAGUUCUUUGUCUUUUGUCUU	Cleavage		1
Bju-miR157a	NM_001142386|PDK3	4.5	-1.0	1	21	4083	4103	UUGACAGAAGAUAGAGAGCAC	:::::::.:: ::::::	UGGCUCUCUGUCAUCUGUCCU	Cleavage		1
Bju-miR157a	NM_001126103|RACGAP1	4.5	-1.0	1	21	958	978	UUGACAGAAGAUAGAGAGCAC	::: ::.: ::::::::.::	GUGAGCUUUUUCUUCUGUUAA	Cleavage		1
Bju-miR157a	NM_198935|SS18L1	4.5	-1.0	1	21	2547	2567	UUGACAGAAGAUAGAGAGCAC	.::::::::::::::	CAUUAUUCUAUCUUCUGUCAU	Cleavage		1
Bju-miR157a	NM_207318|FAM199X	4.5	-1.0	1	21	3310	3330	UUGACAGAAGAUAGAGAGCAC	::: ::::: .::.::::::	GUGAACUCUAGUUUUUGUCAA	Translation		1
Bju-miR157a	NM_004032|DDO	4.5	-1.0	1	21	338	358	UUGACAGAAGAUAGAGAGCAC	::::::.::.:::.::	UAAAGCUCUAUUUUUUGUUAA	Cleavage		1
Bju-miR157a	NM_025264|THUMPD2	4.5	-1.0	1	21	225	245	UUGACAGAAGAUAGAGAGCAC	.:.::::::::::::.	UUAAGUUUUAUCUUCUGUCAG	Cleavage		1
Bju-miR157a	NM_001005283|OR9Q2	4.5	-1.0	1	21	39	59	UUGACAGAAGAUAGAGAGCAC	: .:.:::.::::.: ::::	AUCUUUUCUGUCUUUUCUCAA	Cleavage		1
Bju-miR157a	NM_001163079|CECR6	4.5	-1.0	1	21	50	70	UUGACAGAAGAUAGAGAGCAC	::. .:::: :::::::::	UUGUCUUCUACCUUCUGUCAC	Translation		1
Bju-miR157a	NM_022465|IKZF4	4.5	-1.0	1	21	212	232	UUGACAGAAGAUAGAGAGCAC	: ::.:.:::::::: :::	UUCCUUUUUAUCUUCUCUCAU	Cleavage		1
Bju-miR157a	NM_005337|NCKAP1L	4.5	-1.0	1	21	283	303	UUGACAGAAGAUAGAGAGCAC	: .:.::::::::::: ..:	AUAUUUUCUAUCUUCUGGUGA	Cleavage		1
Bju-miR157a	NM_004036|ADCY3	4.5	-1.0	1	21	615	635	UUGACAGAAGAUAGAGAGCAC	: .:.:. :::::::::.::	AUAUUUUUAAUCUUCUGUUAA	Cleavage		1
Bju-miR157a	NM_001080521|RASSF10	4.5	-1.0	1	21	590	610	UUGACAGAAGAUAGAGAGCAC	::. .:.:::.:::: ::::	UUGUCUUUUAUUUUCUUUCAA	Cleavage		1
Bju-miR157a	NM_024784|ZBTB3	4.5	-1.0	1	21	352	372	UUGACAGAAGAUAGAGAGCAC	:: :::: :::::::: ::.	AUGGUCUCGAUCUUCUGACAG	Cleavage		1
Bju-miR157a	NM_001080414|CCDC88C	4.5	-1.0	1	21	1048	1068	UUGACAGAAGAUAGAGAGCAC	::::.: :.::::. ::::.	CUGCUUUGUGUCUUUGGUCAG	Cleavage		1
Bju-miR157a	NM_014358|CLEC4E	4.5	-1.0	1	21	378	398	UUGACAGAAGAUAGAGAGCAC	: ::.:::: :::::: :::	CUUCUUUCUAGCUUCUGACAA	Translation		1
Bju-miR157a	NM_003825|SNAP23	4.5	-1.0	1	21	147	167	UUGACAGAAGAUAGAGAGCAC	: .:.:.:.:.::::::..:	UUCUUUUUUGUUUUCUGUUGA	Cleavage		1
Bju-miR157a	NM_018325|C9orf72	4.5	-1.0	1	21	373	393	UUGACAGAAGAUAGAGAGCAC	::.::::::::.:: ::	UGACUUUCUAUCUUUUGGCAU	Cleavage		1
Bju-miR157a	NM_000599|IGFBP5	5.0	-1.0	1	21	3877	3897	UUGACAGAAGAUAGAGAGCAC	::.:.:::.:::: :.:.	CCACUUUUUAUUUUCUCUUAG	Cleavage		2
Bju-miR157a	NM_031432|UCK1	5.0	-1.0	1	21	487	507	UUGACAGAAGAUAGAGAGCAC	::.:.:::.:.::::::.	AUGUUUUCUGUUUUCUGUUUC	Cleavage		1
Bju-miR157a	NM_001135954|UCK1	5.0	-1.0	1	21	620	640	UUGACAGAAGAUAGAGAGCAC	::.:.:::.:.::::::.	AUGUUUUCUGUUUUCUGUUUC	Cleavage		1
Bju-miR157a	NM_002185|IL7R	5.0	-1.0	1	21	2104	2124	UUGACAGAAGAUAGAGAGCAC	:::.:::.:: :::.::: .:	GUGUUCUUUACCUUUUGUAGA	Translation		1
Bju-miR157a	NM_018235|CNDP2	5.0	-1.0	1	21	807	827	UUGACAGAAGAUAGAGAGCAC	::::.:::. ::::::::	AUGCUUUCUGCCUUCUGUCUC	Translation		1
Bju-miR157a	NM_014873|LPGAT1	5.0	-1.0	1	21	2603	2623	UUGACAGAAGAUAGAGAGCAC	::.::::: ::::::::.	AUGUUCUCUCUCUUCUGUUUG	Cleavage		1
Bju-miR157a	NM_032352|BRMS1L	5.0	-1.0	1	21	1126	1146	UUGACAGAAGAUAGAGAGCAC	:::: ::.:: .::::::.:	GUGCACUUUAAUUUCUGUUAC	Translation		1
Bju-miR157a	NM_014372|RNF11	5.0	-1.0	1	21	42	62	UUGACAGAAGAUAGAGAGCAC	::: :.:. :::::.:::::	GUGGUUUUGAUCUUUUGUCAC	Cleavage		1
Bju-miR157a	NM_006217|SERPINI2	5.0	-1.0	1	21	79	99	UUGACAGAAGAUAGAGAGCAC	:::::: :::::: ::::	UUGCUCUAUAUCUUAUGUCUU	Cleavage		1
Bju-miR157a	NM_144625|WDR64	5.0	-1.0	1	21	212	232	UUGACAGAAGAUAGAGAGCAC	:::.:. .:::.: ::::::.	GUGUUUCUUAUUUACUGUCAG	Cleavage		1
Bju-miR157a	NM_032861|SERAC1	5.0	-1.0	1	21	50	70	UUGACAGAAGAUAGAGAGCAC	:::.::: : :::::: :.::	GUGUUCUGUUUCUUCUUUUAA	Cleavage		1
Bju-miR157a	NM_001008801|ZNF468	5.0	-1.0	1	21	1669	1689	UUGACAGAAGAUAGAGAGCAC	:: ::::::::::::: :	AUGGUCUCUAUCUUCUGACUU	Cleavage		1
Bju-miR157a	NM_178313|SPTBN1	5.0	-1.0	1	21	1351	1371	UUGACAGAAGAUAGAGAGCAC	:: .:.:.: ::::.:::::.	GUCUUUUUUUUCUUUUGUCAG	Cleavage		2
Bju-miR157a	NM_178313|SPTBN1	5.0	-1.0	1	20	1	20	UUGACAGAAGAUAGAGAGCA	:.:: ::: : :.::::::	AGUUCACUACCAUUUGUCAA	Translation		2
Bju-miR157a	NM_001206557|KIAA1432	5.0	-1.0	1	21	399	419	UUGACAGAAGAUAGAGAGCAC	:::::. :::: :::::::.	GUGCUUGCUAUAGUCUGUCAG	Translation		1
Bju-miR157a	NM_005746|NAMPT	5.0	-1.0	1	21	2065	2085	UUGACAGAAGAUAGAGAGCAC	:: .:::::.: :::::: ::	GUAUUCUCUGUGUUCUGUGAA	Translation		1
Bju-miR157a	NM_016157|TRO	5.0	-1.0	1	21	35	55	UUGACAGAAGAUAGAGAGCAC	::::.:::.: : ::::::	UUGCUUUCUGUGUGCUGUCAU	Translation		1
Bju-miR157a	NM_001105193|AMER3	5.0	-1.0	1	21	66	86	UUGACAGAAGAUAGAGAGCAC	::::::::::.::::	CAAAUCUCUAUCUUUUGUCCC	Cleavage		1
Bju-miR157a	NM_001277120|ZNF468	5.0	-1.0	1	21	2972	2992	UUGACAGAAGAUAGAGAGCAC	:: ::::::::::::: :	AUGGUCUCUAUCUUCUGACUU	Cleavage		1
Bju-miR157a	NM_207333|ZNF320	5.0	-1.0	1	21	444	464	UUGACAGAAGAUAGAGAGCAC	:: :::: ::::::::::	AUGGUCUCGAUCUUCUGUCCU	Cleavage		1
Bju-miR157a	NM_007249|KLF12	5.0	-1.0	1	21	2031	2051	UUGACAGAAGAUAGAGAGCAC	::::::: :::. :::: ::.	GUGCUCUAUAUUGUCUGCCAG	Cleavage		1
Bju-miR157a	NM_001039705|TRO	5.0	-1.0	1	21	181	201	UUGACAGAAGAUAGAGAGCAC	::::.:::.: : ::::::	UUGCUUUCUGUGUGCUGUCAU	Translation		1
Bju-miR157a	NM_001007793|BUB3	5.0	-1.0	1	21	93	113	UUGACAGAAGAUAGAGAGCAC	.:::::.:.:::::::	GAUUUCUCUGUUUUCUGUCUU	Cleavage		1
Bju-miR157a	NM_018079|SRBD1	5.0	-1.0	1	21	258	278	UUGACAGAAGAUAGAGAGCAC	::.:.:.:::.::.::: :	UUGUUUUUUAUUUUUUGUAAU	Cleavage		1
Bju-miR157a	NM_001838|CCR7	5.0	-1.0	1	21	812	832	UUGACAGAAGAUAGAGAGCAC	::.:::.:.:. :.:::::	UUGUUCUUUGUUCUUUGUCAC	Cleavage		1
Bju-miR157a	NM_001193536|DOCK8	5.0	-1.0	1	21	753	773	UUGACAGAAGAUAGAGAGCAC	::::.:.: :::: :::::	UUGCUUUUUUUCUUAUGUCAC	Cleavage		1
Bju-miR157a	NM_004725|BUB3	5.0	-1.0	1	21	1314	1334	UUGACAGAAGAUAGAGAGCAC	.:::::.:.:::::::	GAUUUCUCUGUUUUCUGUCUU	Cleavage		1
Bju-miR157a	NM_015233|MTUS2	5.0	-1.0	1	21	2255	2275	UUGACAGAAGAUAGAGAGCAC	::.:.:.: ::::.:::.:	UUGUUUUUUUUCUUUUGUUAC	Cleavage		1
Bju-miR157a	NM_015046|SETX	5.0	-1.0	1	21	154	174	UUGACAGAAGAUAGAGAGCAC	: .:: :::.::::::::	AUCUUCAGUAUUUUCUGUCAU	Cleavage		2
Bju-miR157a	NM_001145306|CDK6	5.0	-1.0	1	21	4627	4647	UUGACAGAAGAUAGAGAGCAC	:::::::::::::: :	GGUCUCUCUAUCUUCUGACCU	Cleavage		1
Bju-miR157a	NM_173588|IGSF22	5.0	-1.0	1	21	89	109	UUGACAGAAGAUAGAGAGCAC	::::::::. . :.:::.::	UUGCUCUCUGGUGUUUGUUAA	Translation		1
Bju-miR157a	NM_001185108|CD1E	5.0	-1.0	1	21	334	354	UUGACAGAAGAUAGAGAGCAC	::::::.: :.::.: :.::	UUGCUCUUUUUUUUUUUUUAA	Cleavage		1
Bju-miR157a	NM_001142432|MORF4L2	5.0	-1.0	1	21	472	492	UUGACAGAAGAUAGAGAGCAC	:: .::::::::. ::::	AGGCAUUCUAUCUUUGCUCAA	Cleavage		1
Bju-miR157a	NM_001018008|TPM1	5.0	-1.0	1	21	304	324	UUGACAGAAGAUAGAGAGCAC	::.:.:::::.: ::: ::.	AUGUUUUCUAUUUCCUGACAG	Cleavage		1
Bju-miR157a	NM_001042587|CD1E	5.0	-1.0	1	21	524	544	UUGACAGAAGAUAGAGAGCAC	::::::.: :.::.: :.::	UUGCUCUUUUUUUUUUUUUAA	Cleavage		1
Bju-miR157a	NM_005839|SRRM1	5.0	-1.0	1	21	689	709	UUGACAGAAGAUAGAGAGCAC	::.:.:.: ::::.::: ::	UUGUUUUUUUUCUUUUGUAAA	Cleavage		1
Bju-miR157a	NM_130782|RGS18	5.0	-1.0	1	21	435	455	UUGACAGAAGAUAGAGAGCAC	::.::::: :.::.:: .::	AUGUUCUCUUUUUUUUGGUAA	Cleavage		1
Bju-miR157a	NM_001163474|ZNF746	5.0	-1.0	1	21	253	273	UUGACAGAAGAUAGAGAGCAC	::.:.:.:.:.::.: :.::	UUGUUUUUUGUUUUUUUUUAA	Cleavage		1
Bju-miR157a	NM_017772|TBC1D22B	5.0	-1.0	1	21	348	368	UUGACAGAAGAUAGAGAGCAC	::::.:.: :.::.::: ::	UUGCUUUUUUUUUUUUGUGAA	Cleavage		1
Bju-miR157a	NM_013238|DNAJC15	5.0	-1.0	1	21	161	181	UUGACAGAAGAUAGAGAGCAC	::::.:.:::. ::: :.::	UUGCUUUUUAUUAUCUUUUAA	Cleavage		1
Bju-miR157a	NM_017684|VPS13C	5.0	-1.0	1	21	841	861	UUGACAGAAGAUAGAGAGCAC	::.:.:::::.:::: :. :	AUGUUUUCUAUUUUCUUUUCA	Cleavage		1
Bju-miR157a	NM_001199876|SERF2	5.0	-1.0	1	21	476	496	UUGACAGAAGAUAGAGAGCAC	:: : ::.: ::::::::::	GUUCACUUUCUCUUCUGUCAU	Cleavage		1
Bju-miR157a	NM_015635|GAPVD1	5.0	-1.0	1	21	1419	1439	UUGACAGAAGAUAGAGAGCAC	:::::::.:. ::::::	AGGCUCUCUGUUGUCUGUCUC	Cleavage		1
Bju-miR157a	NM_001199878|SERF2	5.0	-1.0	1	21	675	695	UUGACAGAAGAUAGAGAGCAC	:: : ::.: ::::::::::	GUUCACUUUCUCUUCUGUCAU	Cleavage		1
Bju-miR157a	NM_012420|IFIT5	5.0	-1.0	1	21	706	726	UUGACAGAAGAUAGAGAGCAC	::.::::: :.::.: :.::	UUGUUCUCUUUUUUUUUUUAA	Cleavage		1
Bju-miR157a	NM_003326|TNFSF4	5.0	-1.0	1	21	1498	1518	UUGACAGAAGAUAGAGAGCAC	::.:.:::::.: :: :.::	CUGUUUUCUAUUUCCUCUUAA	Cleavage		1

## Sheet: Bju-miR157b
miRNA_Acc.	Target_Acc.	Expectation	UPE$	miRNA_start	miRNA_end	Target_start	Target_end	miRNA_aligned_fragment	alignment	Target_aligned_fragment	Inhibition	Target_Desc.	Multiplicity
Bju-miR157b	NM_001031848|SERPINB8	1.5	-1.0	1	21	220	240	UUGACAGAAGAUAGAGAGCAC	::::::.:.::::.::::::	AUGCUCUUUGUCUUUUGUCAA	Cleavage		1
Bju-miR157b	NM_007021|C10orf10	2.0	-1.0	1	21	1049	1069	UUGACAGAAGAUAGAGAGCAC	::.:.:::.::::::::.::	AUGUUUUCUGUCUUCUGUUAA	Cleavage		1
Bju-miR157b	NM_016390|C9orf114	3.0	-1.0	1	21	517	537	UUGACAGAAGAUAGAGAGCAC	::. ::::: ::::::::::	CUGUCCUCUAACUUCUGUCAA	Translation		1
Bju-miR157b	NM_001114123|ELK1	3.0	-1.0	1	21	193	213	UUGACAGAAGAUAGAGAGCAC	.:::::.:.::::::::.	AACUUCUCUGUUUUCUGUCAG	Cleavage		1
Bju-miR157b	NM_001257168|ELK1	3.0	-1.0	1	21	314	334	UUGACAGAAGAUAGAGAGCAC	.:::::.:.::::::::.	AACUUCUCUGUUUUCUGUCAG	Cleavage		1
Bju-miR157b	NM_014219|KIR2DL2	3.0	-1.0	1	21	415	435	UUGACAGAAGAUAGAGAGCAC	:::.:: .::::::::::.	UAGCUUUCAGUCUUCUGUCAG	Cleavage		1
Bju-miR157b	NM_014218|KIR2DL1	3.0	-1.0	1	21	415	435	UUGACAGAAGAUAGAGAGCAC	:::.:: .::::::::::.	UAGCUUUCAGUCUUCUGUCAG	Cleavage		1
Bju-miR157b	NM_018223|CHFR	3.0	-1.0	1	21	1012	1032	UUGACAGAAGAUAGAGAGCAC	:.:.:.::::::.:::..:	AAGUUUUUUAUCUUUUGUUGA	Cleavage		1
Bju-miR157b	NM_080652|TMEM41A	3.0	-1.0	1	21	771	791	UUGACAGAAGAUAGAGAGCAC	:::::. :::::::::.:.	CCGCUCUUCAUCUUCUGUUAG	Cleavage		1
Bju-miR157b	NM_014970|KIFAP3	3.0	-1.0	1	21	152	172	UUGACAGAAGAUAGAGAGCAC	: ::::.::::::::.::	AGCCCCUCUGUCUUCUGUUAA	Cleavage		1
Bju-miR157b	NM_014399|TSPAN13	3.0	-1.0	1	21	947	967	UUGACAGAAGAUAGAGAGCAC	::::: ::: ::::::.::	UGGCUCUGUAUAUUCUGUUAA	Translation		1
Bju-miR157b	NM_001112741|KCNC1	3.0	-1.0	1	21	360	380	UUGACAGAAGAUAGAGAGCAC	:: ::::::.:::: ::::	AAGCCCUCUAUUUUCUUUCAA	Cleavage		1
Bju-miR157b	NM_017850|C1orf109	3.0	-1.0	1	21	401	421	UUGACAGAAGAUAGAGAGCAC	:.:.: :.::::.::::::	UGGUUUUGUGUCUUUUGUCAA	Cleavage		1
Bju-miR157b	NM_015221|DNMBP	3.0	-1.0	1	21	672	692	UUGACAGAAGAUAGAGAGCAC	: :::.:::.::::::..:	AGGGUCUUUAUUUUCUGUUGA	Cleavage		1
Bju-miR157b	NM_001981|EPS15	3.0	-1.0	1	21	1924	1944	UUGACAGAAGAUAGAGAGCAC	: :.:.::::::.:::.::	UAGAUUUUUAUCUUUUGUUAA	Cleavage		1
Bju-miR157b	NM_001267706|CD274	3.5	-1.0	1	21	2008	2028	UUGACAGAAGAUAGAGAGCAC	::.:.:::. .:::::::::	UUGUUUUCUGCUUUCUGUCAA	Translation		1
Bju-miR157b	NM_000599|IGFBP5	3.5	-1.0	1	21	4588	4608	UUGACAGAAGAUAGAGAGCAC	:: :::.:.::::.:::::	UUGAUCUUUGUCUUUUGUCAU	Cleavage		2
Bju-miR157b	NM_183065|TMEM107	3.5	-1.0	1	21	968	988	UUGACAGAAGAUAGAGAGCAC	: :::::.:.:.::.::::.	GGGCUCUUUGUUUUUUGUCGU	Cleavage		1
Bju-miR157b	NM_006425|SLU7	3.5	-1.0	1	21	1594	1614	UUGACAGAAGAUAGAGAGCAC	::. .:.::::::.:::.::	UUGUAUUUUAUCUUUUGUUAA	Cleavage		1
Bju-miR157b	NM_021809|TGIF2	3.5	-1.0	1	21	2467	2487	UUGACAGAAGAUAGAGAGCAC	.:.:.:.::::.::::::	AACUUUUUUGUCUUUUGUCAA	Cleavage		1
Bju-miR157b	NM_000268|NF2	3.5	-1.0	1	21	3470	3490	UUGACAGAAGAUAGAGAGCAC	:::::: :.::.::::::	UCCCUCUCUUUUUUUUGUCAA	Cleavage		1
Bju-miR157b	NM_181828|NF2	3.5	-1.0	1	21	3530	3550	UUGACAGAAGAUAGAGAGCAC	:::::: :.::.::::::	UCCCUCUCUUUUUUUUGUCAA	Cleavage		1
Bju-miR157b	NM_181832|NF2	3.5	-1.0	1	21	3545	3565	UUGACAGAAGAUAGAGAGCAC	:::::: :.::.::::::	UCCCUCUCUUUUUUUUGUCAA	Cleavage		1
Bju-miR157b	NM_032012|TMEM245	3.5	-1.0	1	21	4024	4044	UUGACAGAAGAUAGAGAGCAC	: :.:::.: :.::::::::.	GAGUUCUUUUUUUUCUGUCAG	Cleavage		1
Bju-miR157b	NM_015571|SENP6	3.5	-1.0	1	21	236	256	UUGACAGAAGAUAGAGAGCAC	::.: : :::.::::::.::	UUGUUAUGUAUUUUCUGUUAA	Cleavage		1
Bju-miR157b	NM_014048|MKL2	3.5	-1.0	1	21	1106	1126	UUGACAGAAGAUAGAGAGCAC	:: :::: ::::::::::	UGGCCCUCUUUCUUCUGUCAC	Cleavage		1
Bju-miR157b	NM_015046|SETX	3.5	-1.0	1	21	2380	2400	UUGACAGAAGAUAGAGAGCAC	:.:: ::.:::::: ::::	AAGUUCCCUGUCUUCUUUCAA	Cleavage		2
Bju-miR157b	NM_001199880|EGR3	3.5	-1.0	1	21	1028	1048	UUGACAGAAGAUAGAGAGCAC	:::.: :.:::::: ::::	CAGCUUUGUGUCUUCUCUCAA	Cleavage		1
Bju-miR157b	NM_001201477|NETO2	4.0	-1.0	1	21	1545	1565	UUGACAGAAGAUAGAGAGCAC	::.:.::::: ::.:::.:.	UUGUUUUCUAUAUUUUGUUAG	Translation		1
Bju-miR157b	NM_025164|SIK3	4.0	-1.0	1	21	232	252	UUGACAGAAGAUAGAGAGCAC	::.:::: :::::.::: ::	AUGUUCUCCAUCUUUUGUGAA	Cleavage		1
Bju-miR157b	NM_005737|ARL4C	4.0	-1.0	1	21	2044	2064	UUGACAGAAGAUAGAGAGCAC	::::.:.: ::::.::::..	CUGCUUUUUCUCUUUUGUCGG	Cleavage		1
Bju-miR157b	NM_001025247|TAF5L	4.0	-1.0	1	21	1242	1262	UUGACAGAAGAUAGAGAGCAC	::::.:: ::.:::::: ::	UUGCUUUCGAUUUUCUGUAAA	Cleavage		1
Bju-miR157b	NM_001193388|UNKL	4.0	-1.0	1	21	429	449	UUGACAGAAGAUAGAGAGCAC	::::.:::.:.::.: :.::	CUGCUUUCUGUUUUUUUUUAA	Cleavage		1
Bju-miR157b	NM_000261|MYOC	4.0	-1.0	1	21	204	224	UUGACAGAAGAUAGAGAGCAC	::.::::::::::::.	AUAUCCUUUAUCUUCUGUCAG	Cleavage		1
Bju-miR157b	NM_001145006|MUC7	4.0	-1.0	1	21	1029	1049	UUGACAGAAGAUAGAGAGCAC	:.:.::::::::::::	GGCAUUUUUAUCUUCUGUCAC	Cleavage		1
Bju-miR157b	NM_004671|PIAS2	4.0	-1.0	1	21	2238	2258	UUGACAGAAGAUAGAGAGCAC	: .:.:::::.:::::: ::	UUUUUUUCUAUUUUCUGUGAA	Cleavage		1
Bju-miR157b	NM_015691|WWC3	4.0	-1.0	1	21	2875	2895	UUGACAGAAGAUAGAGAGCAC	::::.:.:.::.:::::	CAUCUCUUUGUUUUUUGUCAC	Cleavage		1
Bju-miR157b	NM_001168280|WWTR1	4.0	-1.0	1	21	2277	2297	UUGACAGAAGAUAGAGAGCAC	: ::.:.:.::::.:::.:.	UUUCUUUUUGUCUUUUGUUAG	Cleavage		1
Bju-miR157b	NM_033637|BTRC	4.0	-1.0	1	21	231	251	UUGACAGAAGAUAGAGAGCAC	::. .::::::::.::: ::	AUGUCUUCUAUCUUUUGUGAA	Cleavage		1
Bju-miR157b	NM_018718|CEP41	4.0	-1.0	1	21	4222	4242	UUGACAGAAGAUAGAGAGCAC	:::: .:::::::::::	AAGCUCGUUAUCUUCUGUCCC	Cleavage		1
Bju-miR157b	NM_002387|MCC	4.0	-1.0	1	21	1644	1664	UUGACAGAAGAUAGAGAGCAC	::.:: ::. .:::::::::	AUGUUCACUGGUUUCUGUCAA	Translation		1
Bju-miR157b	NM_001145819|SOX6	4.0	-1.0	1	21	972	992	UUGACAGAAGAUAGAGAGCAC	:::: :.:::.::.: ::::	UUGCUAUUUAUUUUUUUUCAA	Cleavage		1
Bju-miR157b	NM_006933|SLC5A3	4.0	-1.0	1	21	4740	4760	UUGACAGAAGAUAGAGAGCAC	:::.: :::::::::::	CAAAUCUUUUUCUUCUGUCAA	Cleavage		1
Bju-miR157b	NM_001204267|GABRA4	4.0	-1.0	1	21	5422	5442	UUGACAGAAGAUAGAGAGCAC	: .:::.:: :::.::::::	AUUUUCUUUAACUUUUGUCAA	Translation		1
Bju-miR157b	NM_000851|GSTM5	4.0	-1.0	1	21	476	496	UUGACAGAAGAUAGAGAGCAC	:.:.:.:.::::::::..	UGGUUUUUUGUCUUCUGUUGU	Cleavage		1
Bju-miR157b	NM_031461|CRISPLD1	4.0	-1.0	1	21	710	730	UUGACAGAAGAUAGAGAGCAC	: :::.::::: : ::::.::	GAGCUUUCUAUGUACUGUUAA	Translation		1
Bju-miR157b	NM_004236|COPS2	4.0	-1.0	1	21	2222	2242	UUGACAGAAGAUAGAGAGCAC	: :.:::.: :.::::::.:.	GCGUUCUUUUUUUUCUGUUAG	Cleavage		1
Bju-miR157b	NM_005570|LMAN1	4.0	-1.0	1	21	3140	3160	UUGACAGAAGAUAGAGAGCAC	: :.:.:::::: :::::::	GGGUUUUCUAUCCACUGUCAA	Cleavage		1
Bju-miR157b	NM_152756|RICTOR	4.0	-1.0	1	21	286	306	UUGACAGAAGAUAGAGAGCAC	:.:.:::::.:::: :::	AGGUUUUCUAUUUUCUUUCAU	Cleavage		1
Bju-miR157b	NM_001029870|SOWAHB	4.0	-1.0	1	21	411	431	UUGACAGAAGAUAGAGAGCAC	:::::::. :::::::. :	UAGCUCUCUGGCUUCUGUUCA	Translation		1
Bju-miR157b	NM_001012761|RGMB	4.0	-1.0	1	21	17	37	UUGACAGAAGAUAGAGAGCAC	:.:.:.:::.::.:::: :	UGGUUUUUUAUUUUUUGUCUA	Cleavage		1
Bju-miR157b	NM_020772|NUFIP2	4.0	-1.0	1	21	261	281	UUGACAGAAGAUAGAGAGCAC	:.:.:.: ::::::::.:.	AGGUUUUUUUUCUUCUGUUAG	Cleavage		1
Bju-miR157b	NM_178824|WDR49	4.0	-1.0	1	21	136	156	UUGACAGAAGAUAGAGAGCAC	: .: :::::: ::::::::	CUUUUAUCUAUCAUCUGUCAA	Cleavage		1
Bju-miR157b	NM_004230|S1PR2	4.0	-1.0	1	21	1501	1521	UUGACAGAAGAUAGAGAGCAC	: :::: :.:::::: ::::	CUUCUCUGUGUCUUCUUUCAA	Cleavage		1
Bju-miR157b	NM_001017930|DCAF8L1	4.5	-1.0	1	21	95	115	UUGACAGAAGAUAGAGAGCAC	::::.:.:.::::::::.	UUGCUUUUUGUCUUCUGUUUU	Cleavage		1
Bju-miR157b	NM_033087|ALG2	4.5	-1.0	1	21	432	452	UUGACAGAAGAUAGAGAGCAC	:::.:: ::.:: :::::.:.	GUGUUCACUGUCAUCUGUUAG	Cleavage		1
Bju-miR157b	NM_153346|BEND2	4.5	-1.0	1	21	1877	1897	UUGACAGAAGAUAGAGAGCAC	:::.:.: :::.:: :::.::	GUGUUUUGUAUUUUAUGUUAA	Cleavage		1
Bju-miR157b	NM_007325|GRIA3	4.5	-1.0	1	21	573	593	UUGACAGAAGAUAGAGAGCAC	:::: ::::::.: :: ::::	GUGCACUCUAUUUCCUUUCAA	Cleavage		1
Bju-miR157b	NM_001040000|MLLT4	4.5	-1.0	1	21	2291	2311	UUGACAGAAGAUAGAGAGCAC	::::::: : :::.::::::	GUGCUCUAAAACUUUUGUCAA	Translation		1
Bju-miR157b	NM_016396|CTDSPL2	4.5	-1.0	1	21	1954	1974	UUGACAGAAGAUAGAGAGCAC	:::: :.:.:::::::::	AUGCUGUUUGUCUUCUGUCUU	Cleavage		1
Bju-miR157b	NM_001143757|LRRC27	4.5	-1.0	1	21	1020	1040	UUGACAGAAGAUAGAGAGCAC	:::: :.:.:::::::::	UUGCUGUUUGUCUUCUGUCUC	Cleavage		1
Bju-miR157b	NM_000611|CD59	4.5	-1.0	1	21	1461	1481	UUGACAGAAGAUAGAGAGCAC	::::::: :.:. :::::.:.	GUGCUCUGUGUUCUCUGUUAG	Cleavage		1
Bju-miR157b	NM_001174068|SYTL4	4.5	-1.0	1	21	327	347	UUGACAGAAGAUAGAGAGCAC	::.:.:::::::::::	CAACUUUUUAUCUUCUGUCUU	Cleavage		1
Bju-miR157b	NM_001040151|SCN3B	4.5	-1.0	1	21	2981	3001	UUGACAGAAGAUAGAGAGCAC	::.:::: ::::::: :::	AUGUUCUCCAUCUUCUCUCAC	Cleavage		1
Bju-miR157b	NM_001128933|SYNPO2	4.5	-1.0	1	21	1602	1622	UUGACAGAAGAUAGAGAGCAC	::::::.: ::: ::::::	CUGCUCUUUUUCUGCUGUCAC	Cleavage		1
Bju-miR157b	NM_001168338|PLG	4.5	-1.0	1	21	448	468	UUGACAGAAGAUAGAGAGCAC	::::.:::::.::.: :...	UUGCUUUCUAUUUUUUCUUGG	Cleavage		1
Bju-miR157b	NM_014940|MON1B	4.5	-1.0	1	21	44	64	UUGACAGAAGAUAGAGAGCAC	::.:.:.:: :::::::: :	UUGUUUUUUACCUUCUGUCUA	Translation		1
Bju-miR157b	NM_001164616|FZD6	4.5	-1.0	1	21	1159	1179	UUGACAGAAGAUAGAGAGCAC	::::.:. ::.:::: ::::	AUGCUUUUGAUUUUCUCUCAA	Cleavage		1
Bju-miR157b	NM_001277093|ZNF550	4.5	-1.0	1	21	1101	1121	UUGACAGAAGAUAGAGAGCAC	::.:.:. :::::::::::	UUGUUUUUCCUCUUCUGUCAA	Cleavage		1
Bju-miR157b	NM_001277092|ZNF550	4.5	-1.0	1	21	1663	1683	UUGACAGAAGAUAGAGAGCAC	::.:.:. :::::::::::	UUGUUUUUCCUCUUCUGUCAA	Cleavage		1
Bju-miR157b	NM_001277091|ZNF550	4.5	-1.0	1	21	2010	2030	UUGACAGAAGAUAGAGAGCAC	::.:.:. :::::::::::	UUGUUUUUCCUCUUCUGUCAA	Cleavage		1
Bju-miR157b	NM_002665|PLGLB2	4.5	-1.0	1	21	567	587	UUGACAGAAGAUAGAGAGCAC	::::.:::::.::.: :...	UUGCUUUCUAUUUUUUCUUGG	Cleavage		1
Bju-miR157b	NM_001277090|ZNF550	4.5	-1.0	1	21	2596	2616	UUGACAGAAGAUAGAGAGCAC	::.:.:. :::::::::::	UUGUUUUUCCUCUUCUGUCAA	Cleavage		1
Bju-miR157b	NM_012081|ELL2	4.5	-1.0	1	21	883	903	UUGACAGAAGAUAGAGAGCAC	::.:.:.: :::::: ::::	UUGUUUUUUUUCUUCUAUCAA	Cleavage		1
Bju-miR157b	NM_181787|DPY19L4	4.5	-1.0	1	21	1385	1405	UUGACAGAAGAUAGAGAGCAC	:: :::.:::.::::::.:	GUUGUCUUUAUUUUCUGUUAU	Cleavage		2
Bju-miR157b	NM_181787|DPY19L4	4.5	-1.0	1	21	1321	1341	UUGACAGAAGAUAGAGAGCAC	:::.:::.::::::.:	AUUGUCUUUAUUUUCUGUUAU	Cleavage		2
Bju-miR157b	NM_000294|PHKG2	4.5	-1.0	1	21	1273	1293	UUGACAGAAGAUAGAGAGCAC	::.:::.:.:.::.: :.::	CUGUUCUUUGUUUUUUUUUAA	Cleavage		1
Bju-miR157b	NM_001684|ATP2B4	4.5	-1.0	1	21	555	575	UUGACAGAAGAUAGAGAGCAC	:.:::.:.::::.::::	AAGUUCUUUGUCUUUUGUCUU	Cleavage		1
Bju-miR157b	NM_001098512|PRKG1	4.5	-1.0	1	21	3632	3652	UUGACAGAAGAUAGAGAGCAC	::.::::: .::::::.::	UUGUUCUCUUAUUUCUGUUAA	Translation		1
Bju-miR157b	NM_001001396|ATP2B4	4.5	-1.0	1	21	838	858	UUGACAGAAGAUAGAGAGCAC	:.:::.:.::::.::::	AAGUUCUUUGUCUUUUGUCUU	Cleavage		1
Bju-miR157b	NM_001142386|PDK3	4.5	-1.0	1	21	4083	4103	UUGACAGAAGAUAGAGAGCAC	:::::::.:: ::::::	UGGCUCUCUGUCAUCUGUCCU	Cleavage		1
Bju-miR157b	NM_001126103|RACGAP1	4.5	-1.0	1	21	958	978	UUGACAGAAGAUAGAGAGCAC	::: ::.: ::::::::.::	GUGAGCUUUUUCUUCUGUUAA	Cleavage		1
Bju-miR157b	NM_198935|SS18L1	4.5	-1.0	1	21	2547	2567	UUGACAGAAGAUAGAGAGCAC	.::::::::::::::	CAUUAUUCUAUCUUCUGUCAU	Cleavage		1
Bju-miR157b	NM_207318|FAM199X	4.5	-1.0	1	21	3310	3330	UUGACAGAAGAUAGAGAGCAC	::: ::::: .::.::::::	GUGAACUCUAGUUUUUGUCAA	Translation		1
Bju-miR157b	NM_004032|DDO	4.5	-1.0	1	21	338	358	UUGACAGAAGAUAGAGAGCAC	::::::.::.:::.::	UAAAGCUCUAUUUUUUGUUAA	Cleavage		1
Bju-miR157b	NM_025264|THUMPD2	4.5	-1.0	1	21	225	245	UUGACAGAAGAUAGAGAGCAC	.:.::::::::::::.	UUAAGUUUUAUCUUCUGUCAG	Cleavage		1
Bju-miR157b	NM_001005283|OR9Q2	4.5	-1.0	1	21	39	59	UUGACAGAAGAUAGAGAGCAC	: .:.:::.::::.: ::::	AUCUUUUCUGUCUUUUCUCAA	Cleavage		1
Bju-miR157b	NM_001163079|CECR6	4.5	-1.0	1	21	50	70	UUGACAGAAGAUAGAGAGCAC	::. .:::: :::::::::	UUGUCUUCUACCUUCUGUCAC	Translation		1
Bju-miR157b	NM_022465|IKZF4	4.5	-1.0	1	21	212	232	UUGACAGAAGAUAGAGAGCAC	: ::.:.:::::::: :::	UUCCUUUUUAUCUUCUCUCAU	Cleavage		1
Bju-miR157b	NM_005337|NCKAP1L	4.5	-1.0	1	21	283	303	UUGACAGAAGAUAGAGAGCAC	: .:.::::::::::: ..:	AUAUUUUCUAUCUUCUGGUGA	Cleavage		1
Bju-miR157b	NM_004036|ADCY3	4.5	-1.0	1	21	615	635	UUGACAGAAGAUAGAGAGCAC	: .:.:. :::::::::.::	AUAUUUUUAAUCUUCUGUUAA	Cleavage		1
Bju-miR157b	NM_001080521|RASSF10	4.5	-1.0	1	21	590	610	UUGACAGAAGAUAGAGAGCAC	::. .:.:::.:::: ::::	UUGUCUUUUAUUUUCUUUCAA	Cleavage		1
Bju-miR157b	NM_024784|ZBTB3	4.5	-1.0	1	21	352	372	UUGACAGAAGAUAGAGAGCAC	:: :::: :::::::: ::.	AUGGUCUCGAUCUUCUGACAG	Cleavage		1
Bju-miR157b	NM_001080414|CCDC88C	4.5	-1.0	1	21	1048	1068	UUGACAGAAGAUAGAGAGCAC	::::.: :.::::. ::::.	CUGCUUUGUGUCUUUGGUCAG	Cleavage		1
Bju-miR157b	NM_014358|CLEC4E	4.5	-1.0	1	21	378	398	UUGACAGAAGAUAGAGAGCAC	: ::.:::: :::::: :::	CUUCUUUCUAGCUUCUGACAA	Translation		1
Bju-miR157b	NM_003825|SNAP23	4.5	-1.0	1	21	147	167	UUGACAGAAGAUAGAGAGCAC	: .:.:.:.:.::::::..:	UUCUUUUUUGUUUUCUGUUGA	Cleavage		1
Bju-miR157b	NM_018325|C9orf72	4.5	-1.0	1	21	373	393	UUGACAGAAGAUAGAGAGCAC	::.::::::::.:: ::	UGACUUUCUAUCUUUUGGCAU	Cleavage		1
Bju-miR157b	NM_000599|IGFBP5	5.0	-1.0	1	21	3877	3897	UUGACAGAAGAUAGAGAGCAC	::.:.:::.:::: :.:.	CCACUUUUUAUUUUCUCUUAG	Cleavage		2
Bju-miR157b	NM_031432|UCK1	5.0	-1.0	1	21	487	507	UUGACAGAAGAUAGAGAGCAC	::.:.:::.:.::::::.	AUGUUUUCUGUUUUCUGUUUC	Cleavage		1
Bju-miR157b	NM_001135954|UCK1	5.0	-1.0	1	21	620	640	UUGACAGAAGAUAGAGAGCAC	::.:.:::.:.::::::.	AUGUUUUCUGUUUUCUGUUUC	Cleavage		1
Bju-miR157b	NM_002185|IL7R	5.0	-1.0	1	21	2104	2124	UUGACAGAAGAUAGAGAGCAC	:::.:::.:: :::.::: .:	GUGUUCUUUACCUUUUGUAGA	Translation		1
Bju-miR157b	NM_018235|CNDP2	5.0	-1.0	1	21	807	827	UUGACAGAAGAUAGAGAGCAC	::::.:::. ::::::::	AUGCUUUCUGCCUUCUGUCUC	Translation		1
Bju-miR157b	NM_014873|LPGAT1	5.0	-1.0	1	21	2603	2623	UUGACAGAAGAUAGAGAGCAC	::.::::: ::::::::.	AUGUUCUCUCUCUUCUGUUUG	Cleavage		1
Bju-miR157b	NM_032352|BRMS1L	5.0	-1.0	1	21	1126	1146	UUGACAGAAGAUAGAGAGCAC	:::: ::.:: .::::::.:	GUGCACUUUAAUUUCUGUUAC	Translation		1
Bju-miR157b	NM_014372|RNF11	5.0	-1.0	1	21	42	62	UUGACAGAAGAUAGAGAGCAC	::: :.:. :::::.:::::	GUGGUUUUGAUCUUUUGUCAC	Cleavage		1
Bju-miR157b	NM_006217|SERPINI2	5.0	-1.0	1	21	79	99	UUGACAGAAGAUAGAGAGCAC	:::::: :::::: ::::	UUGCUCUAUAUCUUAUGUCUU	Cleavage		1
Bju-miR157b	NM_144625|WDR64	5.0	-1.0	1	21	212	232	UUGACAGAAGAUAGAGAGCAC	:::.:. .:::.: ::::::.	GUGUUUCUUAUUUACUGUCAG	Cleavage		1
Bju-miR157b	NM_032861|SERAC1	5.0	-1.0	1	21	50	70	UUGACAGAAGAUAGAGAGCAC	:::.::: : :::::: :.::	GUGUUCUGUUUCUUCUUUUAA	Cleavage		1
Bju-miR157b	NM_001008801|ZNF468	5.0	-1.0	1	21	1669	1689	UUGACAGAAGAUAGAGAGCAC	:: ::::::::::::: :	AUGGUCUCUAUCUUCUGACUU	Cleavage		1
Bju-miR157b	NM_178313|SPTBN1	5.0	-1.0	1	21	1351	1371	UUGACAGAAGAUAGAGAGCAC	:: .:.:.: ::::.:::::.	GUCUUUUUUUUCUUUUGUCAG	Cleavage		2
Bju-miR157b	NM_178313|SPTBN1	5.0	-1.0	1	20	1	20	UUGACAGAAGAUAGAGAGCA	:.:: ::: : :.::::::	AGUUCACUACCAUUUGUCAA	Translation		2
Bju-miR157b	NM_001206557|KIAA1432	5.0	-1.0	1	21	399	419	UUGACAGAAGAUAGAGAGCAC	:::::. :::: :::::::.	GUGCUUGCUAUAGUCUGUCAG	Translation		1
Bju-miR157b	NM_005746|NAMPT	5.0	-1.0	1	21	2065	2085	UUGACAGAAGAUAGAGAGCAC	:: .:::::.: :::::: ::	GUAUUCUCUGUGUUCUGUGAA	Translation		1
Bju-miR157b	NM_016157|TRO	5.0	-1.0	1	21	35	55	UUGACAGAAGAUAGAGAGCAC	::::.:::.: : ::::::	UUGCUUUCUGUGUGCUGUCAU	Translation		1
Bju-miR157b	NM_001105193|AMER3	5.0	-1.0	1	21	66	86	UUGACAGAAGAUAGAGAGCAC	::::::::::.::::	CAAAUCUCUAUCUUUUGUCCC	Cleavage		1
Bju-miR157b	NM_001277120|ZNF468	5.0	-1.0	1	21	2972	2992	UUGACAGAAGAUAGAGAGCAC	:: ::::::::::::: :	AUGGUCUCUAUCUUCUGACUU	Cleavage		1
Bju-miR157b	NM_207333|ZNF320	5.0	-1.0	1	21	444	464	UUGACAGAAGAUAGAGAGCAC	:: :::: ::::::::::	AUGGUCUCGAUCUUCUGUCCU	Cleavage		1
Bju-miR157b	NM_007249|KLF12	5.0	-1.0	1	21	2031	2051	UUGACAGAAGAUAGAGAGCAC	::::::: :::. :::: ::.	GUGCUCUAUAUUGUCUGCCAG	Cleavage		1
Bju-miR157b	NM_001039705|TRO	5.0	-1.0	1	21	181	201	UUGACAGAAGAUAGAGAGCAC	::::.:::.: : ::::::	UUGCUUUCUGUGUGCUGUCAU	Translation		1
Bju-miR157b	NM_001007793|BUB3	5.0	-1.0	1	21	93	113	UUGACAGAAGAUAGAGAGCAC	.:::::.:.:::::::	GAUUUCUCUGUUUUCUGUCUU	Cleavage		1
Bju-miR157b	NM_018079|SRBD1	5.0	-1.0	1	21	258	278	UUGACAGAAGAUAGAGAGCAC	::.:.:.:::.::.::: :	UUGUUUUUUAUUUUUUGUAAU	Cleavage		1
Bju-miR157b	NM_001838|CCR7	5.0	-1.0	1	21	812	832	UUGACAGAAGAUAGAGAGCAC	::.:::.:.:. :.:::::	UUGUUCUUUGUUCUUUGUCAC	Cleavage		1
Bju-miR157b	NM_001193536|DOCK8	5.0	-1.0	1	21	753	773	UUGACAGAAGAUAGAGAGCAC	::::.:.: :::: :::::	UUGCUUUUUUUCUUAUGUCAC	Cleavage		1
Bju-miR157b	NM_004725|BUB3	5.0	-1.0	1	21	1314	1334	UUGACAGAAGAUAGAGAGCAC	.:::::.:.:::::::	GAUUUCUCUGUUUUCUGUCUU	Cleavage		1
Bju-miR157b	NM_015233|MTUS2	5.0	-1.0	1	21	2255	2275	UUGACAGAAGAUAGAGAGCAC	::.:.:.: ::::.:::.:	UUGUUUUUUUUCUUUUGUUAC	Cleavage		1
Bju-miR157b	NM_015046|SETX	5.0	-1.0	1	21	154	174	UUGACAGAAGAUAGAGAGCAC	: .:: :::.::::::::	AUCUUCAGUAUUUUCUGUCAU	Cleavage		2
Bju-miR157b	NM_001145306|CDK6	5.0	-1.0	1	21	4627	4647	UUGACAGAAGAUAGAGAGCAC	:::::::::::::: :	GGUCUCUCUAUCUUCUGACCU	Cleavage		1
Bju-miR157b	NM_173588|IGSF22	5.0	-1.0	1	21	89	109	UUGACAGAAGAUAGAGAGCAC	::::::::. . :.:::.::	UUGCUCUCUGGUGUUUGUUAA	Translation		1
Bju-miR157b	NM_001185108|CD1E	5.0	-1.0	1	21	334	354	UUGACAGAAGAUAGAGAGCAC	::::::.: :.::.: :.::	UUGCUCUUUUUUUUUUUUUAA	Cleavage		1
Bju-miR157b	NM_001142432|MORF4L2	5.0	-1.0	1	21	472	492	UUGACAGAAGAUAGAGAGCAC	:: .::::::::. ::::	AGGCAUUCUAUCUUUGCUCAA	Cleavage		1
Bju-miR157b	NM_001018008|TPM1	5.0	-1.0	1	21	304	324	UUGACAGAAGAUAGAGAGCAC	::.:.:::::.: ::: ::.	AUGUUUUCUAUUUCCUGACAG	Cleavage		1
Bju-miR157b	NM_001042587|CD1E	5.0	-1.0	1	21	524	544	UUGACAGAAGAUAGAGAGCAC	::::::.: :.::.: :.::	UUGCUCUUUUUUUUUUUUUAA	Cleavage		1
Bju-miR157b	NM_005839|SRRM1	5.0	-1.0	1	21	689	709	UUGACAGAAGAUAGAGAGCAC	::.:.:.: ::::.::: ::	UUGUUUUUUUUCUUUUGUAAA	Cleavage		1
Bju-miR157b	NM_130782|RGS18	5.0	-1.0	1	21	435	455	UUGACAGAAGAUAGAGAGCAC	::.::::: :.::.:: .::	AUGUUCUCUUUUUUUUGGUAA	Cleavage		1
Bju-miR157b	NM_001163474|ZNF746	5.0	-1.0	1	21	253	273	UUGACAGAAGAUAGAGAGCAC	::.:.:.:.:.::.: :.::	UUGUUUUUUGUUUUUUUUUAA	Cleavage		1
Bju-miR157b	NM_017772|TBC1D22B	5.0	-1.0	1	21	348	368	UUGACAGAAGAUAGAGAGCAC	::::.:.: :.::.::: ::	UUGCUUUUUUUUUUUUGUGAA	Cleavage		1
Bju-miR157b	NM_013238|DNAJC15	5.0	-1.0	1	21	161	181	UUGACAGAAGAUAGAGAGCAC	::::.:.:::. ::: :.::	UUGCUUUUUAUUAUCUUUUAA	Cleavage		1
Bju-miR157b	NM_017684|VPS13C	5.0	-1.0	1	21	841	861	UUGACAGAAGAUAGAGAGCAC	::.:.:::::.:::: :. :	AUGUUUUCUAUUUUCUUUUCA	Cleavage		1
Bju-miR157b	NM_001199876|SERF2	5.0	-1.0	1	21	476	496	UUGACAGAAGAUAGAGAGCAC	:: : ::.: ::::::::::	GUUCACUUUCUCUUCUGUCAU	Cleavage		1
Bju-miR157b	NM_015635|GAPVD1	5.0	-1.0	1	21	1419	1439	UUGACAGAAGAUAGAGAGCAC	:::::::.:. ::::::	AGGCUCUCUGUUGUCUGUCUC	Cleavage		1
Bju-miR157b	NM_001199878|SERF2	5.0	-1.0	1	21	675	695	UUGACAGAAGAUAGAGAGCAC	:: : ::.: ::::::::::	GUUCACUUUCUCUUCUGUCAU	Cleavage		1
Bju-miR157b	NM_012420|IFIT5	5.0	-1.0	1	21	706	726	UUGACAGAAGAUAGAGAGCAC	::.::::: :.::.: :.::	UUGUUCUCUUUUUUUUUUUAA	Cleavage		1
Bju-miR157b	NM_003326|TNFSF4	5.0	-1.0	1	21	1498	1518	UUGACAGAAGAUAGAGAGCAC	::.:.:::::.: :: :.::	CUGUUUUCUAUUUCCUCUUAA	Cleavage		1

## Sheet: Bju-miR157c
miRNA_Acc.	Target_Acc.	Expectation	UPE$	miRNA_start	miRNA_end	Target_start	Target_end	miRNA_aligned_fragment	alignment	Target_aligned_fragment	Inhibition	Target_Desc.	Multiplicity
Bju-miR157c	NM_001031848|SERPINB8	1.5	-1.0	1	21	220	240	UUGACAGAAGAUAGAGAGCAC	::::::.:.::::.::::::	AUGCUCUUUGUCUUUUGUCAA	Cleavage		1
Bju-miR157c	NM_007021|C10orf10	2.0	-1.0	1	21	1049	1069	UUGACAGAAGAUAGAGAGCAC	::.:.:::.::::::::.::	AUGUUUUCUGUCUUCUGUUAA	Cleavage		1
Bju-miR157c	NM_016390|C9orf114	3.0	-1.0	1	21	517	537	UUGACAGAAGAUAGAGAGCAC	::. ::::: ::::::::::	CUGUCCUCUAACUUCUGUCAA	Translation		1
Bju-miR157c	NM_001114123|ELK1	3.0	-1.0	1	21	193	213	UUGACAGAAGAUAGAGAGCAC	.:::::.:.::::::::.	AACUUCUCUGUUUUCUGUCAG	Cleavage		1
Bju-miR157c	NM_001257168|ELK1	3.0	-1.0	1	21	314	334	UUGACAGAAGAUAGAGAGCAC	.:::::.:.::::::::.	AACUUCUCUGUUUUCUGUCAG	Cleavage		1
Bju-miR157c	NM_014219|KIR2DL2	3.0	-1.0	1	21	415	435	UUGACAGAAGAUAGAGAGCAC	:::.:: .::::::::::.	UAGCUUUCAGUCUUCUGUCAG	Cleavage		1
Bju-miR157c	NM_014218|KIR2DL1	3.0	-1.0	1	21	415	435	UUGACAGAAGAUAGAGAGCAC	:::.:: .::::::::::.	UAGCUUUCAGUCUUCUGUCAG	Cleavage		1
Bju-miR157c	NM_018223|CHFR	3.0	-1.0	1	21	1012	1032	UUGACAGAAGAUAGAGAGCAC	:.:.:.::::::.:::..:	AAGUUUUUUAUCUUUUGUUGA	Cleavage		1
Bju-miR157c	NM_080652|TMEM41A	3.0	-1.0	1	21	771	791	UUGACAGAAGAUAGAGAGCAC	:::::. :::::::::.:.	CCGCUCUUCAUCUUCUGUUAG	Cleavage		1
Bju-miR157c	NM_014970|KIFAP3	3.0	-1.0	1	21	152	172	UUGACAGAAGAUAGAGAGCAC	: ::::.::::::::.::	AGCCCCUCUGUCUUCUGUUAA	Cleavage		1
Bju-miR157c	NM_014399|TSPAN13	3.0	-1.0	1	21	947	967	UUGACAGAAGAUAGAGAGCAC	::::: ::: ::::::.::	UGGCUCUGUAUAUUCUGUUAA	Translation		1
Bju-miR157c	NM_001112741|KCNC1	3.0	-1.0	1	21	360	380	UUGACAGAAGAUAGAGAGCAC	:: ::::::.:::: ::::	AAGCCCUCUAUUUUCUUUCAA	Cleavage		1
Bju-miR157c	NM_017850|C1orf109	3.0	-1.0	1	21	401	421	UUGACAGAAGAUAGAGAGCAC	:.:.: :.::::.::::::	UGGUUUUGUGUCUUUUGUCAA	Cleavage		1
Bju-miR157c	NM_015221|DNMBP	3.0	-1.0	1	21	672	692	UUGACAGAAGAUAGAGAGCAC	: :::.:::.::::::..:	AGGGUCUUUAUUUUCUGUUGA	Cleavage		1
Bju-miR157c	NM_001981|EPS15	3.0	-1.0	1	21	1924	1944	UUGACAGAAGAUAGAGAGCAC	: :.:.::::::.:::.::	UAGAUUUUUAUCUUUUGUUAA	Cleavage		1
Bju-miR157c	NM_001267706|CD274	3.5	-1.0	1	21	2008	2028	UUGACAGAAGAUAGAGAGCAC	::.:.:::. .:::::::::	UUGUUUUCUGCUUUCUGUCAA	Translation		1
Bju-miR157c	NM_000599|IGFBP5	3.5	-1.0	1	21	4588	4608	UUGACAGAAGAUAGAGAGCAC	:: :::.:.::::.:::::	UUGAUCUUUGUCUUUUGUCAU	Cleavage		2
Bju-miR157c	NM_183065|TMEM107	3.5	-1.0	1	21	968	988	UUGACAGAAGAUAGAGAGCAC	: :::::.:.:.::.::::.	GGGCUCUUUGUUUUUUGUCGU	Cleavage		1
Bju-miR157c	NM_006425|SLU7	3.5	-1.0	1	21	1594	1614	UUGACAGAAGAUAGAGAGCAC	::. .:.::::::.:::.::	UUGUAUUUUAUCUUUUGUUAA	Cleavage		1
Bju-miR157c	NM_021809|TGIF2	3.5	-1.0	1	21	2467	2487	UUGACAGAAGAUAGAGAGCAC	.:.:.:.::::.::::::	AACUUUUUUGUCUUUUGUCAA	Cleavage		1
Bju-miR157c	NM_000268|NF2	3.5	-1.0	1	21	3470	3490	UUGACAGAAGAUAGAGAGCAC	:::::: :.::.::::::	UCCCUCUCUUUUUUUUGUCAA	Cleavage		1
Bju-miR157c	NM_181828|NF2	3.5	-1.0	1	21	3530	3550	UUGACAGAAGAUAGAGAGCAC	:::::: :.::.::::::	UCCCUCUCUUUUUUUUGUCAA	Cleavage		1
Bju-miR157c	NM_181832|NF2	3.5	-1.0	1	21	3545	3565	UUGACAGAAGAUAGAGAGCAC	:::::: :.::.::::::	UCCCUCUCUUUUUUUUGUCAA	Cleavage		1
Bju-miR157c	NM_032012|TMEM245	3.5	-1.0	1	21	4024	4044	UUGACAGAAGAUAGAGAGCAC	: :.:::.: :.::::::::.	GAGUUCUUUUUUUUCUGUCAG	Cleavage		1
Bju-miR157c	NM_015571|SENP6	3.5	-1.0	1	21	236	256	UUGACAGAAGAUAGAGAGCAC	::.: : :::.::::::.::	UUGUUAUGUAUUUUCUGUUAA	Cleavage		1
Bju-miR157c	NM_014048|MKL2	3.5	-1.0	1	21	1106	1126	UUGACAGAAGAUAGAGAGCAC	:: :::: ::::::::::	UGGCCCUCUUUCUUCUGUCAC	Cleavage		1
Bju-miR157c	NM_015046|SETX	3.5	-1.0	1	21	2380	2400	UUGACAGAAGAUAGAGAGCAC	:.:: ::.:::::: ::::	AAGUUCCCUGUCUUCUUUCAA	Cleavage		2
Bju-miR157c	NM_001199880|EGR3	3.5	-1.0	1	21	1028	1048	UUGACAGAAGAUAGAGAGCAC	:::.: :.:::::: ::::	CAGCUUUGUGUCUUCUCUCAA	Cleavage		1
Bju-miR157c	NM_001201477|NETO2	4.0	-1.0	1	21	1545	1565	UUGACAGAAGAUAGAGAGCAC	::.:.::::: ::.:::.:.	UUGUUUUCUAUAUUUUGUUAG	Translation		1
Bju-miR157c	NM_025164|SIK3	4.0	-1.0	1	21	232	252	UUGACAGAAGAUAGAGAGCAC	::.:::: :::::.::: ::	AUGUUCUCCAUCUUUUGUGAA	Cleavage		1
Bju-miR157c	NM_005737|ARL4C	4.0	-1.0	1	21	2044	2064	UUGACAGAAGAUAGAGAGCAC	::::.:.: ::::.::::..	CUGCUUUUUCUCUUUUGUCGG	Cleavage		1
Bju-miR157c	NM_001025247|TAF5L	4.0	-1.0	1	21	1242	1262	UUGACAGAAGAUAGAGAGCAC	::::.:: ::.:::::: ::	UUGCUUUCGAUUUUCUGUAAA	Cleavage		1
Bju-miR157c	NM_001193388|UNKL	4.0	-1.0	1	21	429	449	UUGACAGAAGAUAGAGAGCAC	::::.:::.:.::.: :.::	CUGCUUUCUGUUUUUUUUUAA	Cleavage		1
Bju-miR157c	NM_000261|MYOC	4.0	-1.0	1	21	204	224	UUGACAGAAGAUAGAGAGCAC	::.::::::::::::.	AUAUCCUUUAUCUUCUGUCAG	Cleavage		1
Bju-miR157c	NM_001145006|MUC7	4.0	-1.0	1	21	1029	1049	UUGACAGAAGAUAGAGAGCAC	:.:.::::::::::::	GGCAUUUUUAUCUUCUGUCAC	Cleavage		1
Bju-miR157c	NM_004671|PIAS2	4.0	-1.0	1	21	2238	2258	UUGACAGAAGAUAGAGAGCAC	: .:.:::::.:::::: ::	UUUUUUUCUAUUUUCUGUGAA	Cleavage		1
Bju-miR157c	NM_015691|WWC3	4.0	-1.0	1	21	2875	2895	UUGACAGAAGAUAGAGAGCAC	::::.:.:.::.:::::	CAUCUCUUUGUUUUUUGUCAC	Cleavage		1
Bju-miR157c	NM_001168280|WWTR1	4.0	-1.0	1	21	2277	2297	UUGACAGAAGAUAGAGAGCAC	: ::.:.:.::::.:::.:.	UUUCUUUUUGUCUUUUGUUAG	Cleavage		1
Bju-miR157c	NM_033637|BTRC	4.0	-1.0	1	21	231	251	UUGACAGAAGAUAGAGAGCAC	::. .::::::::.::: ::	AUGUCUUCUAUCUUUUGUGAA	Cleavage		1
Bju-miR157c	NM_018718|CEP41	4.0	-1.0	1	21	4222	4242	UUGACAGAAGAUAGAGAGCAC	:::: .:::::::::::	AAGCUCGUUAUCUUCUGUCCC	Cleavage		1
Bju-miR157c	NM_002387|MCC	4.0	-1.0	1	21	1644	1664	UUGACAGAAGAUAGAGAGCAC	::.:: ::. .:::::::::	AUGUUCACUGGUUUCUGUCAA	Translation		1
Bju-miR157c	NM_001145819|SOX6	4.0	-1.0	1	21	972	992	UUGACAGAAGAUAGAGAGCAC	:::: :.:::.::.: ::::	UUGCUAUUUAUUUUUUUUCAA	Cleavage		1
Bju-miR157c	NM_006933|SLC5A3	4.0	-1.0	1	21	4740	4760	UUGACAGAAGAUAGAGAGCAC	:::.: :::::::::::	CAAAUCUUUUUCUUCUGUCAA	Cleavage		1
Bju-miR157c	NM_001204267|GABRA4	4.0	-1.0	1	21	5422	5442	UUGACAGAAGAUAGAGAGCAC	: .:::.:: :::.::::::	AUUUUCUUUAACUUUUGUCAA	Translation		1
Bju-miR157c	NM_000851|GSTM5	4.0	-1.0	1	21	476	496	UUGACAGAAGAUAGAGAGCAC	:.:.:.:.::::::::..	UGGUUUUUUGUCUUCUGUUGU	Cleavage		1
Bju-miR157c	NM_031461|CRISPLD1	4.0	-1.0	1	21	710	730	UUGACAGAAGAUAGAGAGCAC	: :::.::::: : ::::.::	GAGCUUUCUAUGUACUGUUAA	Translation		1
Bju-miR157c	NM_004236|COPS2	4.0	-1.0	1	21	2222	2242	UUGACAGAAGAUAGAGAGCAC	: :.:::.: :.::::::.:.	GCGUUCUUUUUUUUCUGUUAG	Cleavage		1
Bju-miR157c	NM_005570|LMAN1	4.0	-1.0	1	21	3140	3160	UUGACAGAAGAUAGAGAGCAC	: :.:.:::::: :::::::	GGGUUUUCUAUCCACUGUCAA	Cleavage		1
Bju-miR157c	NM_152756|RICTOR	4.0	-1.0	1	21	286	306	UUGACAGAAGAUAGAGAGCAC	:.:.:::::.:::: :::	AGGUUUUCUAUUUUCUUUCAU	Cleavage		1
Bju-miR157c	NM_001029870|SOWAHB	4.0	-1.0	1	21	411	431	UUGACAGAAGAUAGAGAGCAC	:::::::. :::::::. :	UAGCUCUCUGGCUUCUGUUCA	Translation		1
Bju-miR157c	NM_001012761|RGMB	4.0	-1.0	1	21	17	37	UUGACAGAAGAUAGAGAGCAC	:.:.:.:::.::.:::: :	UGGUUUUUUAUUUUUUGUCUA	Cleavage		1
Bju-miR157c	NM_020772|NUFIP2	4.0	-1.0	1	21	261	281	UUGACAGAAGAUAGAGAGCAC	:.:.:.: ::::::::.:.	AGGUUUUUUUUCUUCUGUUAG	Cleavage		1
Bju-miR157c	NM_178824|WDR49	4.0	-1.0	1	21	136	156	UUGACAGAAGAUAGAGAGCAC	: .: :::::: ::::::::	CUUUUAUCUAUCAUCUGUCAA	Cleavage		1
Bju-miR157c	NM_004230|S1PR2	4.0	-1.0	1	21	1501	1521	UUGACAGAAGAUAGAGAGCAC	: :::: :.:::::: ::::	CUUCUCUGUGUCUUCUUUCAA	Cleavage		1
Bju-miR157c	NM_001017930|DCAF8L1	4.5	-1.0	1	21	95	115	UUGACAGAAGAUAGAGAGCAC	::::.:.:.::::::::.	UUGCUUUUUGUCUUCUGUUUU	Cleavage		1
Bju-miR157c	NM_033087|ALG2	4.5	-1.0	1	21	432	452	UUGACAGAAGAUAGAGAGCAC	:::.:: ::.:: :::::.:.	GUGUUCACUGUCAUCUGUUAG	Cleavage		1
Bju-miR157c	NM_153346|BEND2	4.5	-1.0	1	21	1877	1897	UUGACAGAAGAUAGAGAGCAC	:::.:.: :::.:: :::.::	GUGUUUUGUAUUUUAUGUUAA	Cleavage		1
Bju-miR157c	NM_007325|GRIA3	4.5	-1.0	1	21	573	593	UUGACAGAAGAUAGAGAGCAC	:::: ::::::.: :: ::::	GUGCACUCUAUUUCCUUUCAA	Cleavage		1
Bju-miR157c	NM_001040000|MLLT4	4.5	-1.0	1	21	2291	2311	UUGACAGAAGAUAGAGAGCAC	::::::: : :::.::::::	GUGCUCUAAAACUUUUGUCAA	Translation		1
Bju-miR157c	NM_016396|CTDSPL2	4.5	-1.0	1	21	1954	1974	UUGACAGAAGAUAGAGAGCAC	:::: :.:.:::::::::	AUGCUGUUUGUCUUCUGUCUU	Cleavage		1
Bju-miR157c	NM_001143757|LRRC27	4.5	-1.0	1	21	1020	1040	UUGACAGAAGAUAGAGAGCAC	:::: :.:.:::::::::	UUGCUGUUUGUCUUCUGUCUC	Cleavage		1
Bju-miR157c	NM_000611|CD59	4.5	-1.0	1	21	1461	1481	UUGACAGAAGAUAGAGAGCAC	::::::: :.:. :::::.:.	GUGCUCUGUGUUCUCUGUUAG	Cleavage		1
Bju-miR157c	NM_001174068|SYTL4	4.5	-1.0	1	21	327	347	UUGACAGAAGAUAGAGAGCAC	::.:.:::::::::::	CAACUUUUUAUCUUCUGUCUU	Cleavage		1
Bju-miR157c	NM_001040151|SCN3B	4.5	-1.0	1	21	2981	3001	UUGACAGAAGAUAGAGAGCAC	::.:::: ::::::: :::	AUGUUCUCCAUCUUCUCUCAC	Cleavage		1
Bju-miR157c	NM_001128933|SYNPO2	4.5	-1.0	1	21	1602	1622	UUGACAGAAGAUAGAGAGCAC	::::::.: ::: ::::::	CUGCUCUUUUUCUGCUGUCAC	Cleavage		1
Bju-miR157c	NM_001168338|PLG	4.5	-1.0	1	21	448	468	UUGACAGAAGAUAGAGAGCAC	::::.:::::.::.: :...	UUGCUUUCUAUUUUUUCUUGG	Cleavage		1
Bju-miR157c	NM_014940|MON1B	4.5	-1.0	1	21	44	64	UUGACAGAAGAUAGAGAGCAC	::.:.:.:: :::::::: :	UUGUUUUUUACCUUCUGUCUA	Translation		1
Bju-miR157c	NM_001164616|FZD6	4.5	-1.0	1	21	1159	1179	UUGACAGAAGAUAGAGAGCAC	::::.:. ::.:::: ::::	AUGCUUUUGAUUUUCUCUCAA	Cleavage		1
Bju-miR157c	NM_001277093|ZNF550	4.5	-1.0	1	21	1101	1121	UUGACAGAAGAUAGAGAGCAC	::.:.:. :::::::::::	UUGUUUUUCCUCUUCUGUCAA	Cleavage		1
Bju-miR157c	NM_001277092|ZNF550	4.5	-1.0	1	21	1663	1683	UUGACAGAAGAUAGAGAGCAC	::.:.:. :::::::::::	UUGUUUUUCCUCUUCUGUCAA	Cleavage		1
Bju-miR157c	NM_001277091|ZNF550	4.5	-1.0	1	21	2010	2030	UUGACAGAAGAUAGAGAGCAC	::.:.:. :::::::::::	UUGUUUUUCCUCUUCUGUCAA	Cleavage		1
Bju-miR157c	NM_002665|PLGLB2	4.5	-1.0	1	21	567	587	UUGACAGAAGAUAGAGAGCAC	::::.:::::.::.: :...	UUGCUUUCUAUUUUUUCUUGG	Cleavage		1
Bju-miR157c	NM_001277090|ZNF550	4.5	-1.0	1	21	2596	2616	UUGACAGAAGAUAGAGAGCAC	::.:.:. :::::::::::	UUGUUUUUCCUCUUCUGUCAA	Cleavage		1
Bju-miR157c	NM_012081|ELL2	4.5	-1.0	1	21	883	903	UUGACAGAAGAUAGAGAGCAC	::.:.:.: :::::: ::::	UUGUUUUUUUUCUUCUAUCAA	Cleavage		1
Bju-miR157c	NM_181787|DPY19L4	4.5	-1.0	1	21	1385	1405	UUGACAGAAGAUAGAGAGCAC	:: :::.:::.::::::.:	GUUGUCUUUAUUUUCUGUUAU	Cleavage		2
Bju-miR157c	NM_181787|DPY19L4	4.5	-1.0	1	21	1321	1341	UUGACAGAAGAUAGAGAGCAC	:::.:::.::::::.:	AUUGUCUUUAUUUUCUGUUAU	Cleavage		2
Bju-miR157c	NM_000294|PHKG2	4.5	-1.0	1	21	1273	1293	UUGACAGAAGAUAGAGAGCAC	::.:::.:.:.::.: :.::	CUGUUCUUUGUUUUUUUUUAA	Cleavage		1
Bju-miR157c	NM_001684|ATP2B4	4.5	-1.0	1	21	555	575	UUGACAGAAGAUAGAGAGCAC	:.:::.:.::::.::::	AAGUUCUUUGUCUUUUGUCUU	Cleavage		1
Bju-miR157c	NM_001098512|PRKG1	4.5	-1.0	1	21	3632	3652	UUGACAGAAGAUAGAGAGCAC	::.::::: .::::::.::	UUGUUCUCUUAUUUCUGUUAA	Translation		1
Bju-miR157c	NM_001001396|ATP2B4	4.5	-1.0	1	21	838	858	UUGACAGAAGAUAGAGAGCAC	:.:::.:.::::.::::	AAGUUCUUUGUCUUUUGUCUU	Cleavage		1
Bju-miR157c	NM_001142386|PDK3	4.5	-1.0	1	21	4083	4103	UUGACAGAAGAUAGAGAGCAC	:::::::.:: ::::::	UGGCUCUCUGUCAUCUGUCCU	Cleavage		1
Bju-miR157c	NM_001126103|RACGAP1	4.5	-1.0	1	21	958	978	UUGACAGAAGAUAGAGAGCAC	::: ::.: ::::::::.::	GUGAGCUUUUUCUUCUGUUAA	Cleavage		1
Bju-miR157c	NM_198935|SS18L1	4.5	-1.0	1	21	2547	2567	UUGACAGAAGAUAGAGAGCAC	.::::::::::::::	CAUUAUUCUAUCUUCUGUCAU	Cleavage		1
Bju-miR157c	NM_207318|FAM199X	4.5	-1.0	1	21	3310	3330	UUGACAGAAGAUAGAGAGCAC	::: ::::: .::.::::::	GUGAACUCUAGUUUUUGUCAA	Translation		1
Bju-miR157c	NM_004032|DDO	4.5	-1.0	1	21	338	358	UUGACAGAAGAUAGAGAGCAC	::::::.::.:::.::	UAAAGCUCUAUUUUUUGUUAA	Cleavage		1
Bju-miR157c	NM_025264|THUMPD2	4.5	-1.0	1	21	225	245	UUGACAGAAGAUAGAGAGCAC	.:.::::::::::::.	UUAAGUUUUAUCUUCUGUCAG	Cleavage		1
Bju-miR157c	NM_001005283|OR9Q2	4.5	-1.0	1	21	39	59	UUGACAGAAGAUAGAGAGCAC	: .:.:::.::::.: ::::	AUCUUUUCUGUCUUUUCUCAA	Cleavage		1
Bju-miR157c	NM_001163079|CECR6	4.5	-1.0	1	21	50	70	UUGACAGAAGAUAGAGAGCAC	::. .:::: :::::::::	UUGUCUUCUACCUUCUGUCAC	Translation		1
Bju-miR157c	NM_022465|IKZF4	4.5	-1.0	1	21	212	232	UUGACAGAAGAUAGAGAGCAC	: ::.:.:::::::: :::	UUCCUUUUUAUCUUCUCUCAU	Cleavage		1
Bju-miR157c	NM_005337|NCKAP1L	4.5	-1.0	1	21	283	303	UUGACAGAAGAUAGAGAGCAC	: .:.::::::::::: ..:	AUAUUUUCUAUCUUCUGGUGA	Cleavage		1
Bju-miR157c	NM_004036|ADCY3	4.5	-1.0	1	21	615	635	UUGACAGAAGAUAGAGAGCAC	: .:.:. :::::::::.::	AUAUUUUUAAUCUUCUGUUAA	Cleavage		1
Bju-miR157c	NM_001080521|RASSF10	4.5	-1.0	1	21	590	610	UUGACAGAAGAUAGAGAGCAC	::. .:.:::.:::: ::::	UUGUCUUUUAUUUUCUUUCAA	Cleavage		1
Bju-miR157c	NM_024784|ZBTB3	4.5	-1.0	1	21	352	372	UUGACAGAAGAUAGAGAGCAC	:: :::: :::::::: ::.	AUGGUCUCGAUCUUCUGACAG	Cleavage		1
Bju-miR157c	NM_001080414|CCDC88C	4.5	-1.0	1	21	1048	1068	UUGACAGAAGAUAGAGAGCAC	::::.: :.::::. ::::.	CUGCUUUGUGUCUUUGGUCAG	Cleavage		1
Bju-miR157c	NM_014358|CLEC4E	4.5	-1.0	1	21	378	398	UUGACAGAAGAUAGAGAGCAC	: ::.:::: :::::: :::	CUUCUUUCUAGCUUCUGACAA	Translation		1
Bju-miR157c	NM_003825|SNAP23	4.5	-1.0	1	21	147	167	UUGACAGAAGAUAGAGAGCAC	: .:.:.:.:.::::::..:	UUCUUUUUUGUUUUCUGUUGA	Cleavage		1
Bju-miR157c	NM_018325|C9orf72	4.5	-1.0	1	21	373	393	UUGACAGAAGAUAGAGAGCAC	::.::::::::.:: ::	UGACUUUCUAUCUUUUGGCAU	Cleavage		1
Bju-miR157c	NM_000599|IGFBP5	5.0	-1.0	1	21	3877	3897	UUGACAGAAGAUAGAGAGCAC	::.:.:::.:::: :.:.	CCACUUUUUAUUUUCUCUUAG	Cleavage		2
Bju-miR157c	NM_031432|UCK1	5.0	-1.0	1	21	487	507	UUGACAGAAGAUAGAGAGCAC	::.:.:::.:.::::::.	AUGUUUUCUGUUUUCUGUUUC	Cleavage		1
Bju-miR157c	NM_001135954|UCK1	5.0	-1.0	1	21	620	640	UUGACAGAAGAUAGAGAGCAC	::.:.:::.:.::::::.	AUGUUUUCUGUUUUCUGUUUC	Cleavage		1
Bju-miR157c	NM_002185|IL7R	5.0	-1.0	1	21	2104	2124	UUGACAGAAGAUAGAGAGCAC	:::.:::.:: :::.::: .:	GUGUUCUUUACCUUUUGUAGA	Translation		1
Bju-miR157c	NM_018235|CNDP2	5.0	-1.0	1	21	807	827	UUGACAGAAGAUAGAGAGCAC	::::.:::. ::::::::	AUGCUUUCUGCCUUCUGUCUC	Translation		1
Bju-miR157c	NM_014873|LPGAT1	5.0	-1.0	1	21	2603	2623	UUGACAGAAGAUAGAGAGCAC	::.::::: ::::::::.	AUGUUCUCUCUCUUCUGUUUG	Cleavage		1
Bju-miR157c	NM_032352|BRMS1L	5.0	-1.0	1	21	1126	1146	UUGACAGAAGAUAGAGAGCAC	:::: ::.:: .::::::.:	GUGCACUUUAAUUUCUGUUAC	Translation		1
Bju-miR157c	NM_014372|RNF11	5.0	-1.0	1	21	42	62	UUGACAGAAGAUAGAGAGCAC	::: :.:. :::::.:::::	GUGGUUUUGAUCUUUUGUCAC	Cleavage		1
Bju-miR157c	NM_006217|SERPINI2	5.0	-1.0	1	21	79	99	UUGACAGAAGAUAGAGAGCAC	:::::: :::::: ::::	UUGCUCUAUAUCUUAUGUCUU	Cleavage		1
Bju-miR157c	NM_144625|WDR64	5.0	-1.0	1	21	212	232	UUGACAGAAGAUAGAGAGCAC	:::.:. .:::.: ::::::.	GUGUUUCUUAUUUACUGUCAG	Cleavage		1
Bju-miR157c	NM_032861|SERAC1	5.0	-1.0	1	21	50	70	UUGACAGAAGAUAGAGAGCAC	:::.::: : :::::: :.::	GUGUUCUGUUUCUUCUUUUAA	Cleavage		1
Bju-miR157c	NM_001008801|ZNF468	5.0	-1.0	1	21	1669	1689	UUGACAGAAGAUAGAGAGCAC	:: ::::::::::::: :	AUGGUCUCUAUCUUCUGACUU	Cleavage		1
Bju-miR157c	NM_178313|SPTBN1	5.0	-1.0	1	21	1351	1371	UUGACAGAAGAUAGAGAGCAC	:: .:.:.: ::::.:::::.	GUCUUUUUUUUCUUUUGUCAG	Cleavage		2
Bju-miR157c	NM_178313|SPTBN1	5.0	-1.0	1	20	1	20	UUGACAGAAGAUAGAGAGCA	:.:: ::: : :.::::::	AGUUCACUACCAUUUGUCAA	Translation		2
Bju-miR157c	NM_001206557|KIAA1432	5.0	-1.0	1	21	399	419	UUGACAGAAGAUAGAGAGCAC	:::::. :::: :::::::.	GUGCUUGCUAUAGUCUGUCAG	Translation		1
Bju-miR157c	NM_005746|NAMPT	5.0	-1.0	1	21	2065	2085	UUGACAGAAGAUAGAGAGCAC	:: .:::::.: :::::: ::	GUAUUCUCUGUGUUCUGUGAA	Translation		1
Bju-miR157c	NM_016157|TRO	5.0	-1.0	1	21	35	55	UUGACAGAAGAUAGAGAGCAC	::::.:::.: : ::::::	UUGCUUUCUGUGUGCUGUCAU	Translation		1
Bju-miR157c	NM_001105193|AMER3	5.0	-1.0	1	21	66	86	UUGACAGAAGAUAGAGAGCAC	::::::::::.::::	CAAAUCUCUAUCUUUUGUCCC	Cleavage		1
Bju-miR157c	NM_001277120|ZNF468	5.0	-1.0	1	21	2972	2992	UUGACAGAAGAUAGAGAGCAC	:: ::::::::::::: :	AUGGUCUCUAUCUUCUGACUU	Cleavage		1
Bju-miR157c	NM_207333|ZNF320	5.0	-1.0	1	21	444	464	UUGACAGAAGAUAGAGAGCAC	:: :::: ::::::::::	AUGGUCUCGAUCUUCUGUCCU	Cleavage		1
Bju-miR157c	NM_007249|KLF12	5.0	-1.0	1	21	2031	2051	UUGACAGAAGAUAGAGAGCAC	::::::: :::. :::: ::.	GUGCUCUAUAUUGUCUGCCAG	Cleavage		1
Bju-miR157c	NM_001039705|TRO	5.0	-1.0	1	21	181	201	UUGACAGAAGAUAGAGAGCAC	::::.:::.: : ::::::	UUGCUUUCUGUGUGCUGUCAU	Translation		1
Bju-miR157c	NM_001007793|BUB3	5.0	-1.0	1	21	93	113	UUGACAGAAGAUAGAGAGCAC	.:::::.:.:::::::	GAUUUCUCUGUUUUCUGUCUU	Cleavage		1
Bju-miR157c	NM_018079|SRBD1	5.0	-1.0	1	21	258	278	UUGACAGAAGAUAGAGAGCAC	::.:.:.:::.::.::: :	UUGUUUUUUAUUUUUUGUAAU	Cleavage		1
Bju-miR157c	NM_001838|CCR7	5.0	-1.0	1	21	812	832	UUGACAGAAGAUAGAGAGCAC	::.:::.:.:. :.:::::	UUGUUCUUUGUUCUUUGUCAC	Cleavage		1
Bju-miR157c	NM_001193536|DOCK8	5.0	-1.0	1	21	753	773	UUGACAGAAGAUAGAGAGCAC	::::.:.: :::: :::::	UUGCUUUUUUUCUUAUGUCAC	Cleavage		1
Bju-miR157c	NM_004725|BUB3	5.0	-1.0	1	21	1314	1334	UUGACAGAAGAUAGAGAGCAC	.:::::.:.:::::::	GAUUUCUCUGUUUUCUGUCUU	Cleavage		1
Bju-miR157c	NM_015233|MTUS2	5.0	-1.0	1	21	2255	2275	UUGACAGAAGAUAGAGAGCAC	::.:.:.: ::::.:::.:	UUGUUUUUUUUCUUUUGUUAC	Cleavage		1
Bju-miR157c	NM_015046|SETX	5.0	-1.0	1	21	154	174	UUGACAGAAGAUAGAGAGCAC	: .:: :::.::::::::	AUCUUCAGUAUUUUCUGUCAU	Cleavage		2
Bju-miR157c	NM_001145306|CDK6	5.0	-1.0	1	21	4627	4647	UUGACAGAAGAUAGAGAGCAC	:::::::::::::: :	GGUCUCUCUAUCUUCUGACCU	Cleavage		1
Bju-miR157c	NM_173588|IGSF22	5.0	-1.0	1	21	89	109	UUGACAGAAGAUAGAGAGCAC	::::::::. . :.:::.::	UUGCUCUCUGGUGUUUGUUAA	Translation		1
Bju-miR157c	NM_001185108|CD1E	5.0	-1.0	1	21	334	354	UUGACAGAAGAUAGAGAGCAC	::::::.: :.::.: :.::	UUGCUCUUUUUUUUUUUUUAA	Cleavage		1
Bju-miR157c	NM_001142432|MORF4L2	5.0	-1.0	1	21	472	492	UUGACAGAAGAUAGAGAGCAC	:: .::::::::. ::::	AGGCAUUCUAUCUUUGCUCAA	Cleavage		1
Bju-miR157c	NM_001018008|TPM1	5.0	-1.0	1	21	304	324	UUGACAGAAGAUAGAGAGCAC	::.:.:::::.: ::: ::.	AUGUUUUCUAUUUCCUGACAG	Cleavage		1
Bju-miR157c	NM_001042587|CD1E	5.0	-1.0	1	21	524	544	UUGACAGAAGAUAGAGAGCAC	::::::.: :.::.: :.::	UUGCUCUUUUUUUUUUUUUAA	Cleavage		1
Bju-miR157c	NM_005839|SRRM1	5.0	-1.0	1	21	689	709	UUGACAGAAGAUAGAGAGCAC	::.:.:.: ::::.::: ::	UUGUUUUUUUUCUUUUGUAAA	Cleavage		1
Bju-miR157c	NM_130782|RGS18	5.0	-1.0	1	21	435	455	UUGACAGAAGAUAGAGAGCAC	::.::::: :.::.:: .::	AUGUUCUCUUUUUUUUGGUAA	Cleavage		1
Bju-miR157c	NM_001163474|ZNF746	5.0	-1.0	1	21	253	273	UUGACAGAAGAUAGAGAGCAC	::.:.:.:.:.::.: :.::	UUGUUUUUUGUUUUUUUUUAA	Cleavage		1
Bju-miR157c	NM_017772|TBC1D22B	5.0	-1.0	1	21	348	368	UUGACAGAAGAUAGAGAGCAC	::::.:.: :.::.::: ::	UUGCUUUUUUUUUUUUGUGAA	Cleavage		1
Bju-miR157c	NM_013238|DNAJC15	5.0	-1.0	1	21	161	181	UUGACAGAAGAUAGAGAGCAC	::::.:.:::. ::: :.::	UUGCUUUUUAUUAUCUUUUAA	Cleavage		1
Bju-miR157c	NM_017684|VPS13C	5.0	-1.0	1	21	841	861	UUGACAGAAGAUAGAGAGCAC	::.:.:::::.:::: :. :	AUGUUUUCUAUUUUCUUUUCA	Cleavage		1
Bju-miR157c	NM_001199876|SERF2	5.0	-1.0	1	21	476	496	UUGACAGAAGAUAGAGAGCAC	:: : ::.: ::::::::::	GUUCACUUUCUCUUCUGUCAU	Cleavage		1
Bju-miR157c	NM_015635|GAPVD1	5.0	-1.0	1	21	1419	1439	UUGACAGAAGAUAGAGAGCAC	:::::::.:. ::::::	AGGCUCUCUGUUGUCUGUCUC	Cleavage		1
Bju-miR157c	NM_001199878|SERF2	5.0	-1.0	1	21	675	695	UUGACAGAAGAUAGAGAGCAC	:: : ::.: ::::::::::	GUUCACUUUCUCUUCUGUCAU	Cleavage		1
Bju-miR157c	NM_012420|IFIT5	5.0	-1.0	1	21	706	726	UUGACAGAAGAUAGAGAGCAC	::.::::: :.::.: :.::	UUGUUCUCUUUUUUUUUUUAA	Cleavage		1
Bju-miR157c	NM_003326|TNFSF4	5.0	-1.0	1	21	1498	1518	UUGACAGAAGAUAGAGAGCAC	::.:.:::::.: :: :.::	CUGUUUUCUAUUUCCUCUUAA	Cleavage		1

## Sheet: Bju-miR157d
miRNA_Acc.	Target_Acc.	Expectation	UPE$	miRNA_start	miRNA_end	Target_start	Target_end	miRNA_aligned_fragment	alignment	Target_aligned_fragment	Inhibition	Target_Desc.	Multiplicity
Bju-miR157d	NM_001031848|SERPINB8	1.5	-1.0	1	21	220	240	UUGACAGAAGAUAGAGAGCAC	::::::.:.::::.::::::	AUGCUCUUUGUCUUUUGUCAA	Cleavage		1
Bju-miR157d	NM_007021|C10orf10	2.0	-1.0	1	21	1049	1069	UUGACAGAAGAUAGAGAGCAC	::.:.:::.::::::::.::	AUGUUUUCUGUCUUCUGUUAA	Cleavage		1
Bju-miR157d	NM_016390|C9orf114	3.0	-1.0	1	21	517	537	UUGACAGAAGAUAGAGAGCAC	::. ::::: ::::::::::	CUGUCCUCUAACUUCUGUCAA	Translation		1
Bju-miR157d	NM_001114123|ELK1	3.0	-1.0	1	21	193	213	UUGACAGAAGAUAGAGAGCAC	.:::::.:.::::::::.	AACUUCUCUGUUUUCUGUCAG	Cleavage		1
Bju-miR157d	NM_001257168|ELK1	3.0	-1.0	1	21	314	334	UUGACAGAAGAUAGAGAGCAC	.:::::.:.::::::::.	AACUUCUCUGUUUUCUGUCAG	Cleavage		1
Bju-miR157d	NM_014219|KIR2DL2	3.0	-1.0	1	21	415	435	UUGACAGAAGAUAGAGAGCAC	:::.:: .::::::::::.	UAGCUUUCAGUCUUCUGUCAG	Cleavage		1
Bju-miR157d	NM_014218|KIR2DL1	3.0	-1.0	1	21	415	435	UUGACAGAAGAUAGAGAGCAC	:::.:: .::::::::::.	UAGCUUUCAGUCUUCUGUCAG	Cleavage		1
Bju-miR157d	NM_018223|CHFR	3.0	-1.0	1	21	1012	1032	UUGACAGAAGAUAGAGAGCAC	:.:.:.::::::.:::..:	AAGUUUUUUAUCUUUUGUUGA	Cleavage		1
Bju-miR157d	NM_080652|TMEM41A	3.0	-1.0	1	21	771	791	UUGACAGAAGAUAGAGAGCAC	:::::. :::::::::.:.	CCGCUCUUCAUCUUCUGUUAG	Cleavage		1
Bju-miR157d	NM_014970|KIFAP3	3.0	-1.0	1	21	152	172	UUGACAGAAGAUAGAGAGCAC	: ::::.::::::::.::	AGCCCCUCUGUCUUCUGUUAA	Cleavage		1
Bju-miR157d	NM_014399|TSPAN13	3.0	-1.0	1	21	947	967	UUGACAGAAGAUAGAGAGCAC	::::: ::: ::::::.::	UGGCUCUGUAUAUUCUGUUAA	Translation		1
Bju-miR157d	NM_001112741|KCNC1	3.0	-1.0	1	21	360	380	UUGACAGAAGAUAGAGAGCAC	:: ::::::.:::: ::::	AAGCCCUCUAUUUUCUUUCAA	Cleavage		1
Bju-miR157d	NM_017850|C1orf109	3.0	-1.0	1	21	401	421	UUGACAGAAGAUAGAGAGCAC	:.:.: :.::::.::::::	UGGUUUUGUGUCUUUUGUCAA	Cleavage		1
Bju-miR157d	NM_015221|DNMBP	3.0	-1.0	1	21	672	692	UUGACAGAAGAUAGAGAGCAC	: :::.:::.::::::..:	AGGGUCUUUAUUUUCUGUUGA	Cleavage		1
Bju-miR157d	NM_001981|EPS15	3.0	-1.0	1	21	1924	1944	UUGACAGAAGAUAGAGAGCAC	: :.:.::::::.:::.::	UAGAUUUUUAUCUUUUGUUAA	Cleavage		1
Bju-miR157d	NM_001267706|CD274	3.5	-1.0	1	21	2008	2028	UUGACAGAAGAUAGAGAGCAC	::.:.:::. .:::::::::	UUGUUUUCUGCUUUCUGUCAA	Translation		1
Bju-miR157d	NM_000599|IGFBP5	3.5	-1.0	1	21	4588	4608	UUGACAGAAGAUAGAGAGCAC	:: :::.:.::::.:::::	UUGAUCUUUGUCUUUUGUCAU	Cleavage		2
Bju-miR157d	NM_183065|TMEM107	3.5	-1.0	1	21	968	988	UUGACAGAAGAUAGAGAGCAC	: :::::.:.:.::.::::.	GGGCUCUUUGUUUUUUGUCGU	Cleavage		1
Bju-miR157d	NM_006425|SLU7	3.5	-1.0	1	21	1594	1614	UUGACAGAAGAUAGAGAGCAC	::. .:.::::::.:::.::	UUGUAUUUUAUCUUUUGUUAA	Cleavage		1
Bju-miR157d	NM_021809|TGIF2	3.5	-1.0	1	21	2467	2487	UUGACAGAAGAUAGAGAGCAC	.:.:.:.::::.::::::	AACUUUUUUGUCUUUUGUCAA	Cleavage		1
Bju-miR157d	NM_000268|NF2	3.5	-1.0	1	21	3470	3490	UUGACAGAAGAUAGAGAGCAC	:::::: :.::.::::::	UCCCUCUCUUUUUUUUGUCAA	Cleavage		1
Bju-miR157d	NM_181828|NF2	3.5	-1.0	1	21	3530	3550	UUGACAGAAGAUAGAGAGCAC	:::::: :.::.::::::	UCCCUCUCUUUUUUUUGUCAA	Cleavage		1
Bju-miR157d	NM_181832|NF2	3.5	-1.0	1	21	3545	3565	UUGACAGAAGAUAGAGAGCAC	:::::: :.::.::::::	UCCCUCUCUUUUUUUUGUCAA	Cleavage		1
Bju-miR157d	NM_032012|TMEM245	3.5	-1.0	1	21	4024	4044	UUGACAGAAGAUAGAGAGCAC	: :.:::.: :.::::::::.	GAGUUCUUUUUUUUCUGUCAG	Cleavage		1
Bju-miR157d	NM_015571|SENP6	3.5	-1.0	1	21	236	256	UUGACAGAAGAUAGAGAGCAC	::.: : :::.::::::.::	UUGUUAUGUAUUUUCUGUUAA	Cleavage		1
Bju-miR157d	NM_014048|MKL2	3.5	-1.0	1	21	1106	1126	UUGACAGAAGAUAGAGAGCAC	:: :::: ::::::::::	UGGCCCUCUUUCUUCUGUCAC	Cleavage		1
Bju-miR157d	NM_015046|SETX	3.5	-1.0	1	21	2380	2400	UUGACAGAAGAUAGAGAGCAC	:.:: ::.:::::: ::::	AAGUUCCCUGUCUUCUUUCAA	Cleavage		2
Bju-miR157d	NM_001199880|EGR3	3.5	-1.0	1	21	1028	1048	UUGACAGAAGAUAGAGAGCAC	:::.: :.:::::: ::::	CAGCUUUGUGUCUUCUCUCAA	Cleavage		1
Bju-miR157d	NM_001201477|NETO2	4.0	-1.0	1	21	1545	1565	UUGACAGAAGAUAGAGAGCAC	::.:.::::: ::.:::.:.	UUGUUUUCUAUAUUUUGUUAG	Translation		1
Bju-miR157d	NM_025164|SIK3	4.0	-1.0	1	21	232	252	UUGACAGAAGAUAGAGAGCAC	::.:::: :::::.::: ::	AUGUUCUCCAUCUUUUGUGAA	Cleavage		1
Bju-miR157d	NM_005737|ARL4C	4.0	-1.0	1	21	2044	2064	UUGACAGAAGAUAGAGAGCAC	::::.:.: ::::.::::..	CUGCUUUUUCUCUUUUGUCGG	Cleavage		1
Bju-miR157d	NM_001025247|TAF5L	4.0	-1.0	1	21	1242	1262	UUGACAGAAGAUAGAGAGCAC	::::.:: ::.:::::: ::	UUGCUUUCGAUUUUCUGUAAA	Cleavage		1
Bju-miR157d	NM_001193388|UNKL	4.0	-1.0	1	21	429	449	UUGACAGAAGAUAGAGAGCAC	::::.:::.:.::.: :.::	CUGCUUUCUGUUUUUUUUUAA	Cleavage		1
Bju-miR157d	NM_000261|MYOC	4.0	-1.0	1	21	204	224	UUGACAGAAGAUAGAGAGCAC	::.::::::::::::.	AUAUCCUUUAUCUUCUGUCAG	Cleavage		1
Bju-miR157d	NM_001145006|MUC7	4.0	-1.0	1	21	1029	1049	UUGACAGAAGAUAGAGAGCAC	:.:.::::::::::::	GGCAUUUUUAUCUUCUGUCAC	Cleavage		1
Bju-miR157d	NM_004671|PIAS2	4.0	-1.0	1	21	2238	2258	UUGACAGAAGAUAGAGAGCAC	: .:.:::::.:::::: ::	UUUUUUUCUAUUUUCUGUGAA	Cleavage		1
Bju-miR157d	NM_015691|WWC3	4.0	-1.0	1	21	2875	2895	UUGACAGAAGAUAGAGAGCAC	::::.:.:.::.:::::	CAUCUCUUUGUUUUUUGUCAC	Cleavage		1
Bju-miR157d	NM_001168280|WWTR1	4.0	-1.0	1	21	2277	2297	UUGACAGAAGAUAGAGAGCAC	: ::.:.:.::::.:::.:.	UUUCUUUUUGUCUUUUGUUAG	Cleavage		1
Bju-miR157d	NM_033637|BTRC	4.0	-1.0	1	21	231	251	UUGACAGAAGAUAGAGAGCAC	::. .::::::::.::: ::	AUGUCUUCUAUCUUUUGUGAA	Cleavage		1
Bju-miR157d	NM_018718|CEP41	4.0	-1.0	1	21	4222	4242	UUGACAGAAGAUAGAGAGCAC	:::: .:::::::::::	AAGCUCGUUAUCUUCUGUCCC	Cleavage		1
Bju-miR157d	NM_002387|MCC	4.0	-1.0	1	21	1644	1664	UUGACAGAAGAUAGAGAGCAC	::.:: ::. .:::::::::	AUGUUCACUGGUUUCUGUCAA	Translation		1
Bju-miR157d	NM_001145819|SOX6	4.0	-1.0	1	21	972	992	UUGACAGAAGAUAGAGAGCAC	:::: :.:::.::.: ::::	UUGCUAUUUAUUUUUUUUCAA	Cleavage		1
Bju-miR157d	NM_006933|SLC5A3	4.0	-1.0	1	21	4740	4760	UUGACAGAAGAUAGAGAGCAC	:::.: :::::::::::	CAAAUCUUUUUCUUCUGUCAA	Cleavage		1
Bju-miR157d	NM_001204267|GABRA4	4.0	-1.0	1	21	5422	5442	UUGACAGAAGAUAGAGAGCAC	: .:::.:: :::.::::::	AUUUUCUUUAACUUUUGUCAA	Translation		1
Bju-miR157d	NM_000851|GSTM5	4.0	-1.0	1	21	476	496	UUGACAGAAGAUAGAGAGCAC	:.:.:.:.::::::::..	UGGUUUUUUGUCUUCUGUUGU	Cleavage		1
Bju-miR157d	NM_031461|CRISPLD1	4.0	-1.0	1	21	710	730	UUGACAGAAGAUAGAGAGCAC	: :::.::::: : ::::.::	GAGCUUUCUAUGUACUGUUAA	Translation		1
Bju-miR157d	NM_004236|COPS2	4.0	-1.0	1	21	2222	2242	UUGACAGAAGAUAGAGAGCAC	: :.:::.: :.::::::.:.	GCGUUCUUUUUUUUCUGUUAG	Cleavage		1
Bju-miR157d	NM_005570|LMAN1	4.0	-1.0	1	21	3140	3160	UUGACAGAAGAUAGAGAGCAC	: :.:.:::::: :::::::	GGGUUUUCUAUCCACUGUCAA	Cleavage		1
Bju-miR157d	NM_152756|RICTOR	4.0	-1.0	1	21	286	306	UUGACAGAAGAUAGAGAGCAC	:.:.:::::.:::: :::	AGGUUUUCUAUUUUCUUUCAU	Cleavage		1
Bju-miR157d	NM_001029870|SOWAHB	4.0	-1.0	1	21	411	431	UUGACAGAAGAUAGAGAGCAC	:::::::. :::::::. :	UAGCUCUCUGGCUUCUGUUCA	Translation		1
Bju-miR157d	NM_001012761|RGMB	4.0	-1.0	1	21	17	37	UUGACAGAAGAUAGAGAGCAC	:.:.:.:::.::.:::: :	UGGUUUUUUAUUUUUUGUCUA	Cleavage		1
Bju-miR157d	NM_020772|NUFIP2	4.0	-1.0	1	21	261	281	UUGACAGAAGAUAGAGAGCAC	:.:.:.: ::::::::.:.	AGGUUUUUUUUCUUCUGUUAG	Cleavage		1
Bju-miR157d	NM_178824|WDR49	4.0	-1.0	1	21	136	156	UUGACAGAAGAUAGAGAGCAC	: .: :::::: ::::::::	CUUUUAUCUAUCAUCUGUCAA	Cleavage		1
Bju-miR157d	NM_004230|S1PR2	4.0	-1.0	1	21	1501	1521	UUGACAGAAGAUAGAGAGCAC	: :::: :.:::::: ::::	CUUCUCUGUGUCUUCUUUCAA	Cleavage		1
Bju-miR157d	NM_001017930|DCAF8L1	4.5	-1.0	1	21	95	115	UUGACAGAAGAUAGAGAGCAC	::::.:.:.::::::::.	UUGCUUUUUGUCUUCUGUUUU	Cleavage		1
Bju-miR157d	NM_033087|ALG2	4.5	-1.0	1	21	432	452	UUGACAGAAGAUAGAGAGCAC	:::.:: ::.:: :::::.:.	GUGUUCACUGUCAUCUGUUAG	Cleavage		1
Bju-miR157d	NM_153346|BEND2	4.5	-1.0	1	21	1877	1897	UUGACAGAAGAUAGAGAGCAC	:::.:.: :::.:: :::.::	GUGUUUUGUAUUUUAUGUUAA	Cleavage		1
Bju-miR157d	NM_007325|GRIA3	4.5	-1.0	1	21	573	593	UUGACAGAAGAUAGAGAGCAC	:::: ::::::.: :: ::::	GUGCACUCUAUUUCCUUUCAA	Cleavage		1
Bju-miR157d	NM_001040000|MLLT4	4.5	-1.0	1	21	2291	2311	UUGACAGAAGAUAGAGAGCAC	::::::: : :::.::::::	GUGCUCUAAAACUUUUGUCAA	Translation		1
Bju-miR157d	NM_016396|CTDSPL2	4.5	-1.0	1	21	1954	1974	UUGACAGAAGAUAGAGAGCAC	:::: :.:.:::::::::	AUGCUGUUUGUCUUCUGUCUU	Cleavage		1
Bju-miR157d	NM_001143757|LRRC27	4.5	-1.0	1	21	1020	1040	UUGACAGAAGAUAGAGAGCAC	:::: :.:.:::::::::	UUGCUGUUUGUCUUCUGUCUC	Cleavage		1
Bju-miR157d	NM_000611|CD59	4.5	-1.0	1	21	1461	1481	UUGACAGAAGAUAGAGAGCAC	::::::: :.:. :::::.:.	GUGCUCUGUGUUCUCUGUUAG	Cleavage		1
Bju-miR157d	NM_001174068|SYTL4	4.5	-1.0	1	21	327	347	UUGACAGAAGAUAGAGAGCAC	::.:.:::::::::::	CAACUUUUUAUCUUCUGUCUU	Cleavage		1
Bju-miR157d	NM_001040151|SCN3B	4.5	-1.0	1	21	2981	3001	UUGACAGAAGAUAGAGAGCAC	::.:::: ::::::: :::	AUGUUCUCCAUCUUCUCUCAC	Cleavage		1
Bju-miR157d	NM_001128933|SYNPO2	4.5	-1.0	1	21	1602	1622	UUGACAGAAGAUAGAGAGCAC	::::::.: ::: ::::::	CUGCUCUUUUUCUGCUGUCAC	Cleavage		1
Bju-miR157d	NM_001168338|PLG	4.5	-1.0	1	21	448	468	UUGACAGAAGAUAGAGAGCAC	::::.:::::.::.: :...	UUGCUUUCUAUUUUUUCUUGG	Cleavage		1
Bju-miR157d	NM_014940|MON1B	4.5	-1.0	1	21	44	64	UUGACAGAAGAUAGAGAGCAC	::.:.:.:: :::::::: :	UUGUUUUUUACCUUCUGUCUA	Translation		1
Bju-miR157d	NM_001164616|FZD6	4.5	-1.0	1	21	1159	1179	UUGACAGAAGAUAGAGAGCAC	::::.:. ::.:::: ::::	AUGCUUUUGAUUUUCUCUCAA	Cleavage		1
Bju-miR157d	NM_001277093|ZNF550	4.5	-1.0	1	21	1101	1121	UUGACAGAAGAUAGAGAGCAC	::.:.:. :::::::::::	UUGUUUUUCCUCUUCUGUCAA	Cleavage		1
Bju-miR157d	NM_001277092|ZNF550	4.5	-1.0	1	21	1663	1683	UUGACAGAAGAUAGAGAGCAC	::.:.:. :::::::::::	UUGUUUUUCCUCUUCUGUCAA	Cleavage		1
Bju-miR157d	NM_001277091|ZNF550	4.5	-1.0	1	21	2010	2030	UUGACAGAAGAUAGAGAGCAC	::.:.:. :::::::::::	UUGUUUUUCCUCUUCUGUCAA	Cleavage		1
Bju-miR157d	NM_002665|PLGLB2	4.5	-1.0	1	21	567	587	UUGACAGAAGAUAGAGAGCAC	::::.:::::.::.: :...	UUGCUUUCUAUUUUUUCUUGG	Cleavage		1
Bju-miR157d	NM_001277090|ZNF550	4.5	-1.0	1	21	2596	2616	UUGACAGAAGAUAGAGAGCAC	::.:.:. :::::::::::	UUGUUUUUCCUCUUCUGUCAA	Cleavage		1
Bju-miR157d	NM_012081|ELL2	4.5	-1.0	1	21	883	903	UUGACAGAAGAUAGAGAGCAC	::.:.:.: :::::: ::::	UUGUUUUUUUUCUUCUAUCAA	Cleavage		1
Bju-miR157d	NM_181787|DPY19L4	4.5	-1.0	1	21	1385	1405	UUGACAGAAGAUAGAGAGCAC	:: :::.:::.::::::.:	GUUGUCUUUAUUUUCUGUUAU	Cleavage		2
Bju-miR157d	NM_181787|DPY19L4	4.5	-1.0	1	21	1321	1341	UUGACAGAAGAUAGAGAGCAC	:::.:::.::::::.:	AUUGUCUUUAUUUUCUGUUAU	Cleavage		2
Bju-miR157d	NM_000294|PHKG2	4.5	-1.0	1	21	1273	1293	UUGACAGAAGAUAGAGAGCAC	::.:::.:.:.::.: :.::	CUGUUCUUUGUUUUUUUUUAA	Cleavage		1
Bju-miR157d	NM_001684|ATP2B4	4.5	-1.0	1	21	555	575	UUGACAGAAGAUAGAGAGCAC	:.:::.:.::::.::::	AAGUUCUUUGUCUUUUGUCUU	Cleavage		1
Bju-miR157d	NM_001098512|PRKG1	4.5	-1.0	1	21	3632	3652	UUGACAGAAGAUAGAGAGCAC	::.::::: .::::::.::	UUGUUCUCUUAUUUCUGUUAA	Translation		1
Bju-miR157d	NM_001001396|ATP2B4	4.5	-1.0	1	21	838	858	UUGACAGAAGAUAGAGAGCAC	:.:::.:.::::.::::	AAGUUCUUUGUCUUUUGUCUU	Cleavage		1
Bju-miR157d	NM_001142386|PDK3	4.5	-1.0	1	21	4083	4103	UUGACAGAAGAUAGAGAGCAC	:::::::.:: ::::::	UGGCUCUCUGUCAUCUGUCCU	Cleavage		1
Bju-miR157d	NM_001126103|RACGAP1	4.5	-1.0	1	21	958	978	UUGACAGAAGAUAGAGAGCAC	::: ::.: ::::::::.::	GUGAGCUUUUUCUUCUGUUAA	Cleavage		1
Bju-miR157d	NM_198935|SS18L1	4.5	-1.0	1	21	2547	2567	UUGACAGAAGAUAGAGAGCAC	.::::::::::::::	CAUUAUUCUAUCUUCUGUCAU	Cleavage		1
Bju-miR157d	NM_207318|FAM199X	4.5	-1.0	1	21	3310	3330	UUGACAGAAGAUAGAGAGCAC	::: ::::: .::.::::::	GUGAACUCUAGUUUUUGUCAA	Translation		1
Bju-miR157d	NM_004032|DDO	4.5	-1.0	1	21	338	358	UUGACAGAAGAUAGAGAGCAC	::::::.::.:::.::	UAAAGCUCUAUUUUUUGUUAA	Cleavage		1
Bju-miR157d	NM_025264|THUMPD2	4.5	-1.0	1	21	225	245	UUGACAGAAGAUAGAGAGCAC	.:.::::::::::::.	UUAAGUUUUAUCUUCUGUCAG	Cleavage		1
Bju-miR157d	NM_001005283|OR9Q2	4.5	-1.0	1	21	39	59	UUGACAGAAGAUAGAGAGCAC	: .:.:::.::::.: ::::	AUCUUUUCUGUCUUUUCUCAA	Cleavage		1
Bju-miR157d	NM_001163079|CECR6	4.5	-1.0	1	21	50	70	UUGACAGAAGAUAGAGAGCAC	::. .:::: :::::::::	UUGUCUUCUACCUUCUGUCAC	Translation		1
Bju-miR157d	NM_022465|IKZF4	4.5	-1.0	1	21	212	232	UUGACAGAAGAUAGAGAGCAC	: ::.:.:::::::: :::	UUCCUUUUUAUCUUCUCUCAU	Cleavage		1
Bju-miR157d	NM_005337|NCKAP1L	4.5	-1.0	1	21	283	303	UUGACAGAAGAUAGAGAGCAC	: .:.::::::::::: ..:	AUAUUUUCUAUCUUCUGGUGA	Cleavage		1
Bju-miR157d	NM_004036|ADCY3	4.5	-1.0	1	21	615	635	UUGACAGAAGAUAGAGAGCAC	: .:.:. :::::::::.::	AUAUUUUUAAUCUUCUGUUAA	Cleavage		1
Bju-miR157d	NM_001080521|RASSF10	4.5	-1.0	1	21	590	610	UUGACAGAAGAUAGAGAGCAC	::. .:.:::.:::: ::::	UUGUCUUUUAUUUUCUUUCAA	Cleavage		1
Bju-miR157d	NM_024784|ZBTB3	4.5	-1.0	1	21	352	372	UUGACAGAAGAUAGAGAGCAC	:: :::: :::::::: ::.	AUGGUCUCGAUCUUCUGACAG	Cleavage		1
Bju-miR157d	NM_001080414|CCDC88C	4.5	-1.0	1	21	1048	1068	UUGACAGAAGAUAGAGAGCAC	::::.: :.::::. ::::.	CUGCUUUGUGUCUUUGGUCAG	Cleavage		1
Bju-miR157d	NM_014358|CLEC4E	4.5	-1.0	1	21	378	398	UUGACAGAAGAUAGAGAGCAC	: ::.:::: :::::: :::	CUUCUUUCUAGCUUCUGACAA	Translation		1
Bju-miR157d	NM_003825|SNAP23	4.5	-1.0	1	21	147	167	UUGACAGAAGAUAGAGAGCAC	: .:.:.:.:.::::::..:	UUCUUUUUUGUUUUCUGUUGA	Cleavage		1
Bju-miR157d	NM_018325|C9orf72	4.5	-1.0	1	21	373	393	UUGACAGAAGAUAGAGAGCAC	::.::::::::.:: ::	UGACUUUCUAUCUUUUGGCAU	Cleavage		1
Bju-miR157d	NM_000599|IGFBP5	5.0	-1.0	1	21	3877	3897	UUGACAGAAGAUAGAGAGCAC	::.:.:::.:::: :.:.	CCACUUUUUAUUUUCUCUUAG	Cleavage		2
Bju-miR157d	NM_031432|UCK1	5.0	-1.0	1	21	487	507	UUGACAGAAGAUAGAGAGCAC	::.:.:::.:.::::::.	AUGUUUUCUGUUUUCUGUUUC	Cleavage		1
Bju-miR157d	NM_001135954|UCK1	5.0	-1.0	1	21	620	640	UUGACAGAAGAUAGAGAGCAC	::.:.:::.:.::::::.	AUGUUUUCUGUUUUCUGUUUC	Cleavage		1
Bju-miR157d	NM_002185|IL7R	5.0	-1.0	1	21	2104	2124	UUGACAGAAGAUAGAGAGCAC	:::.:::.:: :::.::: .:	GUGUUCUUUACCUUUUGUAGA	Translation		1
Bju-miR157d	NM_018235|CNDP2	5.0	-1.0	1	21	807	827	UUGACAGAAGAUAGAGAGCAC	::::.:::. ::::::::	AUGCUUUCUGCCUUCUGUCUC	Translation		1
Bju-miR157d	NM_014873|LPGAT1	5.0	-1.0	1	21	2603	2623	UUGACAGAAGAUAGAGAGCAC	::.::::: ::::::::.	AUGUUCUCUCUCUUCUGUUUG	Cleavage		1
Bju-miR157d	NM_032352|BRMS1L	5.0	-1.0	1	21	1126	1146	UUGACAGAAGAUAGAGAGCAC	:::: ::.:: .::::::.:	GUGCACUUUAAUUUCUGUUAC	Translation		1
Bju-miR157d	NM_014372|RNF11	5.0	-1.0	1	21	42	62	UUGACAGAAGAUAGAGAGCAC	::: :.:. :::::.:::::	GUGGUUUUGAUCUUUUGUCAC	Cleavage		1
Bju-miR157d	NM_006217|SERPINI2	5.0	-1.0	1	21	79	99	UUGACAGAAGAUAGAGAGCAC	:::::: :::::: ::::	UUGCUCUAUAUCUUAUGUCUU	Cleavage		1
Bju-miR157d	NM_144625|WDR64	5.0	-1.0	1	21	212	232	UUGACAGAAGAUAGAGAGCAC	:::.:. .:::.: ::::::.	GUGUUUCUUAUUUACUGUCAG	Cleavage		1
Bju-miR157d	NM_032861|SERAC1	5.0	-1.0	1	21	50	70	UUGACAGAAGAUAGAGAGCAC	:::.::: : :::::: :.::	GUGUUCUGUUUCUUCUUUUAA	Cleavage		1
Bju-miR157d	NM_001008801|ZNF468	5.0	-1.0	1	21	1669	1689	UUGACAGAAGAUAGAGAGCAC	:: ::::::::::::: :	AUGGUCUCUAUCUUCUGACUU	Cleavage		1
Bju-miR157d	NM_178313|SPTBN1	5.0	-1.0	1	21	1351	1371	UUGACAGAAGAUAGAGAGCAC	:: .:.:.: ::::.:::::.	GUCUUUUUUUUCUUUUGUCAG	Cleavage		2
Bju-miR157d	NM_178313|SPTBN1	5.0	-1.0	1	20	1	20	UUGACAGAAGAUAGAGAGCA	:.:: ::: : :.::::::	AGUUCACUACCAUUUGUCAA	Translation		2
Bju-miR157d	NM_001206557|KIAA1432	5.0	-1.0	1	21	399	419	UUGACAGAAGAUAGAGAGCAC	:::::. :::: :::::::.	GUGCUUGCUAUAGUCUGUCAG	Translation		1
Bju-miR157d	NM_005746|NAMPT	5.0	-1.0	1	21	2065	2085	UUGACAGAAGAUAGAGAGCAC	:: .:::::.: :::::: ::	GUAUUCUCUGUGUUCUGUGAA	Translation		1
Bju-miR157d	NM_016157|TRO	5.0	-1.0	1	21	35	55	UUGACAGAAGAUAGAGAGCAC	::::.:::.: : ::::::	UUGCUUUCUGUGUGCUGUCAU	Translation		1
Bju-miR157d	NM_001105193|AMER3	5.0	-1.0	1	21	66	86	UUGACAGAAGAUAGAGAGCAC	::::::::::.::::	CAAAUCUCUAUCUUUUGUCCC	Cleavage		1
Bju-miR157d	NM_001277120|ZNF468	5.0	-1.0	1	21	2972	2992	UUGACAGAAGAUAGAGAGCAC	:: ::::::::::::: :	AUGGUCUCUAUCUUCUGACUU	Cleavage		1
Bju-miR157d	NM_207333|ZNF320	5.0	-1.0	1	21	444	464	UUGACAGAAGAUAGAGAGCAC	:: :::: ::::::::::	AUGGUCUCGAUCUUCUGUCCU	Cleavage		1
Bju-miR157d	NM_007249|KLF12	5.0	-1.0	1	21	2031	2051	UUGACAGAAGAUAGAGAGCAC	::::::: :::. :::: ::.	GUGCUCUAUAUUGUCUGCCAG	Cleavage		1
Bju-miR157d	NM_001039705|TRO	5.0	-1.0	1	21	181	201	UUGACAGAAGAUAGAGAGCAC	::::.:::.: : ::::::	UUGCUUUCUGUGUGCUGUCAU	Translation		1
Bju-miR157d	NM_001007793|BUB3	5.0	-1.0	1	21	93	113	UUGACAGAAGAUAGAGAGCAC	.:::::.:.:::::::	GAUUUCUCUGUUUUCUGUCUU	Cleavage		1
Bju-miR157d	NM_018079|SRBD1	5.0	-1.0	1	21	258	278	UUGACAGAAGAUAGAGAGCAC	::.:.:.:::.::.::: :	UUGUUUUUUAUUUUUUGUAAU	Cleavage		1
Bju-miR157d	NM_001838|CCR7	5.0	-1.0	1	21	812	832	UUGACAGAAGAUAGAGAGCAC	::.:::.:.:. :.:::::	UUGUUCUUUGUUCUUUGUCAC	Cleavage		1
Bju-miR157d	NM_001193536|DOCK8	5.0	-1.0	1	21	753	773	UUGACAGAAGAUAGAGAGCAC	::::.:.: :::: :::::	UUGCUUUUUUUCUUAUGUCAC	Cleavage		1
Bju-miR157d	NM_004725|BUB3	5.0	-1.0	1	21	1314	1334	UUGACAGAAGAUAGAGAGCAC	.:::::.:.:::::::	GAUUUCUCUGUUUUCUGUCUU	Cleavage		1
Bju-miR157d	NM_015233|MTUS2	5.0	-1.0	1	21	2255	2275	UUGACAGAAGAUAGAGAGCAC	::.:.:.: ::::.:::.:	UUGUUUUUUUUCUUUUGUUAC	Cleavage		1
Bju-miR157d	NM_015046|SETX	5.0	-1.0	1	21	154	174	UUGACAGAAGAUAGAGAGCAC	: .:: :::.::::::::	AUCUUCAGUAUUUUCUGUCAU	Cleavage		2
Bju-miR157d	NM_001145306|CDK6	5.0	-1.0	1	21	4627	4647	UUGACAGAAGAUAGAGAGCAC	:::::::::::::: :	GGUCUCUCUAUCUUCUGACCU	Cleavage		1
Bju-miR157d	NM_173588|IGSF22	5.0	-1.0	1	21	89	109	UUGACAGAAGAUAGAGAGCAC	::::::::. . :.:::.::	UUGCUCUCUGGUGUUUGUUAA	Translation		1
Bju-miR157d	NM_001185108|CD1E	5.0	-1.0	1	21	334	354	UUGACAGAAGAUAGAGAGCAC	::::::.: :.::.: :.::	UUGCUCUUUUUUUUUUUUUAA	Cleavage		1
Bju-miR157d	NM_001142432|MORF4L2	5.0	-1.0	1	21	472	492	UUGACAGAAGAUAGAGAGCAC	:: .::::::::. ::::	AGGCAUUCUAUCUUUGCUCAA	Cleavage		1
Bju-miR157d	NM_001018008|TPM1	5.0	-1.0	1	21	304	324	UUGACAGAAGAUAGAGAGCAC	::.:.:::::.: ::: ::.	AUGUUUUCUAUUUCCUGACAG	Cleavage		1
Bju-miR157d	NM_001042587|CD1E	5.0	-1.0	1	21	524	544	UUGACAGAAGAUAGAGAGCAC	::::::.: :.::.: :.::	UUGCUCUUUUUUUUUUUUUAA	Cleavage		1
Bju-miR157d	NM_005839|SRRM1	5.0	-1.0	1	21	689	709	UUGACAGAAGAUAGAGAGCAC	::.:.:.: ::::.::: ::	UUGUUUUUUUUCUUUUGUAAA	Cleavage		1
Bju-miR157d	NM_130782|RGS18	5.0	-1.0	1	21	435	455	UUGACAGAAGAUAGAGAGCAC	::.::::: :.::.:: .::	AUGUUCUCUUUUUUUUGGUAA	Cleavage		1
Bju-miR157d	NM_001163474|ZNF746	5.0	-1.0	1	21	253	273	UUGACAGAAGAUAGAGAGCAC	::.:.:.:.:.::.: :.::	UUGUUUUUUGUUUUUUUUUAA	Cleavage		1
Bju-miR157d	NM_017772|TBC1D22B	5.0	-1.0	1	21	348	368	UUGACAGAAGAUAGAGAGCAC	::::.:.: :.::.::: ::	UUGCUUUUUUUUUUUUGUGAA	Cleavage		1
Bju-miR157d	NM_013238|DNAJC15	5.0	-1.0	1	21	161	181	UUGACAGAAGAUAGAGAGCAC	::::.:.:::. ::: :.::	UUGCUUUUUAUUAUCUUUUAA	Cleavage		1
Bju-miR157d	NM_017684|VPS13C	5.0	-1.0	1	21	841	861	UUGACAGAAGAUAGAGAGCAC	::.:.:::::.:::: :. :	AUGUUUUCUAUUUUCUUUUCA	Cleavage		1
Bju-miR157d	NM_001199876|SERF2	5.0	-1.0	1	21	476	496	UUGACAGAAGAUAGAGAGCAC	:: : ::.: ::::::::::	GUUCACUUUCUCUUCUGUCAU	Cleavage		1
Bju-miR157d	NM_015635|GAPVD1	5.0	-1.0	1	21	1419	1439	UUGACAGAAGAUAGAGAGCAC	:::::::.:. ::::::	AGGCUCUCUGUUGUCUGUCUC	Cleavage		1
Bju-miR157d	NM_001199878|SERF2	5.0	-1.0	1	21	675	695	UUGACAGAAGAUAGAGAGCAC	:: : ::.: ::::::::::	GUUCACUUUCUCUUCUGUCAU	Cleavage		1
Bju-miR157d	NM_012420|IFIT5	5.0	-1.0	1	21	706	726	UUGACAGAAGAUAGAGAGCAC	::.::::: :.::.: :.::	UUGUUCUCUUUUUUUUUUUAA	Cleavage		1
Bju-miR157d	NM_003326|TNFSF4	5.0	-1.0	1	21	1498	1518	UUGACAGAAGAUAGAGAGCAC	::.:.:::::.: :: :.::	CUGUUUUCUAUUUCCUCUUAA	Cleavage		1

## Sheet: Bju-miR157e
miRNA_Acc.	Target_Acc.	Expectation	UPE$	miRNA_start	miRNA_end	Target_start	Target_end	miRNA_aligned_fragment	alignment	Target_aligned_fragment	Inhibition	Target_Desc.	Multiplicity
Bju-miR157e	NM_001031848|SERPINB8	1.5	-1.0	1	21	220	240	UUGACAGAAGAUAGAGAGCAC	::::::.:.::::.::::::	AUGCUCUUUGUCUUUUGUCAA	Cleavage		1
Bju-miR157e	NM_007021|C10orf10	2.0	-1.0	1	21	1049	1069	UUGACAGAAGAUAGAGAGCAC	::.:.:::.::::::::.::	AUGUUUUCUGUCUUCUGUUAA	Cleavage		1
Bju-miR157e	NM_016390|C9orf114	3.0	-1.0	1	21	517	537	UUGACAGAAGAUAGAGAGCAC	::. ::::: ::::::::::	CUGUCCUCUAACUUCUGUCAA	Translation		1
Bju-miR157e	NM_001114123|ELK1	3.0	-1.0	1	21	193	213	UUGACAGAAGAUAGAGAGCAC	.:::::.:.::::::::.	AACUUCUCUGUUUUCUGUCAG	Cleavage		1
Bju-miR157e	NM_001257168|ELK1	3.0	-1.0	1	21	314	334	UUGACAGAAGAUAGAGAGCAC	.:::::.:.::::::::.	AACUUCUCUGUUUUCUGUCAG	Cleavage		1
Bju-miR157e	NM_014219|KIR2DL2	3.0	-1.0	1	21	415	435	UUGACAGAAGAUAGAGAGCAC	:::.:: .::::::::::.	UAGCUUUCAGUCUUCUGUCAG	Cleavage		1
Bju-miR157e	NM_014218|KIR2DL1	3.0	-1.0	1	21	415	435	UUGACAGAAGAUAGAGAGCAC	:::.:: .::::::::::.	UAGCUUUCAGUCUUCUGUCAG	Cleavage		1
Bju-miR157e	NM_018223|CHFR	3.0	-1.0	1	21	1012	1032	UUGACAGAAGAUAGAGAGCAC	:.:.:.::::::.:::..:	AAGUUUUUUAUCUUUUGUUGA	Cleavage		1
Bju-miR157e	NM_080652|TMEM41A	3.0	-1.0	1	21	771	791	UUGACAGAAGAUAGAGAGCAC	:::::. :::::::::.:.	CCGCUCUUCAUCUUCUGUUAG	Cleavage		1
Bju-miR157e	NM_014970|KIFAP3	3.0	-1.0	1	21	152	172	UUGACAGAAGAUAGAGAGCAC	: ::::.::::::::.::	AGCCCCUCUGUCUUCUGUUAA	Cleavage		1
Bju-miR157e	NM_014399|TSPAN13	3.0	-1.0	1	21	947	967	UUGACAGAAGAUAGAGAGCAC	::::: ::: ::::::.::	UGGCUCUGUAUAUUCUGUUAA	Translation		1
Bju-miR157e	NM_001112741|KCNC1	3.0	-1.0	1	21	360	380	UUGACAGAAGAUAGAGAGCAC	:: ::::::.:::: ::::	AAGCCCUCUAUUUUCUUUCAA	Cleavage		1
Bju-miR157e	NM_017850|C1orf109	3.0	-1.0	1	21	401	421	UUGACAGAAGAUAGAGAGCAC	:.:.: :.::::.::::::	UGGUUUUGUGUCUUUUGUCAA	Cleavage		1
Bju-miR157e	NM_015221|DNMBP	3.0	-1.0	1	21	672	692	UUGACAGAAGAUAGAGAGCAC	: :::.:::.::::::..:	AGGGUCUUUAUUUUCUGUUGA	Cleavage		1
Bju-miR157e	NM_001981|EPS15	3.0	-1.0	1	21	1924	1944	UUGACAGAAGAUAGAGAGCAC	: :.:.::::::.:::.::	UAGAUUUUUAUCUUUUGUUAA	Cleavage		1
Bju-miR157e	NM_001267706|CD274	3.5	-1.0	1	21	2008	2028	UUGACAGAAGAUAGAGAGCAC	::.:.:::. .:::::::::	UUGUUUUCUGCUUUCUGUCAA	Translation		1
Bju-miR157e	NM_000599|IGFBP5	3.5	-1.0	1	21	4588	4608	UUGACAGAAGAUAGAGAGCAC	:: :::.:.::::.:::::	UUGAUCUUUGUCUUUUGUCAU	Cleavage		2
Bju-miR157e	NM_183065|TMEM107	3.5	-1.0	1	21	968	988	UUGACAGAAGAUAGAGAGCAC	: :::::.:.:.::.::::.	GGGCUCUUUGUUUUUUGUCGU	Cleavage		1
Bju-miR157e	NM_006425|SLU7	3.5	-1.0	1	21	1594	1614	UUGACAGAAGAUAGAGAGCAC	::. .:.::::::.:::.::	UUGUAUUUUAUCUUUUGUUAA	Cleavage		1
Bju-miR157e	NM_021809|TGIF2	3.5	-1.0	1	21	2467	2487	UUGACAGAAGAUAGAGAGCAC	.:.:.:.::::.::::::	AACUUUUUUGUCUUUUGUCAA	Cleavage		1
Bju-miR157e	NM_000268|NF2	3.5	-1.0	1	21	3470	3490	UUGACAGAAGAUAGAGAGCAC	:::::: :.::.::::::	UCCCUCUCUUUUUUUUGUCAA	Cleavage		1
Bju-miR157e	NM_181828|NF2	3.5	-1.0	1	21	3530	3550	UUGACAGAAGAUAGAGAGCAC	:::::: :.::.::::::	UCCCUCUCUUUUUUUUGUCAA	Cleavage		1
Bju-miR157e	NM_181832|NF2	3.5	-1.0	1	21	3545	3565	UUGACAGAAGAUAGAGAGCAC	:::::: :.::.::::::	UCCCUCUCUUUUUUUUGUCAA	Cleavage		1
Bju-miR157e	NM_032012|TMEM245	3.5	-1.0	1	21	4024	4044	UUGACAGAAGAUAGAGAGCAC	: :.:::.: :.::::::::.	GAGUUCUUUUUUUUCUGUCAG	Cleavage		1
Bju-miR157e	NM_015571|SENP6	3.5	-1.0	1	21	236	256	UUGACAGAAGAUAGAGAGCAC	::.: : :::.::::::.::	UUGUUAUGUAUUUUCUGUUAA	Cleavage		1
Bju-miR157e	NM_014048|MKL2	3.5	-1.0	1	21	1106	1126	UUGACAGAAGAUAGAGAGCAC	:: :::: ::::::::::	UGGCCCUCUUUCUUCUGUCAC	Cleavage		1
Bju-miR157e	NM_015046|SETX	3.5	-1.0	1	21	2380	2400	UUGACAGAAGAUAGAGAGCAC	:.:: ::.:::::: ::::	AAGUUCCCUGUCUUCUUUCAA	Cleavage		2
Bju-miR157e	NM_001199880|EGR3	3.5	-1.0	1	21	1028	1048	UUGACAGAAGAUAGAGAGCAC	:::.: :.:::::: ::::	CAGCUUUGUGUCUUCUCUCAA	Cleavage		1
Bju-miR157e	NM_001201477|NETO2	4.0	-1.0	1	21	1545	1565	UUGACAGAAGAUAGAGAGCAC	::.:.::::: ::.:::.:.	UUGUUUUCUAUAUUUUGUUAG	Translation		1
Bju-miR157e	NM_025164|SIK3	4.0	-1.0	1	21	232	252	UUGACAGAAGAUAGAGAGCAC	::.:::: :::::.::: ::	AUGUUCUCCAUCUUUUGUGAA	Cleavage		1
Bju-miR157e	NM_005737|ARL4C	4.0	-1.0	1	21	2044	2064	UUGACAGAAGAUAGAGAGCAC	::::.:.: ::::.::::..	CUGCUUUUUCUCUUUUGUCGG	Cleavage		1
Bju-miR157e	NM_001025247|TAF5L	4.0	-1.0	1	21	1242	1262	UUGACAGAAGAUAGAGAGCAC	::::.:: ::.:::::: ::	UUGCUUUCGAUUUUCUGUAAA	Cleavage		1
Bju-miR157e	NM_001193388|UNKL	4.0	-1.0	1	21	429	449	UUGACAGAAGAUAGAGAGCAC	::::.:::.:.::.: :.::	CUGCUUUCUGUUUUUUUUUAA	Cleavage		1
Bju-miR157e	NM_000261|MYOC	4.0	-1.0	1	21	204	224	UUGACAGAAGAUAGAGAGCAC	::.::::::::::::.	AUAUCCUUUAUCUUCUGUCAG	Cleavage		1
Bju-miR157e	NM_001145006|MUC7	4.0	-1.0	1	21	1029	1049	UUGACAGAAGAUAGAGAGCAC	:.:.::::::::::::	GGCAUUUUUAUCUUCUGUCAC	Cleavage		1
Bju-miR157e	NM_004671|PIAS2	4.0	-1.0	1	21	2238	2258	UUGACAGAAGAUAGAGAGCAC	: .:.:::::.:::::: ::	UUUUUUUCUAUUUUCUGUGAA	Cleavage		1
Bju-miR157e	NM_015691|WWC3	4.0	-1.0	1	21	2875	2895	UUGACAGAAGAUAGAGAGCAC	::::.:.:.::.:::::	CAUCUCUUUGUUUUUUGUCAC	Cleavage		1
Bju-miR157e	NM_001168280|WWTR1	4.0	-1.0	1	21	2277	2297	UUGACAGAAGAUAGAGAGCAC	: ::.:.:.::::.:::.:.	UUUCUUUUUGUCUUUUGUUAG	Cleavage		1
Bju-miR157e	NM_033637|BTRC	4.0	-1.0	1	21	231	251	UUGACAGAAGAUAGAGAGCAC	::. .::::::::.::: ::	AUGUCUUCUAUCUUUUGUGAA	Cleavage		1
Bju-miR157e	NM_018718|CEP41	4.0	-1.0	1	21	4222	4242	UUGACAGAAGAUAGAGAGCAC	:::: .:::::::::::	AAGCUCGUUAUCUUCUGUCCC	Cleavage		1
Bju-miR157e	NM_002387|MCC	4.0	-1.0	1	21	1644	1664	UUGACAGAAGAUAGAGAGCAC	::.:: ::. .:::::::::	AUGUUCACUGGUUUCUGUCAA	Translation		1
Bju-miR157e	NM_001145819|SOX6	4.0	-1.0	1	21	972	992	UUGACAGAAGAUAGAGAGCAC	:::: :.:::.::.: ::::	UUGCUAUUUAUUUUUUUUCAA	Cleavage		1
Bju-miR157e	NM_006933|SLC5A3	4.0	-1.0	1	21	4740	4760	UUGACAGAAGAUAGAGAGCAC	:::.: :::::::::::	CAAAUCUUUUUCUUCUGUCAA	Cleavage		1
Bju-miR157e	NM_001204267|GABRA4	4.0	-1.0	1	21	5422	5442	UUGACAGAAGAUAGAGAGCAC	: .:::.:: :::.::::::	AUUUUCUUUAACUUUUGUCAA	Translation		1
Bju-miR157e	NM_000851|GSTM5	4.0	-1.0	1	21	476	496	UUGACAGAAGAUAGAGAGCAC	:.:.:.:.::::::::..	UGGUUUUUUGUCUUCUGUUGU	Cleavage		1
Bju-miR157e	NM_031461|CRISPLD1	4.0	-1.0	1	21	710	730	UUGACAGAAGAUAGAGAGCAC	: :::.::::: : ::::.::	GAGCUUUCUAUGUACUGUUAA	Translation		1
Bju-miR157e	NM_004236|COPS2	4.0	-1.0	1	21	2222	2242	UUGACAGAAGAUAGAGAGCAC	: :.:::.: :.::::::.:.	GCGUUCUUUUUUUUCUGUUAG	Cleavage		1
Bju-miR157e	NM_005570|LMAN1	4.0	-1.0	1	21	3140	3160	UUGACAGAAGAUAGAGAGCAC	: :.:.:::::: :::::::	GGGUUUUCUAUCCACUGUCAA	Cleavage		1
Bju-miR157e	NM_152756|RICTOR	4.0	-1.0	1	21	286	306	UUGACAGAAGAUAGAGAGCAC	:.:.:::::.:::: :::	AGGUUUUCUAUUUUCUUUCAU	Cleavage		1
Bju-miR157e	NM_001029870|SOWAHB	4.0	-1.0	1	21	411	431	UUGACAGAAGAUAGAGAGCAC	:::::::. :::::::. :	UAGCUCUCUGGCUUCUGUUCA	Translation		1
Bju-miR157e	NM_001012761|RGMB	4.0	-1.0	1	21	17	37	UUGACAGAAGAUAGAGAGCAC	:.:.:.:::.::.:::: :	UGGUUUUUUAUUUUUUGUCUA	Cleavage		1
Bju-miR157e	NM_020772|NUFIP2	4.0	-1.0	1	21	261	281	UUGACAGAAGAUAGAGAGCAC	:.:.:.: ::::::::.:.	AGGUUUUUUUUCUUCUGUUAG	Cleavage		1
Bju-miR157e	NM_178824|WDR49	4.0	-1.0	1	21	136	156	UUGACAGAAGAUAGAGAGCAC	: .: :::::: ::::::::	CUUUUAUCUAUCAUCUGUCAA	Cleavage		1
Bju-miR157e	NM_004230|S1PR2	4.0	-1.0	1	21	1501	1521	UUGACAGAAGAUAGAGAGCAC	: :::: :.:::::: ::::	CUUCUCUGUGUCUUCUUUCAA	Cleavage		1
Bju-miR157e	NM_001017930|DCAF8L1	4.5	-1.0	1	21	95	115	UUGACAGAAGAUAGAGAGCAC	::::.:.:.::::::::.	UUGCUUUUUGUCUUCUGUUUU	Cleavage		1
Bju-miR157e	NM_033087|ALG2	4.5	-1.0	1	21	432	452	UUGACAGAAGAUAGAGAGCAC	:::.:: ::.:: :::::.:.	GUGUUCACUGUCAUCUGUUAG	Cleavage		1
Bju-miR157e	NM_153346|BEND2	4.5	-1.0	1	21	1877	1897	UUGACAGAAGAUAGAGAGCAC	:::.:.: :::.:: :::.::	GUGUUUUGUAUUUUAUGUUAA	Cleavage		1
Bju-miR157e	NM_007325|GRIA3	4.5	-1.0	1	21	573	593	UUGACAGAAGAUAGAGAGCAC	:::: ::::::.: :: ::::	GUGCACUCUAUUUCCUUUCAA	Cleavage		1
Bju-miR157e	NM_001040000|MLLT4	4.5	-1.0	1	21	2291	2311	UUGACAGAAGAUAGAGAGCAC	::::::: : :::.::::::	GUGCUCUAAAACUUUUGUCAA	Translation		1
Bju-miR157e	NM_016396|CTDSPL2	4.5	-1.0	1	21	1954	1974	UUGACAGAAGAUAGAGAGCAC	:::: :.:.:::::::::	AUGCUGUUUGUCUUCUGUCUU	Cleavage		1
Bju-miR157e	NM_001143757|LRRC27	4.5	-1.0	1	21	1020	1040	UUGACAGAAGAUAGAGAGCAC	:::: :.:.:::::::::	UUGCUGUUUGUCUUCUGUCUC	Cleavage		1
Bju-miR157e	NM_000611|CD59	4.5	-1.0	1	21	1461	1481	UUGACAGAAGAUAGAGAGCAC	::::::: :.:. :::::.:.	GUGCUCUGUGUUCUCUGUUAG	Cleavage		1
Bju-miR157e	NM_001174068|SYTL4	4.5	-1.0	1	21	327	347	UUGACAGAAGAUAGAGAGCAC	::.:.:::::::::::	CAACUUUUUAUCUUCUGUCUU	Cleavage		1
Bju-miR157e	NM_001040151|SCN3B	4.5	-1.0	1	21	2981	3001	UUGACAGAAGAUAGAGAGCAC	::.:::: ::::::: :::	AUGUUCUCCAUCUUCUCUCAC	Cleavage		1
Bju-miR157e	NM_001128933|SYNPO2	4.5	-1.0	1	21	1602	1622	UUGACAGAAGAUAGAGAGCAC	::::::.: ::: ::::::	CUGCUCUUUUUCUGCUGUCAC	Cleavage		1
Bju-miR157e	NM_001168338|PLG	4.5	-1.0	1	21	448	468	UUGACAGAAGAUAGAGAGCAC	::::.:::::.::.: :...	UUGCUUUCUAUUUUUUCUUGG	Cleavage		1
Bju-miR157e	NM_014940|MON1B	4.5	-1.0	1	21	44	64	UUGACAGAAGAUAGAGAGCAC	::.:.:.:: :::::::: :	UUGUUUUUUACCUUCUGUCUA	Translation		1
Bju-miR157e	NM_001164616|FZD6	4.5	-1.0	1	21	1159	1179	UUGACAGAAGAUAGAGAGCAC	::::.:. ::.:::: ::::	AUGCUUUUGAUUUUCUCUCAA	Cleavage		1
Bju-miR157e	NM_001277093|ZNF550	4.5	-1.0	1	21	1101	1121	UUGACAGAAGAUAGAGAGCAC	::.:.:. :::::::::::	UUGUUUUUCCUCUUCUGUCAA	Cleavage		1
Bju-miR157e	NM_001277092|ZNF550	4.5	-1.0	1	21	1663	1683	UUGACAGAAGAUAGAGAGCAC	::.:.:. :::::::::::	UUGUUUUUCCUCUUCUGUCAA	Cleavage		1
Bju-miR157e	NM_001277091|ZNF550	4.5	-1.0	1	21	2010	2030	UUGACAGAAGAUAGAGAGCAC	::.:.:. :::::::::::	UUGUUUUUCCUCUUCUGUCAA	Cleavage		1
Bju-miR157e	NM_002665|PLGLB2	4.5	-1.0	1	21	567	587	UUGACAGAAGAUAGAGAGCAC	::::.:::::.::.: :...	UUGCUUUCUAUUUUUUCUUGG	Cleavage		1
Bju-miR157e	NM_001277090|ZNF550	4.5	-1.0	1	21	2596	2616	UUGACAGAAGAUAGAGAGCAC	::.:.:. :::::::::::	UUGUUUUUCCUCUUCUGUCAA	Cleavage		1
Bju-miR157e	NM_012081|ELL2	4.5	-1.0	1	21	883	903	UUGACAGAAGAUAGAGAGCAC	::.:.:.: :::::: ::::	UUGUUUUUUUUCUUCUAUCAA	Cleavage		1
Bju-miR157e	NM_181787|DPY19L4	4.5	-1.0	1	21	1385	1405	UUGACAGAAGAUAGAGAGCAC	:: :::.:::.::::::.:	GUUGUCUUUAUUUUCUGUUAU	Cleavage		2
Bju-miR157e	NM_181787|DPY19L4	4.5	-1.0	1	21	1321	1341	UUGACAGAAGAUAGAGAGCAC	:::.:::.::::::.:	AUUGUCUUUAUUUUCUGUUAU	Cleavage		2
Bju-miR157e	NM_000294|PHKG2	4.5	-1.0	1	21	1273	1293	UUGACAGAAGAUAGAGAGCAC	::.:::.:.:.::.: :.::	CUGUUCUUUGUUUUUUUUUAA	Cleavage		1
Bju-miR157e	NM_001684|ATP2B4	4.5	-1.0	1	21	555	575	UUGACAGAAGAUAGAGAGCAC	:.:::.:.::::.::::	AAGUUCUUUGUCUUUUGUCUU	Cleavage		1
Bju-miR157e	NM_001098512|PRKG1	4.5	-1.0	1	21	3632	3652	UUGACAGAAGAUAGAGAGCAC	::.::::: .::::::.::	UUGUUCUCUUAUUUCUGUUAA	Translation		1
Bju-miR157e	NM_001001396|ATP2B4	4.5	-1.0	1	21	838	858	UUGACAGAAGAUAGAGAGCAC	:.:::.:.::::.::::	AAGUUCUUUGUCUUUUGUCUU	Cleavage		1
Bju-miR157e	NM_001142386|PDK3	4.5	-1.0	1	21	4083	4103	UUGACAGAAGAUAGAGAGCAC	:::::::.:: ::::::	UGGCUCUCUGUCAUCUGUCCU	Cleavage		1
Bju-miR157e	NM_001126103|RACGAP1	4.5	-1.0	1	21	958	978	UUGACAGAAGAUAGAGAGCAC	::: ::.: ::::::::.::	GUGAGCUUUUUCUUCUGUUAA	Cleavage		1
Bju-miR157e	NM_198935|SS18L1	4.5	-1.0	1	21	2547	2567	UUGACAGAAGAUAGAGAGCAC	.::::::::::::::	CAUUAUUCUAUCUUCUGUCAU	Cleavage		1
Bju-miR157e	NM_207318|FAM199X	4.5	-1.0	1	21	3310	3330	UUGACAGAAGAUAGAGAGCAC	::: ::::: .::.::::::	GUGAACUCUAGUUUUUGUCAA	Translation		1
Bju-miR157e	NM_004032|DDO	4.5	-1.0	1	21	338	358	UUGACAGAAGAUAGAGAGCAC	::::::.::.:::.::	UAAAGCUCUAUUUUUUGUUAA	Cleavage		1
Bju-miR157e	NM_025264|THUMPD2	4.5	-1.0	1	21	225	245	UUGACAGAAGAUAGAGAGCAC	.:.::::::::::::.	UUAAGUUUUAUCUUCUGUCAG	Cleavage		1
Bju-miR157e	NM_001005283|OR9Q2	4.5	-1.0	1	21	39	59	UUGACAGAAGAUAGAGAGCAC	: .:.:::.::::.: ::::	AUCUUUUCUGUCUUUUCUCAA	Cleavage		1
Bju-miR157e	NM_001163079|CECR6	4.5	-1.0	1	21	50	70	UUGACAGAAGAUAGAGAGCAC	::. .:::: :::::::::	UUGUCUUCUACCUUCUGUCAC	Translation		1
Bju-miR157e	NM_022465|IKZF4	4.5	-1.0	1	21	212	232	UUGACAGAAGAUAGAGAGCAC	: ::.:.:::::::: :::	UUCCUUUUUAUCUUCUCUCAU	Cleavage		1
Bju-miR157e	NM_005337|NCKAP1L	4.5	-1.0	1	21	283	303	UUGACAGAAGAUAGAGAGCAC	: .:.::::::::::: ..:	AUAUUUUCUAUCUUCUGGUGA	Cleavage		1
Bju-miR157e	NM_004036|ADCY3	4.5	-1.0	1	21	615	635	UUGACAGAAGAUAGAGAGCAC	: .:.:. :::::::::.::	AUAUUUUUAAUCUUCUGUUAA	Cleavage		1
Bju-miR157e	NM_001080521|RASSF10	4.5	-1.0	1	21	590	610	UUGACAGAAGAUAGAGAGCAC	::. .:.:::.:::: ::::	UUGUCUUUUAUUUUCUUUCAA	Cleavage		1
Bju-miR157e	NM_024784|ZBTB3	4.5	-1.0	1	21	352	372	UUGACAGAAGAUAGAGAGCAC	:: :::: :::::::: ::.	AUGGUCUCGAUCUUCUGACAG	Cleavage		1
Bju-miR157e	NM_001080414|CCDC88C	4.5	-1.0	1	21	1048	1068	UUGACAGAAGAUAGAGAGCAC	::::.: :.::::. ::::.	CUGCUUUGUGUCUUUGGUCAG	Cleavage		1
Bju-miR157e	NM_014358|CLEC4E	4.5	-1.0	1	21	378	398	UUGACAGAAGAUAGAGAGCAC	: ::.:::: :::::: :::	CUUCUUUCUAGCUUCUGACAA	Translation		1
Bju-miR157e	NM_003825|SNAP23	4.5	-1.0	1	21	147	167	UUGACAGAAGAUAGAGAGCAC	: .:.:.:.:.::::::..:	UUCUUUUUUGUUUUCUGUUGA	Cleavage		1
Bju-miR157e	NM_018325|C9orf72	4.5	-1.0	1	21	373	393	UUGACAGAAGAUAGAGAGCAC	::.::::::::.:: ::	UGACUUUCUAUCUUUUGGCAU	Cleavage		1
Bju-miR157e	NM_000599|IGFBP5	5.0	-1.0	1	21	3877	3897	UUGACAGAAGAUAGAGAGCAC	::.:.:::.:::: :.:.	CCACUUUUUAUUUUCUCUUAG	Cleavage		2
Bju-miR157e	NM_031432|UCK1	5.0	-1.0	1	21	487	507	UUGACAGAAGAUAGAGAGCAC	::.:.:::.:.::::::.	AUGUUUUCUGUUUUCUGUUUC	Cleavage		1
Bju-miR157e	NM_001135954|UCK1	5.0	-1.0	1	21	620	640	UUGACAGAAGAUAGAGAGCAC	::.:.:::.:.::::::.	AUGUUUUCUGUUUUCUGUUUC	Cleavage		1
Bju-miR157e	NM_002185|IL7R	5.0	-1.0	1	21	2104	2124	UUGACAGAAGAUAGAGAGCAC	:::.:::.:: :::.::: .:	GUGUUCUUUACCUUUUGUAGA	Translation		1
Bju-miR157e	NM_018235|CNDP2	5.0	-1.0	1	21	807	827	UUGACAGAAGAUAGAGAGCAC	::::.:::. ::::::::	AUGCUUUCUGCCUUCUGUCUC	Translation		1
Bju-miR157e	NM_014873|LPGAT1	5.0	-1.0	1	21	2603	2623	UUGACAGAAGAUAGAGAGCAC	::.::::: ::::::::.	AUGUUCUCUCUCUUCUGUUUG	Cleavage		1
Bju-miR157e	NM_032352|BRMS1L	5.0	-1.0	1	21	1126	1146	UUGACAGAAGAUAGAGAGCAC	:::: ::.:: .::::::.:	GUGCACUUUAAUUUCUGUUAC	Translation		1
Bju-miR157e	NM_014372|RNF11	5.0	-1.0	1	21	42	62	UUGACAGAAGAUAGAGAGCAC	::: :.:. :::::.:::::	GUGGUUUUGAUCUUUUGUCAC	Cleavage		1
Bju-miR157e	NM_006217|SERPINI2	5.0	-1.0	1	21	79	99	UUGACAGAAGAUAGAGAGCAC	:::::: :::::: ::::	UUGCUCUAUAUCUUAUGUCUU	Cleavage		1
Bju-miR157e	NM_144625|WDR64	5.0	-1.0	1	21	212	232	UUGACAGAAGAUAGAGAGCAC	:::.:. .:::.: ::::::.	GUGUUUCUUAUUUACUGUCAG	Cleavage		1
Bju-miR157e	NM_032861|SERAC1	5.0	-1.0	1	21	50	70	UUGACAGAAGAUAGAGAGCAC	:::.::: : :::::: :.::	GUGUUCUGUUUCUUCUUUUAA	Cleavage		1
Bju-miR157e	NM_001008801|ZNF468	5.0	-1.0	1	21	1669	1689	UUGACAGAAGAUAGAGAGCAC	:: ::::::::::::: :	AUGGUCUCUAUCUUCUGACUU	Cleavage		1
Bju-miR157e	NM_178313|SPTBN1	5.0	-1.0	1	21	1351	1371	UUGACAGAAGAUAGAGAGCAC	:: .:.:.: ::::.:::::.	GUCUUUUUUUUCUUUUGUCAG	Cleavage		2
Bju-miR157e	NM_178313|SPTBN1	5.0	-1.0	1	20	1	20	UUGACAGAAGAUAGAGAGCA	:.:: ::: : :.::::::	AGUUCACUACCAUUUGUCAA	Translation		2
Bju-miR157e	NM_001206557|KIAA1432	5.0	-1.0	1	21	399	419	UUGACAGAAGAUAGAGAGCAC	:::::. :::: :::::::.	GUGCUUGCUAUAGUCUGUCAG	Translation		1
Bju-miR157e	NM_005746|NAMPT	5.0	-1.0	1	21	2065	2085	UUGACAGAAGAUAGAGAGCAC	:: .:::::.: :::::: ::	GUAUUCUCUGUGUUCUGUGAA	Translation		1
Bju-miR157e	NM_016157|TRO	5.0	-1.0	1	21	35	55	UUGACAGAAGAUAGAGAGCAC	::::.:::.: : ::::::	UUGCUUUCUGUGUGCUGUCAU	Translation		1
Bju-miR157e	NM_001105193|AMER3	5.0	-1.0	1	21	66	86	UUGACAGAAGAUAGAGAGCAC	::::::::::.::::	CAAAUCUCUAUCUUUUGUCCC	Cleavage		1
Bju-miR157e	NM_001277120|ZNF468	5.0	-1.0	1	21	2972	2992	UUGACAGAAGAUAGAGAGCAC	:: ::::::::::::: :	AUGGUCUCUAUCUUCUGACUU	Cleavage		1
Bju-miR157e	NM_207333|ZNF320	5.0	-1.0	1	21	444	464	UUGACAGAAGAUAGAGAGCAC	:: :::: ::::::::::	AUGGUCUCGAUCUUCUGUCCU	Cleavage		1
Bju-miR157e	NM_007249|KLF12	5.0	-1.0	1	21	2031	2051	UUGACAGAAGAUAGAGAGCAC	::::::: :::. :::: ::.	GUGCUCUAUAUUGUCUGCCAG	Cleavage		1
Bju-miR157e	NM_001039705|TRO	5.0	-1.0	1	21	181	201	UUGACAGAAGAUAGAGAGCAC	::::.:::.: : ::::::	UUGCUUUCUGUGUGCUGUCAU	Translation		1
Bju-miR157e	NM_001007793|BUB3	5.0	-1.0	1	21	93	113	UUGACAGAAGAUAGAGAGCAC	.:::::.:.:::::::	GAUUUCUCUGUUUUCUGUCUU	Cleavage		1
Bju-miR157e	NM_018079|SRBD1	5.0	-1.0	1	21	258	278	UUGACAGAAGAUAGAGAGCAC	::.:.:.:::.::.::: :	UUGUUUUUUAUUUUUUGUAAU	Cleavage		1
Bju-miR157e	NM_001838|CCR7	5.0	-1.0	1	21	812	832	UUGACAGAAGAUAGAGAGCAC	::.:::.:.:. :.:::::	UUGUUCUUUGUUCUUUGUCAC	Cleavage		1
Bju-miR157e	NM_001193536|DOCK8	5.0	-1.0	1	21	753	773	UUGACAGAAGAUAGAGAGCAC	::::.:.: :::: :::::	UUGCUUUUUUUCUUAUGUCAC	Cleavage		1
Bju-miR157e	NM_004725|BUB3	5.0	-1.0	1	21	1314	1334	UUGACAGAAGAUAGAGAGCAC	.:::::.:.:::::::	GAUUUCUCUGUUUUCUGUCUU	Cleavage		1
Bju-miR157e	NM_015233|MTUS2	5.0	-1.0	1	21	2255	2275	UUGACAGAAGAUAGAGAGCAC	::.:.:.: ::::.:::.:	UUGUUUUUUUUCUUUUGUUAC	Cleavage		1
Bju-miR157e	NM_015046|SETX	5.0	-1.0	1	21	154	174	UUGACAGAAGAUAGAGAGCAC	: .:: :::.::::::::	AUCUUCAGUAUUUUCUGUCAU	Cleavage		2
Bju-miR157e	NM_001145306|CDK6	5.0	-1.0	1	21	4627	4647	UUGACAGAAGAUAGAGAGCAC	:::::::::::::: :	GGUCUCUCUAUCUUCUGACCU	Cleavage		1
Bju-miR157e	NM_173588|IGSF22	5.0	-1.0	1	21	89	109	UUGACAGAAGAUAGAGAGCAC	::::::::. . :.:::.::	UUGCUCUCUGGUGUUUGUUAA	Translation		1
Bju-miR157e	NM_001185108|CD1E	5.0	-1.0	1	21	334	354	UUGACAGAAGAUAGAGAGCAC	::::::.: :.::.: :.::	UUGCUCUUUUUUUUUUUUUAA	Cleavage		1
Bju-miR157e	NM_001142432|MORF4L2	5.0	-1.0	1	21	472	492	UUGACAGAAGAUAGAGAGCAC	:: .::::::::. ::::	AGGCAUUCUAUCUUUGCUCAA	Cleavage		1
Bju-miR157e	NM_001018008|TPM1	5.0	-1.0	1	21	304	324	UUGACAGAAGAUAGAGAGCAC	::.:.:::::.: ::: ::.	AUGUUUUCUAUUUCCUGACAG	Cleavage		1
Bju-miR157e	NM_001042587|CD1E	5.0	-1.0	1	21	524	544	UUGACAGAAGAUAGAGAGCAC	::::::.: :.::.: :.::	UUGCUCUUUUUUUUUUUUUAA	Cleavage		1
Bju-miR157e	NM_005839|SRRM1	5.0	-1.0	1	21	689	709	UUGACAGAAGAUAGAGAGCAC	::.:.:.: ::::.::: ::	UUGUUUUUUUUCUUUUGUAAA	Cleavage		1
Bju-miR157e	NM_130782|RGS18	5.0	-1.0	1	21	435	455	UUGACAGAAGAUAGAGAGCAC	::.::::: :.::.:: .::	AUGUUCUCUUUUUUUUGGUAA	Cleavage		1
Bju-miR157e	NM_001163474|ZNF746	5.0	-1.0	1	21	253	273	UUGACAGAAGAUAGAGAGCAC	::.:.:.:.:.::.: :.::	UUGUUUUUUGUUUUUUUUUAA	Cleavage		1
Bju-miR157e	NM_017772|TBC1D22B	5.0	-1.0	1	21	348	368	UUGACAGAAGAUAGAGAGCAC	::::.:.: :.::.::: ::	UUGCUUUUUUUUUUUUGUGAA	Cleavage		1
Bju-miR157e	NM_013238|DNAJC15	5.0	-1.0	1	21	161	181	UUGACAGAAGAUAGAGAGCAC	::::.:.:::. ::: :.::	UUGCUUUUUAUUAUCUUUUAA	Cleavage		1
Bju-miR157e	NM_017684|VPS13C	5.0	-1.0	1	21	841	861	UUGACAGAAGAUAGAGAGCAC	::.:.:::::.:::: :. :	AUGUUUUCUAUUUUCUUUUCA	Cleavage		1
Bju-miR157e	NM_001199876|SERF2	5.0	-1.0	1	21	476	496	UUGACAGAAGAUAGAGAGCAC	:: : ::.: ::::::::::	GUUCACUUUCUCUUCUGUCAU	Cleavage		1
Bju-miR157e	NM_015635|GAPVD1	5.0	-1.0	1	21	1419	1439	UUGACAGAAGAUAGAGAGCAC	:::::::.:. ::::::	AGGCUCUCUGUUGUCUGUCUC	Cleavage		1
Bju-miR157e	NM_001199878|SERF2	5.0	-1.0	1	21	675	695	UUGACAGAAGAUAGAGAGCAC	:: : ::.: ::::::::::	GUUCACUUUCUCUUCUGUCAU	Cleavage		1
Bju-miR157e	NM_012420|IFIT5	5.0	-1.0	1	21	706	726	UUGACAGAAGAUAGAGAGCAC	::.::::: :.::.: :.::	UUGUUCUCUUUUUUUUUUUAA	Cleavage		1
Bju-miR157e	NM_003326|TNFSF4	5.0	-1.0	1	21	1498	1518	UUGACAGAAGAUAGAGAGCAC	::.:.:::::.: :: :.::	CUGUUUUCUAUUUCCUCUUAA	Cleavage		1

## Sheet: Bju-miR157f
miRNA_Acc.	Target_Acc.	Expectation	UPE$	miRNA_start	miRNA_end	Target_start	Target_end	miRNA_aligned_fragment	alignment	Target_aligned_fragment	Inhibition	Target_Desc.	Multiplicity
Bju-miR157f	NM_001031848|SERPINB8	1.5	-1.0	1	21	220	240	UUGACAGAAGAUAGAGAGCAC	::::::.:.::::.::::::	AUGCUCUUUGUCUUUUGUCAA	Cleavage		1
Bju-miR157f	NM_007021|C10orf10	2.0	-1.0	1	21	1049	1069	UUGACAGAAGAUAGAGAGCAC	::.:.:::.::::::::.::	AUGUUUUCUGUCUUCUGUUAA	Cleavage		1
Bju-miR157f	NM_016390|C9orf114	3.0	-1.0	1	21	517	537	UUGACAGAAGAUAGAGAGCAC	::. ::::: ::::::::::	CUGUCCUCUAACUUCUGUCAA	Translation		1
Bju-miR157f	NM_001114123|ELK1	3.0	-1.0	1	21	193	213	UUGACAGAAGAUAGAGAGCAC	.:::::.:.::::::::.	AACUUCUCUGUUUUCUGUCAG	Cleavage		1
Bju-miR157f	NM_001257168|ELK1	3.0	-1.0	1	21	314	334	UUGACAGAAGAUAGAGAGCAC	.:::::.:.::::::::.	AACUUCUCUGUUUUCUGUCAG	Cleavage		1
Bju-miR157f	NM_014219|KIR2DL2	3.0	-1.0	1	21	415	435	UUGACAGAAGAUAGAGAGCAC	:::.:: .::::::::::.	UAGCUUUCAGUCUUCUGUCAG	Cleavage		1
Bju-miR157f	NM_014218|KIR2DL1	3.0	-1.0	1	21	415	435	UUGACAGAAGAUAGAGAGCAC	:::.:: .::::::::::.	UAGCUUUCAGUCUUCUGUCAG	Cleavage		1
Bju-miR157f	NM_018223|CHFR	3.0	-1.0	1	21	1012	1032	UUGACAGAAGAUAGAGAGCAC	:.:.:.::::::.:::..:	AAGUUUUUUAUCUUUUGUUGA	Cleavage		1
Bju-miR157f	NM_080652|TMEM41A	3.0	-1.0	1	21	771	791	UUGACAGAAGAUAGAGAGCAC	:::::. :::::::::.:.	CCGCUCUUCAUCUUCUGUUAG	Cleavage		1
Bju-miR157f	NM_014970|KIFAP3	3.0	-1.0	1	21	152	172	UUGACAGAAGAUAGAGAGCAC	: ::::.::::::::.::	AGCCCCUCUGUCUUCUGUUAA	Cleavage		1
Bju-miR157f	NM_014399|TSPAN13	3.0	-1.0	1	21	947	967	UUGACAGAAGAUAGAGAGCAC	::::: ::: ::::::.::	UGGCUCUGUAUAUUCUGUUAA	Translation		1
Bju-miR157f	NM_001112741|KCNC1	3.0	-1.0	1	21	360	380	UUGACAGAAGAUAGAGAGCAC	:: ::::::.:::: ::::	AAGCCCUCUAUUUUCUUUCAA	Cleavage		1
Bju-miR157f	NM_017850|C1orf109	3.0	-1.0	1	21	401	421	UUGACAGAAGAUAGAGAGCAC	:.:.: :.::::.::::::	UGGUUUUGUGUCUUUUGUCAA	Cleavage		1
Bju-miR157f	NM_015221|DNMBP	3.0	-1.0	1	21	672	692	UUGACAGAAGAUAGAGAGCAC	: :::.:::.::::::..:	AGGGUCUUUAUUUUCUGUUGA	Cleavage		1
Bju-miR157f	NM_001981|EPS15	3.0	-1.0	1	21	1924	1944	UUGACAGAAGAUAGAGAGCAC	: :.:.::::::.:::.::	UAGAUUUUUAUCUUUUGUUAA	Cleavage		1
Bju-miR157f	NM_001267706|CD274	3.5	-1.0	1	21	2008	2028	UUGACAGAAGAUAGAGAGCAC	::.:.:::. .:::::::::	UUGUUUUCUGCUUUCUGUCAA	Translation		1
Bju-miR157f	NM_000599|IGFBP5	3.5	-1.0	1	21	4588	4608	UUGACAGAAGAUAGAGAGCAC	:: :::.:.::::.:::::	UUGAUCUUUGUCUUUUGUCAU	Cleavage		2
Bju-miR157f	NM_183065|TMEM107	3.5	-1.0	1	21	968	988	UUGACAGAAGAUAGAGAGCAC	: :::::.:.:.::.::::.	GGGCUCUUUGUUUUUUGUCGU	Cleavage		1
Bju-miR157f	NM_006425|SLU7	3.5	-1.0	1	21	1594	1614	UUGACAGAAGAUAGAGAGCAC	::. .:.::::::.:::.::	UUGUAUUUUAUCUUUUGUUAA	Cleavage		1
Bju-miR157f	NM_021809|TGIF2	3.5	-1.0	1	21	2467	2487	UUGACAGAAGAUAGAGAGCAC	.:.:.:.::::.::::::	AACUUUUUUGUCUUUUGUCAA	Cleavage		1
Bju-miR157f	NM_000268|NF2	3.5	-1.0	1	21	3470	3490	UUGACAGAAGAUAGAGAGCAC	:::::: :.::.::::::	UCCCUCUCUUUUUUUUGUCAA	Cleavage		1
Bju-miR157f	NM_181828|NF2	3.5	-1.0	1	21	3530	3550	UUGACAGAAGAUAGAGAGCAC	:::::: :.::.::::::	UCCCUCUCUUUUUUUUGUCAA	Cleavage		1
Bju-miR157f	NM_181832|NF2	3.5	-1.0	1	21	3545	3565	UUGACAGAAGAUAGAGAGCAC	:::::: :.::.::::::	UCCCUCUCUUUUUUUUGUCAA	Cleavage		1
Bju-miR157f	NM_032012|TMEM245	3.5	-1.0	1	21	4024	4044	UUGACAGAAGAUAGAGAGCAC	: :.:::.: :.::::::::.	GAGUUCUUUUUUUUCUGUCAG	Cleavage		1
Bju-miR157f	NM_015571|SENP6	3.5	-1.0	1	21	236	256	UUGACAGAAGAUAGAGAGCAC	::.: : :::.::::::.::	UUGUUAUGUAUUUUCUGUUAA	Cleavage		1
Bju-miR157f	NM_014048|MKL2	3.5	-1.0	1	21	1106	1126	UUGACAGAAGAUAGAGAGCAC	:: :::: ::::::::::	UGGCCCUCUUUCUUCUGUCAC	Cleavage		1
Bju-miR157f	NM_015046|SETX	3.5	-1.0	1	21	2380	2400	UUGACAGAAGAUAGAGAGCAC	:.:: ::.:::::: ::::	AAGUUCCCUGUCUUCUUUCAA	Cleavage		2
Bju-miR157f	NM_001199880|EGR3	3.5	-1.0	1	21	1028	1048	UUGACAGAAGAUAGAGAGCAC	:::.: :.:::::: ::::	CAGCUUUGUGUCUUCUCUCAA	Cleavage		1
Bju-miR157f	NM_001201477|NETO2	4.0	-1.0	1	21	1545	1565	UUGACAGAAGAUAGAGAGCAC	::.:.::::: ::.:::.:.	UUGUUUUCUAUAUUUUGUUAG	Translation		1
Bju-miR157f	NM_025164|SIK3	4.0	-1.0	1	21	232	252	UUGACAGAAGAUAGAGAGCAC	::.:::: :::::.::: ::	AUGUUCUCCAUCUUUUGUGAA	Cleavage		1
Bju-miR157f	NM_005737|ARL4C	4.0	-1.0	1	21	2044	2064	UUGACAGAAGAUAGAGAGCAC	::::.:.: ::::.::::..	CUGCUUUUUCUCUUUUGUCGG	Cleavage		1
Bju-miR157f	NM_001025247|TAF5L	4.0	-1.0	1	21	1242	1262	UUGACAGAAGAUAGAGAGCAC	::::.:: ::.:::::: ::	UUGCUUUCGAUUUUCUGUAAA	Cleavage		1
Bju-miR157f	NM_001193388|UNKL	4.0	-1.0	1	21	429	449	UUGACAGAAGAUAGAGAGCAC	::::.:::.:.::.: :.::	CUGCUUUCUGUUUUUUUUUAA	Cleavage		1
Bju-miR157f	NM_000261|MYOC	4.0	-1.0	1	21	204	224	UUGACAGAAGAUAGAGAGCAC	::.::::::::::::.	AUAUCCUUUAUCUUCUGUCAG	Cleavage		1
Bju-miR157f	NM_001145006|MUC7	4.0	-1.0	1	21	1029	1049	UUGACAGAAGAUAGAGAGCAC	:.:.::::::::::::	GGCAUUUUUAUCUUCUGUCAC	Cleavage		1
Bju-miR157f	NM_004671|PIAS2	4.0	-1.0	1	21	2238	2258	UUGACAGAAGAUAGAGAGCAC	: .:.:::::.:::::: ::	UUUUUUUCUAUUUUCUGUGAA	Cleavage		1
Bju-miR157f	NM_015691|WWC3	4.0	-1.0	1	21	2875	2895	UUGACAGAAGAUAGAGAGCAC	::::.:.:.::.:::::	CAUCUCUUUGUUUUUUGUCAC	Cleavage		1
Bju-miR157f	NM_001168280|WWTR1	4.0	-1.0	1	21	2277	2297	UUGACAGAAGAUAGAGAGCAC	: ::.:.:.::::.:::.:.	UUUCUUUUUGUCUUUUGUUAG	Cleavage		1
Bju-miR157f	NM_033637|BTRC	4.0	-1.0	1	21	231	251	UUGACAGAAGAUAGAGAGCAC	::. .::::::::.::: ::	AUGUCUUCUAUCUUUUGUGAA	Cleavage		1
Bju-miR157f	NM_018718|CEP41	4.0	-1.0	1	21	4222	4242	UUGACAGAAGAUAGAGAGCAC	:::: .:::::::::::	AAGCUCGUUAUCUUCUGUCCC	Cleavage		1
Bju-miR157f	NM_002387|MCC	4.0	-1.0	1	21	1644	1664	UUGACAGAAGAUAGAGAGCAC	::.:: ::. .:::::::::	AUGUUCACUGGUUUCUGUCAA	Translation		1
Bju-miR157f	NM_001145819|SOX6	4.0	-1.0	1	21	972	992	UUGACAGAAGAUAGAGAGCAC	:::: :.:::.::.: ::::	UUGCUAUUUAUUUUUUUUCAA	Cleavage		1
Bju-miR157f	NM_006933|SLC5A3	4.0	-1.0	1	21	4740	4760	UUGACAGAAGAUAGAGAGCAC	:::.: :::::::::::	CAAAUCUUUUUCUUCUGUCAA	Cleavage		1
Bju-miR157f	NM_001204267|GABRA4	4.0	-1.0	1	21	5422	5442	UUGACAGAAGAUAGAGAGCAC	: .:::.:: :::.::::::	AUUUUCUUUAACUUUUGUCAA	Translation		1
Bju-miR157f	NM_000851|GSTM5	4.0	-1.0	1	21	476	496	UUGACAGAAGAUAGAGAGCAC	:.:.:.:.::::::::..	UGGUUUUUUGUCUUCUGUUGU	Cleavage		1
Bju-miR157f	NM_031461|CRISPLD1	4.0	-1.0	1	21	710	730	UUGACAGAAGAUAGAGAGCAC	: :::.::::: : ::::.::	GAGCUUUCUAUGUACUGUUAA	Translation		1
Bju-miR157f	NM_004236|COPS2	4.0	-1.0	1	21	2222	2242	UUGACAGAAGAUAGAGAGCAC	: :.:::.: :.::::::.:.	GCGUUCUUUUUUUUCUGUUAG	Cleavage		1
Bju-miR157f	NM_005570|LMAN1	4.0	-1.0	1	21	3140	3160	UUGACAGAAGAUAGAGAGCAC	: :.:.:::::: :::::::	GGGUUUUCUAUCCACUGUCAA	Cleavage		1
Bju-miR157f	NM_152756|RICTOR	4.0	-1.0	1	21	286	306	UUGACAGAAGAUAGAGAGCAC	:.:.:::::.:::: :::	AGGUUUUCUAUUUUCUUUCAU	Cleavage		1
Bju-miR157f	NM_001029870|SOWAHB	4.0	-1.0	1	21	411	431	UUGACAGAAGAUAGAGAGCAC	:::::::. :::::::. :	UAGCUCUCUGGCUUCUGUUCA	Translation		1
Bju-miR157f	NM_001012761|RGMB	4.0	-1.0	1	21	17	37	UUGACAGAAGAUAGAGAGCAC	:.:.:.:::.::.:::: :	UGGUUUUUUAUUUUUUGUCUA	Cleavage		1
Bju-miR157f	NM_020772|NUFIP2	4.0	-1.0	1	21	261	281	UUGACAGAAGAUAGAGAGCAC	:.:.:.: ::::::::.:.	AGGUUUUUUUUCUUCUGUUAG	Cleavage		1
Bju-miR157f	NM_178824|WDR49	4.0	-1.0	1	21	136	156	UUGACAGAAGAUAGAGAGCAC	: .: :::::: ::::::::	CUUUUAUCUAUCAUCUGUCAA	Cleavage		1
Bju-miR157f	NM_004230|S1PR2	4.0	-1.0	1	21	1501	1521	UUGACAGAAGAUAGAGAGCAC	: :::: :.:::::: ::::	CUUCUCUGUGUCUUCUUUCAA	Cleavage		1
Bju-miR157f	NM_001017930|DCAF8L1	4.5	-1.0	1	21	95	115	UUGACAGAAGAUAGAGAGCAC	::::.:.:.::::::::.	UUGCUUUUUGUCUUCUGUUUU	Cleavage		1
Bju-miR157f	NM_033087|ALG2	4.5	-1.0	1	21	432	452	UUGACAGAAGAUAGAGAGCAC	:::.:: ::.:: :::::.:.	GUGUUCACUGUCAUCUGUUAG	Cleavage		1
Bju-miR157f	NM_153346|BEND2	4.5	-1.0	1	21	1877	1897	UUGACAGAAGAUAGAGAGCAC	:::.:.: :::.:: :::.::	GUGUUUUGUAUUUUAUGUUAA	Cleavage		1
Bju-miR157f	NM_007325|GRIA3	4.5	-1.0	1	21	573	593	UUGACAGAAGAUAGAGAGCAC	:::: ::::::.: :: ::::	GUGCACUCUAUUUCCUUUCAA	Cleavage		1
Bju-miR157f	NM_001040000|MLLT4	4.5	-1.0	1	21	2291	2311	UUGACAGAAGAUAGAGAGCAC	::::::: : :::.::::::	GUGCUCUAAAACUUUUGUCAA	Translation		1
Bju-miR157f	NM_016396|CTDSPL2	4.5	-1.0	1	21	1954	1974	UUGACAGAAGAUAGAGAGCAC	:::: :.:.:::::::::	AUGCUGUUUGUCUUCUGUCUU	Cleavage		1
Bju-miR157f	NM_001143757|LRRC27	4.5	-1.0	1	21	1020	1040	UUGACAGAAGAUAGAGAGCAC	:::: :.:.:::::::::	UUGCUGUUUGUCUUCUGUCUC	Cleavage		1
Bju-miR157f	NM_000611|CD59	4.5	-1.0	1	21	1461	1481	UUGACAGAAGAUAGAGAGCAC	::::::: :.:. :::::.:.	GUGCUCUGUGUUCUCUGUUAG	Cleavage		1
Bju-miR157f	NM_001174068|SYTL4	4.5	-1.0	1	21	327	347	UUGACAGAAGAUAGAGAGCAC	::.:.:::::::::::	CAACUUUUUAUCUUCUGUCUU	Cleavage		1
Bju-miR157f	NM_001040151|SCN3B	4.5	-1.0	1	21	2981	3001	UUGACAGAAGAUAGAGAGCAC	::.:::: ::::::: :::	AUGUUCUCCAUCUUCUCUCAC	Cleavage		1
Bju-miR157f	NM_001128933|SYNPO2	4.5	-1.0	1	21	1602	1622	UUGACAGAAGAUAGAGAGCAC	::::::.: ::: ::::::	CUGCUCUUUUUCUGCUGUCAC	Cleavage		1
Bju-miR157f	NM_001168338|PLG	4.5	-1.0	1	21	448	468	UUGACAGAAGAUAGAGAGCAC	::::.:::::.::.: :...	UUGCUUUCUAUUUUUUCUUGG	Cleavage		1
Bju-miR157f	NM_014940|MON1B	4.5	-1.0	1	21	44	64	UUGACAGAAGAUAGAGAGCAC	::.:.:.:: :::::::: :	UUGUUUUUUACCUUCUGUCUA	Translation		1
Bju-miR157f	NM_001164616|FZD6	4.5	-1.0	1	21	1159	1179	UUGACAGAAGAUAGAGAGCAC	::::.:. ::.:::: ::::	AUGCUUUUGAUUUUCUCUCAA	Cleavage		1
Bju-miR157f	NM_001277093|ZNF550	4.5	-1.0	1	21	1101	1121	UUGACAGAAGAUAGAGAGCAC	::.:.:. :::::::::::	UUGUUUUUCCUCUUCUGUCAA	Cleavage		1
Bju-miR157f	NM_001277092|ZNF550	4.5	-1.0	1	21	1663	1683	UUGACAGAAGAUAGAGAGCAC	::.:.:. :::::::::::	UUGUUUUUCCUCUUCUGUCAA	Cleavage		1
Bju-miR157f	NM_001277091|ZNF550	4.5	-1.0	1	21	2010	2030	UUGACAGAAGAUAGAGAGCAC	::.:.:. :::::::::::	UUGUUUUUCCUCUUCUGUCAA	Cleavage		1
Bju-miR157f	NM_002665|PLGLB2	4.5	-1.0	1	21	567	587	UUGACAGAAGAUAGAGAGCAC	::::.:::::.::.: :...	UUGCUUUCUAUUUUUUCUUGG	Cleavage		1
Bju-miR157f	NM_001277090|ZNF550	4.5	-1.0	1	21	2596	2616	UUGACAGAAGAUAGAGAGCAC	::.:.:. :::::::::::	UUGUUUUUCCUCUUCUGUCAA	Cleavage		1
Bju-miR157f	NM_012081|ELL2	4.5	-1.0	1	21	883	903	UUGACAGAAGAUAGAGAGCAC	::.:.:.: :::::: ::::	UUGUUUUUUUUCUUCUAUCAA	Cleavage		1
Bju-miR157f	NM_181787|DPY19L4	4.5	-1.0	1	21	1385	1405	UUGACAGAAGAUAGAGAGCAC	:: :::.:::.::::::.:	GUUGUCUUUAUUUUCUGUUAU	Cleavage		2
Bju-miR157f	NM_181787|DPY19L4	4.5	-1.0	1	21	1321	1341	UUGACAGAAGAUAGAGAGCAC	:::.:::.::::::.:	AUUGUCUUUAUUUUCUGUUAU	Cleavage		2
Bju-miR157f	NM_000294|PHKG2	4.5	-1.0	1	21	1273	1293	UUGACAGAAGAUAGAGAGCAC	::.:::.:.:.::.: :.::	CUGUUCUUUGUUUUUUUUUAA	Cleavage		1
Bju-miR157f	NM_001684|ATP2B4	4.5	-1.0	1	21	555	575	UUGACAGAAGAUAGAGAGCAC	:.:::.:.::::.::::	AAGUUCUUUGUCUUUUGUCUU	Cleavage		1
Bju-miR157f	NM_001098512|PRKG1	4.5	-1.0	1	21	3632	3652	UUGACAGAAGAUAGAGAGCAC	::.::::: .::::::.::	UUGUUCUCUUAUUUCUGUUAA	Translation		1
Bju-miR157f	NM_001001396|ATP2B4	4.5	-1.0	1	21	838	858	UUGACAGAAGAUAGAGAGCAC	:.:::.:.::::.::::	AAGUUCUUUGUCUUUUGUCUU	Cleavage		1
Bju-miR157f	NM_001142386|PDK3	4.5	-1.0	1	21	4083	4103	UUGACAGAAGAUAGAGAGCAC	:::::::.:: ::::::	UGGCUCUCUGUCAUCUGUCCU	Cleavage		1
Bju-miR157f	NM_001126103|RACGAP1	4.5	-1.0	1	21	958	978	UUGACAGAAGAUAGAGAGCAC	::: ::.: ::::::::.::	GUGAGCUUUUUCUUCUGUUAA	Cleavage		1
Bju-miR157f	NM_198935|SS18L1	4.5	-1.0	1	21	2547	2567	UUGACAGAAGAUAGAGAGCAC	.::::::::::::::	CAUUAUUCUAUCUUCUGUCAU	Cleavage		1
Bju-miR157f	NM_207318|FAM199X	4.5	-1.0	1	21	3310	3330	UUGACAGAAGAUAGAGAGCAC	::: ::::: .::.::::::	GUGAACUCUAGUUUUUGUCAA	Translation		1
Bju-miR157f	NM_004032|DDO	4.5	-1.0	1	21	338	358	UUGACAGAAGAUAGAGAGCAC	::::::.::.:::.::	UAAAGCUCUAUUUUUUGUUAA	Cleavage		1
Bju-miR157f	NM_025264|THUMPD2	4.5	-1.0	1	21	225	245	UUGACAGAAGAUAGAGAGCAC	.:.::::::::::::.	UUAAGUUUUAUCUUCUGUCAG	Cleavage		1
Bju-miR157f	NM_001005283|OR9Q2	4.5	-1.0	1	21	39	59	UUGACAGAAGAUAGAGAGCAC	: .:.:::.::::.: ::::	AUCUUUUCUGUCUUUUCUCAA	Cleavage		1
Bju-miR157f	NM_001163079|CECR6	4.5	-1.0	1	21	50	70	UUGACAGAAGAUAGAGAGCAC	::. .:::: :::::::::	UUGUCUUCUACCUUCUGUCAC	Translation		1
Bju-miR157f	NM_022465|IKZF4	4.5	-1.0	1	21	212	232	UUGACAGAAGAUAGAGAGCAC	: ::.:.:::::::: :::	UUCCUUUUUAUCUUCUCUCAU	Cleavage		1
Bju-miR157f	NM_005337|NCKAP1L	4.5	-1.0	1	21	283	303	UUGACAGAAGAUAGAGAGCAC	: .:.::::::::::: ..:	AUAUUUUCUAUCUUCUGGUGA	Cleavage		1
Bju-miR157f	NM_004036|ADCY3	4.5	-1.0	1	21	615	635	UUGACAGAAGAUAGAGAGCAC	: .:.:. :::::::::.::	AUAUUUUUAAUCUUCUGUUAA	Cleavage		1
Bju-miR157f	NM_001080521|RASSF10	4.5	-1.0	1	21	590	610	UUGACAGAAGAUAGAGAGCAC	::. .:.:::.:::: ::::	UUGUCUUUUAUUUUCUUUCAA	Cleavage		1
Bju-miR157f	NM_024784|ZBTB3	4.5	-1.0	1	21	352	372	UUGACAGAAGAUAGAGAGCAC	:: :::: :::::::: ::.	AUGGUCUCGAUCUUCUGACAG	Cleavage		1
Bju-miR157f	NM_001080414|CCDC88C	4.5	-1.0	1	21	1048	1068	UUGACAGAAGAUAGAGAGCAC	::::.: :.::::. ::::.	CUGCUUUGUGUCUUUGGUCAG	Cleavage		1
Bju-miR157f	NM_014358|CLEC4E	4.5	-1.0	1	21	378	398	UUGACAGAAGAUAGAGAGCAC	: ::.:::: :::::: :::	CUUCUUUCUAGCUUCUGACAA	Translation		1
Bju-miR157f	NM_003825|SNAP23	4.5	-1.0	1	21	147	167	UUGACAGAAGAUAGAGAGCAC	: .:.:.:.:.::::::..:	UUCUUUUUUGUUUUCUGUUGA	Cleavage		1
Bju-miR157f	NM_018325|C9orf72	4.5	-1.0	1	21	373	393	UUGACAGAAGAUAGAGAGCAC	::.::::::::.:: ::	UGACUUUCUAUCUUUUGGCAU	Cleavage		1
Bju-miR157f	NM_000599|IGFBP5	5.0	-1.0	1	21	3877	3897	UUGACAGAAGAUAGAGAGCAC	::.:.:::.:::: :.:.	CCACUUUUUAUUUUCUCUUAG	Cleavage		2
Bju-miR157f	NM_031432|UCK1	5.0	-1.0	1	21	487	507	UUGACAGAAGAUAGAGAGCAC	::.:.:::.:.::::::.	AUGUUUUCUGUUUUCUGUUUC	Cleavage		1
Bju-miR157f	NM_001135954|UCK1	5.0	-1.0	1	21	620	640	UUGACAGAAGAUAGAGAGCAC	::.:.:::.:.::::::.	AUGUUUUCUGUUUUCUGUUUC	Cleavage		1
Bju-miR157f	NM_002185|IL7R	5.0	-1.0	1	21	2104	2124	UUGACAGAAGAUAGAGAGCAC	:::.:::.:: :::.::: .:	GUGUUCUUUACCUUUUGUAGA	Translation		1
Bju-miR157f	NM_018235|CNDP2	5.0	-1.0	1	21	807	827	UUGACAGAAGAUAGAGAGCAC	::::.:::. ::::::::	AUGCUUUCUGCCUUCUGUCUC	Translation		1
Bju-miR157f	NM_014873|LPGAT1	5.0	-1.0	1	21	2603	2623	UUGACAGAAGAUAGAGAGCAC	::.::::: ::::::::.	AUGUUCUCUCUCUUCUGUUUG	Cleavage		1
Bju-miR157f	NM_032352|BRMS1L	5.0	-1.0	1	21	1126	1146	UUGACAGAAGAUAGAGAGCAC	:::: ::.:: .::::::.:	GUGCACUUUAAUUUCUGUUAC	Translation		1
Bju-miR157f	NM_014372|RNF11	5.0	-1.0	1	21	42	62	UUGACAGAAGAUAGAGAGCAC	::: :.:. :::::.:::::	GUGGUUUUGAUCUUUUGUCAC	Cleavage		1
Bju-miR157f	NM_006217|SERPINI2	5.0	-1.0	1	21	79	99	UUGACAGAAGAUAGAGAGCAC	:::::: :::::: ::::	UUGCUCUAUAUCUUAUGUCUU	Cleavage		1
Bju-miR157f	NM_144625|WDR64	5.0	-1.0	1	21	212	232	UUGACAGAAGAUAGAGAGCAC	:::.:. .:::.: ::::::.	GUGUUUCUUAUUUACUGUCAG	Cleavage		1
Bju-miR157f	NM_032861|SERAC1	5.0	-1.0	1	21	50	70	UUGACAGAAGAUAGAGAGCAC	:::.::: : :::::: :.::	GUGUUCUGUUUCUUCUUUUAA	Cleavage		1
Bju-miR157f	NM_001008801|ZNF468	5.0	-1.0	1	21	1669	1689	UUGACAGAAGAUAGAGAGCAC	:: ::::::::::::: :	AUGGUCUCUAUCUUCUGACUU	Cleavage		1
Bju-miR157f	NM_178313|SPTBN1	5.0	-1.0	1	21	1351	1371	UUGACAGAAGAUAGAGAGCAC	:: .:.:.: ::::.:::::.	GUCUUUUUUUUCUUUUGUCAG	Cleavage		2
Bju-miR157f	NM_178313|SPTBN1	5.0	-1.0	1	20	1	20	UUGACAGAAGAUAGAGAGCA	:.:: ::: : :.::::::	AGUUCACUACCAUUUGUCAA	Translation		2
Bju-miR157f	NM_001206557|KIAA1432	5.0	-1.0	1	21	399	419	UUGACAGAAGAUAGAGAGCAC	:::::. :::: :::::::.	GUGCUUGCUAUAGUCUGUCAG	Translation		1
Bju-miR157f	NM_005746|NAMPT	5.0	-1.0	1	21	2065	2085	UUGACAGAAGAUAGAGAGCAC	:: .:::::.: :::::: ::	GUAUUCUCUGUGUUCUGUGAA	Translation		1
Bju-miR157f	NM_016157|TRO	5.0	-1.0	1	21	35	55	UUGACAGAAGAUAGAGAGCAC	::::.:::.: : ::::::	UUGCUUUCUGUGUGCUGUCAU	Translation		1
Bju-miR157f	NM_001105193|AMER3	5.0	-1.0	1	21	66	86	UUGACAGAAGAUAGAGAGCAC	::::::::::.::::	CAAAUCUCUAUCUUUUGUCCC	Cleavage		1
Bju-miR157f	NM_001277120|ZNF468	5.0	-1.0	1	21	2972	2992	UUGACAGAAGAUAGAGAGCAC	:: ::::::::::::: :	AUGGUCUCUAUCUUCUGACUU	Cleavage		1
Bju-miR157f	NM_207333|ZNF320	5.0	-1.0	1	21	444	464	UUGACAGAAGAUAGAGAGCAC	:: :::: ::::::::::	AUGGUCUCGAUCUUCUGUCCU	Cleavage		1
Bju-miR157f	NM_007249|KLF12	5.0	-1.0	1	21	2031	2051	UUGACAGAAGAUAGAGAGCAC	::::::: :::. :::: ::.	GUGCUCUAUAUUGUCUGCCAG	Cleavage		1
Bju-miR157f	NM_001039705|TRO	5.0	-1.0	1	21	181	201	UUGACAGAAGAUAGAGAGCAC	::::.:::.: : ::::::	UUGCUUUCUGUGUGCUGUCAU	Translation		1
Bju-miR157f	NM_001007793|BUB3	5.0	-1.0	1	21	93	113	UUGACAGAAGAUAGAGAGCAC	.:::::.:.:::::::	GAUUUCUCUGUUUUCUGUCUU	Cleavage		1
Bju-miR157f	NM_018079|SRBD1	5.0	-1.0	1	21	258	278	UUGACAGAAGAUAGAGAGCAC	::.:.:.:::.::.::: :	UUGUUUUUUAUUUUUUGUAAU	Cleavage		1
Bju-miR157f	NM_001838|CCR7	5.0	-1.0	1	21	812	832	UUGACAGAAGAUAGAGAGCAC	::.:::.:.:. :.:::::	UUGUUCUUUGUUCUUUGUCAC	Cleavage		1
Bju-miR157f	NM_001193536|DOCK8	5.0	-1.0	1	21	753	773	UUGACAGAAGAUAGAGAGCAC	::::.:.: :::: :::::	UUGCUUUUUUUCUUAUGUCAC	Cleavage		1
Bju-miR157f	NM_004725|BUB3	5.0	-1.0	1	21	1314	1334	UUGACAGAAGAUAGAGAGCAC	.:::::.:.:::::::	GAUUUCUCUGUUUUCUGUCUU	Cleavage		1
Bju-miR157f	NM_015233|MTUS2	5.0	-1.0	1	21	2255	2275	UUGACAGAAGAUAGAGAGCAC	::.:.:.: ::::.:::.:	UUGUUUUUUUUCUUUUGUUAC	Cleavage		1
Bju-miR157f	NM_015046|SETX	5.0	-1.0	1	21	154	174	UUGACAGAAGAUAGAGAGCAC	: .:: :::.::::::::	AUCUUCAGUAUUUUCUGUCAU	Cleavage		2
Bju-miR157f	NM_001145306|CDK6	5.0	-1.0	1	21	4627	4647	UUGACAGAAGAUAGAGAGCAC	:::::::::::::: :	GGUCUCUCUAUCUUCUGACCU	Cleavage		1
Bju-miR157f	NM_173588|IGSF22	5.0	-1.0	1	21	89	109	UUGACAGAAGAUAGAGAGCAC	::::::::. . :.:::.::	UUGCUCUCUGGUGUUUGUUAA	Translation		1
Bju-miR157f	NM_001185108|CD1E	5.0	-1.0	1	21	334	354	UUGACAGAAGAUAGAGAGCAC	::::::.: :.::.: :.::	UUGCUCUUUUUUUUUUUUUAA	Cleavage		1
Bju-miR157f	NM_001142432|MORF4L2	5.0	-1.0	1	21	472	492	UUGACAGAAGAUAGAGAGCAC	:: .::::::::. ::::	AGGCAUUCUAUCUUUGCUCAA	Cleavage		1
Bju-miR157f	NM_001018008|TPM1	5.0	-1.0	1	21	304	324	UUGACAGAAGAUAGAGAGCAC	::.:.:::::.: ::: ::.	AUGUUUUCUAUUUCCUGACAG	Cleavage		1
Bju-miR157f	NM_001042587|CD1E	5.0	-1.0	1	21	524	544	UUGACAGAAGAUAGAGAGCAC	::::::.: :.::.: :.::	UUGCUCUUUUUUUUUUUUUAA	Cleavage		1
Bju-miR157f	NM_005839|SRRM1	5.0	-1.0	1	21	689	709	UUGACAGAAGAUAGAGAGCAC	::.:.:.: ::::.::: ::	UUGUUUUUUUUCUUUUGUAAA	Cleavage		1
Bju-miR157f	NM_130782|RGS18	5.0	-1.0	1	21	435	455	UUGACAGAAGAUAGAGAGCAC	::.::::: :.::.:: .::	AUGUUCUCUUUUUUUUGGUAA	Cleavage		1
Bju-miR157f	NM_001163474|ZNF746	5.0	-1.0	1	21	253	273	UUGACAGAAGAUAGAGAGCAC	::.:.:.:.:.::.: :.::	UUGUUUUUUGUUUUUUUUUAA	Cleavage		1
Bju-miR157f	NM_017772|TBC1D22B	5.0	-1.0	1	21	348	368	UUGACAGAAGAUAGAGAGCAC	::::.:.: :.::.::: ::	UUGCUUUUUUUUUUUUGUGAA	Cleavage		1
Bju-miR157f	NM_013238|DNAJC15	5.0	-1.0	1	21	161	181	UUGACAGAAGAUAGAGAGCAC	::::.:.:::. ::: :.::	UUGCUUUUUAUUAUCUUUUAA	Cleavage		1
Bju-miR157f	NM_017684|VPS13C	5.0	-1.0	1	21	841	861	UUGACAGAAGAUAGAGAGCAC	::.:.:::::.:::: :. :	AUGUUUUCUAUUUUCUUUUCA	Cleavage		1
Bju-miR157f	NM_001199876|SERF2	5.0	-1.0	1	21	476	496	UUGACAGAAGAUAGAGAGCAC	:: : ::.: ::::::::::	GUUCACUUUCUCUUCUGUCAU	Cleavage		1
Bju-miR157f	NM_015635|GAPVD1	5.0	-1.0	1	21	1419	1439	UUGACAGAAGAUAGAGAGCAC	:::::::.:. ::::::	AGGCUCUCUGUUGUCUGUCUC	Cleavage		1
Bju-miR157f	NM_001199878|SERF2	5.0	-1.0	1	21	675	695	UUGACAGAAGAUAGAGAGCAC	:: : ::.: ::::::::::	GUUCACUUUCUCUUCUGUCAU	Cleavage		1
Bju-miR157f	NM_012420|IFIT5	5.0	-1.0	1	21	706	726	UUGACAGAAGAUAGAGAGCAC	::.::::: :.::.: :.::	UUGUUCUCUUUUUUUUUUUAA	Cleavage		1
Bju-miR157f	NM_003326|TNFSF4	5.0	-1.0	1	21	1498	1518	UUGACAGAAGAUAGAGAGCAC	::.:.:::::.: :: :.::	CUGUUUUCUAUUUCCUCUUAA	Cleavage		1

## Sheet: Bju-miR157g
miRNA_Acc.	Target_Acc.	Expectation	UPE$	miRNA_start	miRNA_end	Target_start	Target_end	miRNA_aligned_fragment	alignment	Target_aligned_fragment	Inhibition	Target_Desc.	Multiplicity
Bju-miR157g	NM_001031848|SERPINB8	1.5	-1.0	1	21	220	240	UUGACAGAAGAUAGAGAGCAC	::::::.:.::::.::::::	AUGCUCUUUGUCUUUUGUCAA	Cleavage		1
Bju-miR157g	NM_007021|C10orf10	2.0	-1.0	1	21	1049	1069	UUGACAGAAGAUAGAGAGCAC	::.:.:::.::::::::.::	AUGUUUUCUGUCUUCUGUUAA	Cleavage		1
Bju-miR157g	NM_016390|C9orf114	3.0	-1.0	1	21	517	537	UUGACAGAAGAUAGAGAGCAC	::. ::::: ::::::::::	CUGUCCUCUAACUUCUGUCAA	Translation		1
Bju-miR157g	NM_001114123|ELK1	3.0	-1.0	1	21	193	213	UUGACAGAAGAUAGAGAGCAC	.:::::.:.::::::::.	AACUUCUCUGUUUUCUGUCAG	Cleavage		1
Bju-miR157g	NM_001257168|ELK1	3.0	-1.0	1	21	314	334	UUGACAGAAGAUAGAGAGCAC	.:::::.:.::::::::.	AACUUCUCUGUUUUCUGUCAG	Cleavage		1
Bju-miR157g	NM_014219|KIR2DL2	3.0	-1.0	1	21	415	435	UUGACAGAAGAUAGAGAGCAC	:::.:: .::::::::::.	UAGCUUUCAGUCUUCUGUCAG	Cleavage		1
Bju-miR157g	NM_014218|KIR2DL1	3.0	-1.0	1	21	415	435	UUGACAGAAGAUAGAGAGCAC	:::.:: .::::::::::.	UAGCUUUCAGUCUUCUGUCAG	Cleavage		1
Bju-miR157g	NM_018223|CHFR	3.0	-1.0	1	21	1012	1032	UUGACAGAAGAUAGAGAGCAC	:.:.:.::::::.:::..:	AAGUUUUUUAUCUUUUGUUGA	Cleavage		1
Bju-miR157g	NM_080652|TMEM41A	3.0	-1.0	1	21	771	791	UUGACAGAAGAUAGAGAGCAC	:::::. :::::::::.:.	CCGCUCUUCAUCUUCUGUUAG	Cleavage		1
Bju-miR157g	NM_014970|KIFAP3	3.0	-1.0	1	21	152	172	UUGACAGAAGAUAGAGAGCAC	: ::::.::::::::.::	AGCCCCUCUGUCUUCUGUUAA	Cleavage		1
Bju-miR157g	NM_014399|TSPAN13	3.0	-1.0	1	21	947	967	UUGACAGAAGAUAGAGAGCAC	::::: ::: ::::::.::	UGGCUCUGUAUAUUCUGUUAA	Translation		1
Bju-miR157g	NM_001112741|KCNC1	3.0	-1.0	1	21	360	380	UUGACAGAAGAUAGAGAGCAC	:: ::::::.:::: ::::	AAGCCCUCUAUUUUCUUUCAA	Cleavage		1
Bju-miR157g	NM_017850|C1orf109	3.0	-1.0	1	21	401	421	UUGACAGAAGAUAGAGAGCAC	:.:.: :.::::.::::::	UGGUUUUGUGUCUUUUGUCAA	Cleavage		1
Bju-miR157g	NM_015221|DNMBP	3.0	-1.0	1	21	672	692	UUGACAGAAGAUAGAGAGCAC	: :::.:::.::::::..:	AGGGUCUUUAUUUUCUGUUGA	Cleavage		1
Bju-miR157g	NM_001981|EPS15	3.0	-1.0	1	21	1924	1944	UUGACAGAAGAUAGAGAGCAC	: :.:.::::::.:::.::	UAGAUUUUUAUCUUUUGUUAA	Cleavage		1
Bju-miR157g	NM_001267706|CD274	3.5	-1.0	1	21	2008	2028	UUGACAGAAGAUAGAGAGCAC	::.:.:::. .:::::::::	UUGUUUUCUGCUUUCUGUCAA	Translation		1
Bju-miR157g	NM_000599|IGFBP5	3.5	-1.0	1	21	4588	4608	UUGACAGAAGAUAGAGAGCAC	:: :::.:.::::.:::::	UUGAUCUUUGUCUUUUGUCAU	Cleavage		2
Bju-miR157g	NM_183065|TMEM107	3.5	-1.0	1	21	968	988	UUGACAGAAGAUAGAGAGCAC	: :::::.:.:.::.::::.	GGGCUCUUUGUUUUUUGUCGU	Cleavage		1
Bju-miR157g	NM_006425|SLU7	3.5	-1.0	1	21	1594	1614	UUGACAGAAGAUAGAGAGCAC	::. .:.::::::.:::.::	UUGUAUUUUAUCUUUUGUUAA	Cleavage		1
Bju-miR157g	NM_021809|TGIF2	3.5	-1.0	1	21	2467	2487	UUGACAGAAGAUAGAGAGCAC	.:.:.:.::::.::::::	AACUUUUUUGUCUUUUGUCAA	Cleavage		1
Bju-miR157g	NM_000268|NF2	3.5	-1.0	1	21	3470	3490	UUGACAGAAGAUAGAGAGCAC	:::::: :.::.::::::	UCCCUCUCUUUUUUUUGUCAA	Cleavage		1
Bju-miR157g	NM_181828|NF2	3.5	-1.0	1	21	3530	3550	UUGACAGAAGAUAGAGAGCAC	:::::: :.::.::::::	UCCCUCUCUUUUUUUUGUCAA	Cleavage		1
Bju-miR157g	NM_181832|NF2	3.5	-1.0	1	21	3545	3565	UUGACAGAAGAUAGAGAGCAC	:::::: :.::.::::::	UCCCUCUCUUUUUUUUGUCAA	Cleavage		1
Bju-miR157g	NM_032012|TMEM245	3.5	-1.0	1	21	4024	4044	UUGACAGAAGAUAGAGAGCAC	: :.:::.: :.::::::::.	GAGUUCUUUUUUUUCUGUCAG	Cleavage		1
Bju-miR157g	NM_015571|SENP6	3.5	-1.0	1	21	236	256	UUGACAGAAGAUAGAGAGCAC	::.: : :::.::::::.::	UUGUUAUGUAUUUUCUGUUAA	Cleavage		1
Bju-miR157g	NM_014048|MKL2	3.5	-1.0	1	21	1106	1126	UUGACAGAAGAUAGAGAGCAC	:: :::: ::::::::::	UGGCCCUCUUUCUUCUGUCAC	Cleavage		1
Bju-miR157g	NM_015046|SETX	3.5	-1.0	1	21	2380	2400	UUGACAGAAGAUAGAGAGCAC	:.:: ::.:::::: ::::	AAGUUCCCUGUCUUCUUUCAA	Cleavage		2
Bju-miR157g	NM_001199880|EGR3	3.5	-1.0	1	21	1028	1048	UUGACAGAAGAUAGAGAGCAC	:::.: :.:::::: ::::	CAGCUUUGUGUCUUCUCUCAA	Cleavage		1
Bju-miR157g	NM_001201477|NETO2	4.0	-1.0	1	21	1545	1565	UUGACAGAAGAUAGAGAGCAC	::.:.::::: ::.:::.:.	UUGUUUUCUAUAUUUUGUUAG	Translation		1
Bju-miR157g	NM_025164|SIK3	4.0	-1.0	1	21	232	252	UUGACAGAAGAUAGAGAGCAC	::.:::: :::::.::: ::	AUGUUCUCCAUCUUUUGUGAA	Cleavage		1
Bju-miR157g	NM_005737|ARL4C	4.0	-1.0	1	21	2044	2064	UUGACAGAAGAUAGAGAGCAC	::::.:.: ::::.::::..	CUGCUUUUUCUCUUUUGUCGG	Cleavage		1
Bju-miR157g	NM_001025247|TAF5L	4.0	-1.0	1	21	1242	1262	UUGACAGAAGAUAGAGAGCAC	::::.:: ::.:::::: ::	UUGCUUUCGAUUUUCUGUAAA	Cleavage		1
Bju-miR157g	NM_001193388|UNKL	4.0	-1.0	1	21	429	449	UUGACAGAAGAUAGAGAGCAC	::::.:::.:.::.: :.::	CUGCUUUCUGUUUUUUUUUAA	Cleavage		1
Bju-miR157g	NM_000261|MYOC	4.0	-1.0	1	21	204	224	UUGACAGAAGAUAGAGAGCAC	::.::::::::::::.	AUAUCCUUUAUCUUCUGUCAG	Cleavage		1
Bju-miR157g	NM_001145006|MUC7	4.0	-1.0	1	21	1029	1049	UUGACAGAAGAUAGAGAGCAC	:.:.::::::::::::	GGCAUUUUUAUCUUCUGUCAC	Cleavage		1
Bju-miR157g	NM_004671|PIAS2	4.0	-1.0	1	21	2238	2258	UUGACAGAAGAUAGAGAGCAC	: .:.:::::.:::::: ::	UUUUUUUCUAUUUUCUGUGAA	Cleavage		1
Bju-miR157g	NM_015691|WWC3	4.0	-1.0	1	21	2875	2895	UUGACAGAAGAUAGAGAGCAC	::::.:.:.::.:::::	CAUCUCUUUGUUUUUUGUCAC	Cleavage		1
Bju-miR157g	NM_001168280|WWTR1	4.0	-1.0	1	21	2277	2297	UUGACAGAAGAUAGAGAGCAC	: ::.:.:.::::.:::.:.	UUUCUUUUUGUCUUUUGUUAG	Cleavage		1
Bju-miR157g	NM_033637|BTRC	4.0	-1.0	1	21	231	251	UUGACAGAAGAUAGAGAGCAC	::. .::::::::.::: ::	AUGUCUUCUAUCUUUUGUGAA	Cleavage		1
Bju-miR157g	NM_018718|CEP41	4.0	-1.0	1	21	4222	4242	UUGACAGAAGAUAGAGAGCAC	:::: .:::::::::::	AAGCUCGUUAUCUUCUGUCCC	Cleavage		1
Bju-miR157g	NM_002387|MCC	4.0	-1.0	1	21	1644	1664	UUGACAGAAGAUAGAGAGCAC	::.:: ::. .:::::::::	AUGUUCACUGGUUUCUGUCAA	Translation		1
Bju-miR157g	NM_001145819|SOX6	4.0	-1.0	1	21	972	992	UUGACAGAAGAUAGAGAGCAC	:::: :.:::.::.: ::::	UUGCUAUUUAUUUUUUUUCAA	Cleavage		1
Bju-miR157g	NM_006933|SLC5A3	4.0	-1.0	1	21	4740	4760	UUGACAGAAGAUAGAGAGCAC	:::.: :::::::::::	CAAAUCUUUUUCUUCUGUCAA	Cleavage		1
Bju-miR157g	NM_001204267|GABRA4	4.0	-1.0	1	21	5422	5442	UUGACAGAAGAUAGAGAGCAC	: .:::.:: :::.::::::	AUUUUCUUUAACUUUUGUCAA	Translation		1
Bju-miR157g	NM_000851|GSTM5	4.0	-1.0	1	21	476	496	UUGACAGAAGAUAGAGAGCAC	:.:.:.:.::::::::..	UGGUUUUUUGUCUUCUGUUGU	Cleavage		1
Bju-miR157g	NM_031461|CRISPLD1	4.0	-1.0	1	21	710	730	UUGACAGAAGAUAGAGAGCAC	: :::.::::: : ::::.::	GAGCUUUCUAUGUACUGUUAA	Translation		1
Bju-miR157g	NM_004236|COPS2	4.0	-1.0	1	21	2222	2242	UUGACAGAAGAUAGAGAGCAC	: :.:::.: :.::::::.:.	GCGUUCUUUUUUUUCUGUUAG	Cleavage		1
Bju-miR157g	NM_005570|LMAN1	4.0	-1.0	1	21	3140	3160	UUGACAGAAGAUAGAGAGCAC	: :.:.:::::: :::::::	GGGUUUUCUAUCCACUGUCAA	Cleavage		1
Bju-miR157g	NM_152756|RICTOR	4.0	-1.0	1	21	286	306	UUGACAGAAGAUAGAGAGCAC	:.:.:::::.:::: :::	AGGUUUUCUAUUUUCUUUCAU	Cleavage		1
Bju-miR157g	NM_001029870|SOWAHB	4.0	-1.0	1	21	411	431	UUGACAGAAGAUAGAGAGCAC	:::::::. :::::::. :	UAGCUCUCUGGCUUCUGUUCA	Translation		1
Bju-miR157g	NM_001012761|RGMB	4.0	-1.0	1	21	17	37	UUGACAGAAGAUAGAGAGCAC	:.:.:.:::.::.:::: :	UGGUUUUUUAUUUUUUGUCUA	Cleavage		1
Bju-miR157g	NM_020772|NUFIP2	4.0	-1.0	1	21	261	281	UUGACAGAAGAUAGAGAGCAC	:.:.:.: ::::::::.:.	AGGUUUUUUUUCUUCUGUUAG	Cleavage		1
Bju-miR157g	NM_178824|WDR49	4.0	-1.0	1	21	136	156	UUGACAGAAGAUAGAGAGCAC	: .: :::::: ::::::::	CUUUUAUCUAUCAUCUGUCAA	Cleavage		1
Bju-miR157g	NM_004230|S1PR2	4.0	-1.0	1	21	1501	1521	UUGACAGAAGAUAGAGAGCAC	: :::: :.:::::: ::::	CUUCUCUGUGUCUUCUUUCAA	Cleavage		1
Bju-miR157g	NM_001017930|DCAF8L1	4.5	-1.0	1	21	95	115	UUGACAGAAGAUAGAGAGCAC	::::.:.:.::::::::.	UUGCUUUUUGUCUUCUGUUUU	Cleavage		1
Bju-miR157g	NM_033087|ALG2	4.5	-1.0	1	21	432	452	UUGACAGAAGAUAGAGAGCAC	:::.:: ::.:: :::::.:.	GUGUUCACUGUCAUCUGUUAG	Cleavage		1
Bju-miR157g	NM_153346|BEND2	4.5	-1.0	1	21	1877	1897	UUGACAGAAGAUAGAGAGCAC	:::.:.: :::.:: :::.::	GUGUUUUGUAUUUUAUGUUAA	Cleavage		1
Bju-miR157g	NM_007325|GRIA3	4.5	-1.0	1	21	573	593	UUGACAGAAGAUAGAGAGCAC	:::: ::::::.: :: ::::	GUGCACUCUAUUUCCUUUCAA	Cleavage		1
Bju-miR157g	NM_001040000|MLLT4	4.5	-1.0	1	21	2291	2311	UUGACAGAAGAUAGAGAGCAC	::::::: : :::.::::::	GUGCUCUAAAACUUUUGUCAA	Translation		1
Bju-miR157g	NM_016396|CTDSPL2	4.5	-1.0	1	21	1954	1974	UUGACAGAAGAUAGAGAGCAC	:::: :.:.:::::::::	AUGCUGUUUGUCUUCUGUCUU	Cleavage		1
Bju-miR157g	NM_001143757|LRRC27	4.5	-1.0	1	21	1020	1040	UUGACAGAAGAUAGAGAGCAC	:::: :.:.:::::::::	UUGCUGUUUGUCUUCUGUCUC	Cleavage		1
Bju-miR157g	NM_000611|CD59	4.5	-1.0	1	21	1461	1481	UUGACAGAAGAUAGAGAGCAC	::::::: :.:. :::::.:.	GUGCUCUGUGUUCUCUGUUAG	Cleavage		1
Bju-miR157g	NM_001174068|SYTL4	4.5	-1.0	1	21	327	347	UUGACAGAAGAUAGAGAGCAC	::.:.:::::::::::	CAACUUUUUAUCUUCUGUCUU	Cleavage		1
Bju-miR157g	NM_001040151|SCN3B	4.5	-1.0	1	21	2981	3001	UUGACAGAAGAUAGAGAGCAC	::.:::: ::::::: :::	AUGUUCUCCAUCUUCUCUCAC	Cleavage		1
Bju-miR157g	NM_001128933|SYNPO2	4.5	-1.0	1	21	1602	1622	UUGACAGAAGAUAGAGAGCAC	::::::.: ::: ::::::	CUGCUCUUUUUCUGCUGUCAC	Cleavage		1
Bju-miR157g	NM_001168338|PLG	4.5	-1.0	1	21	448	468	UUGACAGAAGAUAGAGAGCAC	::::.:::::.::.: :...	UUGCUUUCUAUUUUUUCUUGG	Cleavage		1
Bju-miR157g	NM_014940|MON1B	4.5	-1.0	1	21	44	64	UUGACAGAAGAUAGAGAGCAC	::.:.:.:: :::::::: :	UUGUUUUUUACCUUCUGUCUA	Translation		1
Bju-miR157g	NM_001164616|FZD6	4.5	-1.0	1	21	1159	1179	UUGACAGAAGAUAGAGAGCAC	::::.:. ::.:::: ::::	AUGCUUUUGAUUUUCUCUCAA	Cleavage		1
Bju-miR157g	NM_001277093|ZNF550	4.5	-1.0	1	21	1101	1121	UUGACAGAAGAUAGAGAGCAC	::.:.:. :::::::::::	UUGUUUUUCCUCUUCUGUCAA	Cleavage		1
Bju-miR157g	NM_001277092|ZNF550	4.5	-1.0	1	21	1663	1683	UUGACAGAAGAUAGAGAGCAC	::.:.:. :::::::::::	UUGUUUUUCCUCUUCUGUCAA	Cleavage		1
Bju-miR157g	NM_001277091|ZNF550	4.5	-1.0	1	21	2010	2030	UUGACAGAAGAUAGAGAGCAC	::.:.:. :::::::::::	UUGUUUUUCCUCUUCUGUCAA	Cleavage		1
Bju-miR157g	NM_002665|PLGLB2	4.5	-1.0	1	21	567	587	UUGACAGAAGAUAGAGAGCAC	::::.:::::.::.: :...	UUGCUUUCUAUUUUUUCUUGG	Cleavage		1
Bju-miR157g	NM_001277090|ZNF550	4.5	-1.0	1	21	2596	2616	UUGACAGAAGAUAGAGAGCAC	::.:.:. :::::::::::	UUGUUUUUCCUCUUCUGUCAA	Cleavage		1
Bju-miR157g	NM_012081|ELL2	4.5	-1.0	1	21	883	903	UUGACAGAAGAUAGAGAGCAC	::.:.:.: :::::: ::::	UUGUUUUUUUUCUUCUAUCAA	Cleavage		1
Bju-miR157g	NM_181787|DPY19L4	4.5	-1.0	1	21	1385	1405	UUGACAGAAGAUAGAGAGCAC	:: :::.:::.::::::.:	GUUGUCUUUAUUUUCUGUUAU	Cleavage		2
Bju-miR157g	NM_181787|DPY19L4	4.5	-1.0	1	21	1321	1341	UUGACAGAAGAUAGAGAGCAC	:::.:::.::::::.:	AUUGUCUUUAUUUUCUGUUAU	Cleavage		2
Bju-miR157g	NM_000294|PHKG2	4.5	-1.0	1	21	1273	1293	UUGACAGAAGAUAGAGAGCAC	::.:::.:.:.::.: :.::	CUGUUCUUUGUUUUUUUUUAA	Cleavage		1
Bju-miR157g	NM_001684|ATP2B4	4.5	-1.0	1	21	555	575	UUGACAGAAGAUAGAGAGCAC	:.:::.:.::::.::::	AAGUUCUUUGUCUUUUGUCUU	Cleavage		1
Bju-miR157g	NM_001098512|PRKG1	4.5	-1.0	1	21	3632	3652	UUGACAGAAGAUAGAGAGCAC	::.::::: .::::::.::	UUGUUCUCUUAUUUCUGUUAA	Translation		1
Bju-miR157g	NM_001001396|ATP2B4	4.5	-1.0	1	21	838	858	UUGACAGAAGAUAGAGAGCAC	:.:::.:.::::.::::	AAGUUCUUUGUCUUUUGUCUU	Cleavage		1
Bju-miR157g	NM_001142386|PDK3	4.5	-1.0	1	21	4083	4103	UUGACAGAAGAUAGAGAGCAC	:::::::.:: ::::::	UGGCUCUCUGUCAUCUGUCCU	Cleavage		1
Bju-miR157g	NM_001126103|RACGAP1	4.5	-1.0	1	21	958	978	UUGACAGAAGAUAGAGAGCAC	::: ::.: ::::::::.::	GUGAGCUUUUUCUUCUGUUAA	Cleavage		1
Bju-miR157g	NM_198935|SS18L1	4.5	-1.0	1	21	2547	2567	UUGACAGAAGAUAGAGAGCAC	.::::::::::::::	CAUUAUUCUAUCUUCUGUCAU	Cleavage		1
Bju-miR157g	NM_207318|FAM199X	4.5	-1.0	1	21	3310	3330	UUGACAGAAGAUAGAGAGCAC	::: ::::: .::.::::::	GUGAACUCUAGUUUUUGUCAA	Translation		1
Bju-miR157g	NM_004032|DDO	4.5	-1.0	1	21	338	358	UUGACAGAAGAUAGAGAGCAC	::::::.::.:::.::	UAAAGCUCUAUUUUUUGUUAA	Cleavage		1
Bju-miR157g	NM_025264|THUMPD2	4.5	-1.0	1	21	225	245	UUGACAGAAGAUAGAGAGCAC	.:.::::::::::::.	UUAAGUUUUAUCUUCUGUCAG	Cleavage		1
Bju-miR157g	NM_001005283|OR9Q2	4.5	-1.0	1	21	39	59	UUGACAGAAGAUAGAGAGCAC	: .:.:::.::::.: ::::	AUCUUUUCUGUCUUUUCUCAA	Cleavage		1
Bju-miR157g	NM_001163079|CECR6	4.5	-1.0	1	21	50	70	UUGACAGAAGAUAGAGAGCAC	::. .:::: :::::::::	UUGUCUUCUACCUUCUGUCAC	Translation		1
Bju-miR157g	NM_022465|IKZF4	4.5	-1.0	1	21	212	232	UUGACAGAAGAUAGAGAGCAC	: ::.:.:::::::: :::	UUCCUUUUUAUCUUCUCUCAU	Cleavage		1
Bju-miR157g	NM_005337|NCKAP1L	4.5	-1.0	1	21	283	303	UUGACAGAAGAUAGAGAGCAC	: .:.::::::::::: ..:	AUAUUUUCUAUCUUCUGGUGA	Cleavage		1
Bju-miR157g	NM_004036|ADCY3	4.5	-1.0	1	21	615	635	UUGACAGAAGAUAGAGAGCAC	: .:.:. :::::::::.::	AUAUUUUUAAUCUUCUGUUAA	Cleavage		1
Bju-miR157g	NM_001080521|RASSF10	4.5	-1.0	1	21	590	610	UUGACAGAAGAUAGAGAGCAC	::. .:.:::.:::: ::::	UUGUCUUUUAUUUUCUUUCAA	Cleavage		1
Bju-miR157g	NM_024784|ZBTB3	4.5	-1.0	1	21	352	372	UUGACAGAAGAUAGAGAGCAC	:: :::: :::::::: ::.	AUGGUCUCGAUCUUCUGACAG	Cleavage		1
Bju-miR157g	NM_001080414|CCDC88C	4.5	-1.0	1	21	1048	1068	UUGACAGAAGAUAGAGAGCAC	::::.: :.::::. ::::.	CUGCUUUGUGUCUUUGGUCAG	Cleavage		1
Bju-miR157g	NM_014358|CLEC4E	4.5	-1.0	1	21	378	398	UUGACAGAAGAUAGAGAGCAC	: ::.:::: :::::: :::	CUUCUUUCUAGCUUCUGACAA	Translation		1
Bju-miR157g	NM_003825|SNAP23	4.5	-1.0	1	21	147	167	UUGACAGAAGAUAGAGAGCAC	: .:.:.:.:.::::::..:	UUCUUUUUUGUUUUCUGUUGA	Cleavage		1
Bju-miR157g	NM_018325|C9orf72	4.5	-1.0	1	21	373	393	UUGACAGAAGAUAGAGAGCAC	::.::::::::.:: ::	UGACUUUCUAUCUUUUGGCAU	Cleavage		1
Bju-miR157g	NM_000599|IGFBP5	5.0	-1.0	1	21	3877	3897	UUGACAGAAGAUAGAGAGCAC	::.:.:::.:::: :.:.	CCACUUUUUAUUUUCUCUUAG	Cleavage		2
Bju-miR157g	NM_031432|UCK1	5.0	-1.0	1	21	487	507	UUGACAGAAGAUAGAGAGCAC	::.:.:::.:.::::::.	AUGUUUUCUGUUUUCUGUUUC	Cleavage		1
Bju-miR157g	NM_001135954|UCK1	5.0	-1.0	1	21	620	640	UUGACAGAAGAUAGAGAGCAC	::.:.:::.:.::::::.	AUGUUUUCUGUUUUCUGUUUC	Cleavage		1
Bju-miR157g	NM_002185|IL7R	5.0	-1.0	1	21	2104	2124	UUGACAGAAGAUAGAGAGCAC	:::.:::.:: :::.::: .:	GUGUUCUUUACCUUUUGUAGA	Translation		1
Bju-miR157g	NM_018235|CNDP2	5.0	-1.0	1	21	807	827	UUGACAGAAGAUAGAGAGCAC	::::.:::. ::::::::	AUGCUUUCUGCCUUCUGUCUC	Translation		1
Bju-miR157g	NM_014873|LPGAT1	5.0	-1.0	1	21	2603	2623	UUGACAGAAGAUAGAGAGCAC	::.::::: ::::::::.	AUGUUCUCUCUCUUCUGUUUG	Cleavage		1
Bju-miR157g	NM_032352|BRMS1L	5.0	-1.0	1	21	1126	1146	UUGACAGAAGAUAGAGAGCAC	:::: ::.:: .::::::.:	GUGCACUUUAAUUUCUGUUAC	Translation		1
Bju-miR157g	NM_014372|RNF11	5.0	-1.0	1	21	42	62	UUGACAGAAGAUAGAGAGCAC	::: :.:. :::::.:::::	GUGGUUUUGAUCUUUUGUCAC	Cleavage		1
Bju-miR157g	NM_006217|SERPINI2	5.0	-1.0	1	21	79	99	UUGACAGAAGAUAGAGAGCAC	:::::: :::::: ::::	UUGCUCUAUAUCUUAUGUCUU	Cleavage		1
Bju-miR157g	NM_144625|WDR64	5.0	-1.0	1	21	212	232	UUGACAGAAGAUAGAGAGCAC	:::.:. .:::.: ::::::.	GUGUUUCUUAUUUACUGUCAG	Cleavage		1
Bju-miR157g	NM_032861|SERAC1	5.0	-1.0	1	21	50	70	UUGACAGAAGAUAGAGAGCAC	:::.::: : :::::: :.::	GUGUUCUGUUUCUUCUUUUAA	Cleavage		1
Bju-miR157g	NM_001008801|ZNF468	5.0	-1.0	1	21	1669	1689	UUGACAGAAGAUAGAGAGCAC	:: ::::::::::::: :	AUGGUCUCUAUCUUCUGACUU	Cleavage		1
Bju-miR157g	NM_178313|SPTBN1	5.0	-1.0	1	21	1351	1371	UUGACAGAAGAUAGAGAGCAC	:: .:.:.: ::::.:::::.	GUCUUUUUUUUCUUUUGUCAG	Cleavage		2
Bju-miR157g	NM_178313|SPTBN1	5.0	-1.0	1	20	1	20	UUGACAGAAGAUAGAGAGCA	:.:: ::: : :.::::::	AGUUCACUACCAUUUGUCAA	Translation		2
Bju-miR157g	NM_001206557|KIAA1432	5.0	-1.0	1	21	399	419	UUGACAGAAGAUAGAGAGCAC	:::::. :::: :::::::.	GUGCUUGCUAUAGUCUGUCAG	Translation		1
Bju-miR157g	NM_005746|NAMPT	5.0	-1.0	1	21	2065	2085	UUGACAGAAGAUAGAGAGCAC	:: .:::::.: :::::: ::	GUAUUCUCUGUGUUCUGUGAA	Translation		1
Bju-miR157g	NM_016157|TRO	5.0	-1.0	1	21	35	55	UUGACAGAAGAUAGAGAGCAC	::::.:::.: : ::::::	UUGCUUUCUGUGUGCUGUCAU	Translation		1
Bju-miR157g	NM_001105193|AMER3	5.0	-1.0	1	21	66	86	UUGACAGAAGAUAGAGAGCAC	::::::::::.::::	CAAAUCUCUAUCUUUUGUCCC	Cleavage		1
Bju-miR157g	NM_001277120|ZNF468	5.0	-1.0	1	21	2972	2992	UUGACAGAAGAUAGAGAGCAC	:: ::::::::::::: :	AUGGUCUCUAUCUUCUGACUU	Cleavage		1
Bju-miR157g	NM_207333|ZNF320	5.0	-1.0	1	21	444	464	UUGACAGAAGAUAGAGAGCAC	:: :::: ::::::::::	AUGGUCUCGAUCUUCUGUCCU	Cleavage		1
Bju-miR157g	NM_007249|KLF12	5.0	-1.0	1	21	2031	2051	UUGACAGAAGAUAGAGAGCAC	::::::: :::. :::: ::.	GUGCUCUAUAUUGUCUGCCAG	Cleavage		1
Bju-miR157g	NM_001039705|TRO	5.0	-1.0	1	21	181	201	UUGACAGAAGAUAGAGAGCAC	::::.:::.: : ::::::	UUGCUUUCUGUGUGCUGUCAU	Translation		1
Bju-miR157g	NM_001007793|BUB3	5.0	-1.0	1	21	93	113	UUGACAGAAGAUAGAGAGCAC	.:::::.:.:::::::	GAUUUCUCUGUUUUCUGUCUU	Cleavage		1
Bju-miR157g	NM_018079|SRBD1	5.0	-1.0	1	21	258	278	UUGACAGAAGAUAGAGAGCAC	::.:.:.:::.::.::: :	UUGUUUUUUAUUUUUUGUAAU	Cleavage		1
Bju-miR157g	NM_001838|CCR7	5.0	-1.0	1	21	812	832	UUGACAGAAGAUAGAGAGCAC	::.:::.:.:. :.:::::	UUGUUCUUUGUUCUUUGUCAC	Cleavage		1
Bju-miR157g	NM_001193536|DOCK8	5.0	-1.0	1	21	753	773	UUGACAGAAGAUAGAGAGCAC	::::.:.: :::: :::::	UUGCUUUUUUUCUUAUGUCAC	Cleavage		1
Bju-miR157g	NM_004725|BUB3	5.0	-1.0	1	21	1314	1334	UUGACAGAAGAUAGAGAGCAC	.:::::.:.:::::::	GAUUUCUCUGUUUUCUGUCUU	Cleavage		1
Bju-miR157g	NM_015233|MTUS2	5.0	-1.0	1	21	2255	2275	UUGACAGAAGAUAGAGAGCAC	::.:.:.: ::::.:::.:	UUGUUUUUUUUCUUUUGUUAC	Cleavage		1
Bju-miR157g	NM_015046|SETX	5.0	-1.0	1	21	154	174	UUGACAGAAGAUAGAGAGCAC	: .:: :::.::::::::	AUCUUCAGUAUUUUCUGUCAU	Cleavage		2
Bju-miR157g	NM_001145306|CDK6	5.0	-1.0	1	21	4627	4647	UUGACAGAAGAUAGAGAGCAC	:::::::::::::: :	GGUCUCUCUAUCUUCUGACCU	Cleavage		1
Bju-miR157g	NM_173588|IGSF22	5.0	-1.0	1	21	89	109	UUGACAGAAGAUAGAGAGCAC	::::::::. . :.:::.::	UUGCUCUCUGGUGUUUGUUAA	Translation		1
Bju-miR157g	NM_001185108|CD1E	5.0	-1.0	1	21	334	354	UUGACAGAAGAUAGAGAGCAC	::::::.: :.::.: :.::	UUGCUCUUUUUUUUUUUUUAA	Cleavage		1
Bju-miR157g	NM_001142432|MORF4L2	5.0	-1.0	1	21	472	492	UUGACAGAAGAUAGAGAGCAC	:: .::::::::. ::::	AGGCAUUCUAUCUUUGCUCAA	Cleavage		1
Bju-miR157g	NM_001018008|TPM1	5.0	-1.0	1	21	304	324	UUGACAGAAGAUAGAGAGCAC	::.:.:::::.: ::: ::.	AUGUUUUCUAUUUCCUGACAG	Cleavage		1
Bju-miR157g	NM_001042587|CD1E	5.0	-1.0	1	21	524	544	UUGACAGAAGAUAGAGAGCAC	::::::.: :.::.: :.::	UUGCUCUUUUUUUUUUUUUAA	Cleavage		1
Bju-miR157g	NM_005839|SRRM1	5.0	-1.0	1	21	689	709	UUGACAGAAGAUAGAGAGCAC	::.:.:.: ::::.::: ::	UUGUUUUUUUUCUUUUGUAAA	Cleavage		1
Bju-miR157g	NM_130782|RGS18	5.0	-1.0	1	21	435	455	UUGACAGAAGAUAGAGAGCAC	::.::::: :.::.:: .::	AUGUUCUCUUUUUUUUGGUAA	Cleavage		1
Bju-miR157g	NM_001163474|ZNF746	5.0	-1.0	1	21	253	273	UUGACAGAAGAUAGAGAGCAC	::.:.:.:.:.::.: :.::	UUGUUUUUUGUUUUUUUUUAA	Cleavage		1
Bju-miR157g	NM_017772|TBC1D22B	5.0	-1.0	1	21	348	368	UUGACAGAAGAUAGAGAGCAC	::::.:.: :.::.::: ::	UUGCUUUUUUUUUUUUGUGAA	Cleavage		1
Bju-miR157g	NM_013238|DNAJC15	5.0	-1.0	1	21	161	181	UUGACAGAAGAUAGAGAGCAC	::::.:.:::. ::: :.::	UUGCUUUUUAUUAUCUUUUAA	Cleavage		1
Bju-miR157g	NM_017684|VPS13C	5.0	-1.0	1	21	841	861	UUGACAGAAGAUAGAGAGCAC	::.:.:::::.:::: :. :	AUGUUUUCUAUUUUCUUUUCA	Cleavage		1
Bju-miR157g	NM_001199876|SERF2	5.0	-1.0	1	21	476	496	UUGACAGAAGAUAGAGAGCAC	:: : ::.: ::::::::::	GUUCACUUUCUCUUCUGUCAU	Cleavage		1
Bju-miR157g	NM_015635|GAPVD1	5.0	-1.0	1	21	1419	1439	UUGACAGAAGAUAGAGAGCAC	:::::::.:. ::::::	AGGCUCUCUGUUGUCUGUCUC	Cleavage		1
Bju-miR157g	NM_001199878|SERF2	5.0	-1.0	1	21	675	695	UUGACAGAAGAUAGAGAGCAC	:: : ::.: ::::::::::	GUUCACUUUCUCUUCUGUCAU	Cleavage		1
Bju-miR157g	NM_012420|IFIT5	5.0	-1.0	1	21	706	726	UUGACAGAAGAUAGAGAGCAC	::.::::: :.::.: :.::	UUGUUCUCUUUUUUUUUUUAA	Cleavage		1
Bju-miR157g	NM_003326|TNFSF4	5.0	-1.0	1	21	1498	1518	UUGACAGAAGAUAGAGAGCAC	::.:.:::::.: :: :.::	CUGUUUUCUAUUUCCUCUUAA	Cleavage		1

## Sheet: Bju-miR157h
miRNA_Acc.	Target_Acc.	Expectation	UPE$	miRNA_start	miRNA_end	Target_start	Target_end	miRNA_aligned_fragment	alignment	Target_aligned_fragment	Inhibition	Target_Desc.	Multiplicity
Bju-miR157h	NM_001031848|SERPINB8	1.5	-1.0	1	21	220	240	UUGACAGAAGAUAGAGAGCAC	::::::.:.::::.::::::	AUGCUCUUUGUCUUUUGUCAA	Cleavage		1
Bju-miR157h	NM_007021|C10orf10	2.0	-1.0	1	21	1049	1069	UUGACAGAAGAUAGAGAGCAC	::.:.:::.::::::::.::	AUGUUUUCUGUCUUCUGUUAA	Cleavage		1
Bju-miR157h	NM_016390|C9orf114	3.0	-1.0	1	21	517	537	UUGACAGAAGAUAGAGAGCAC	::. ::::: ::::::::::	CUGUCCUCUAACUUCUGUCAA	Translation		1
Bju-miR157h	NM_001114123|ELK1	3.0	-1.0	1	21	193	213	UUGACAGAAGAUAGAGAGCAC	.:::::.:.::::::::.	AACUUCUCUGUUUUCUGUCAG	Cleavage		1
Bju-miR157h	NM_001257168|ELK1	3.0	-1.0	1	21	314	334	UUGACAGAAGAUAGAGAGCAC	.:::::.:.::::::::.	AACUUCUCUGUUUUCUGUCAG	Cleavage		1
Bju-miR157h	NM_014219|KIR2DL2	3.0	-1.0	1	21	415	435	UUGACAGAAGAUAGAGAGCAC	:::.:: .::::::::::.	UAGCUUUCAGUCUUCUGUCAG	Cleavage		1
Bju-miR157h	NM_014218|KIR2DL1	3.0	-1.0	1	21	415	435	UUGACAGAAGAUAGAGAGCAC	:::.:: .::::::::::.	UAGCUUUCAGUCUUCUGUCAG	Cleavage		1
Bju-miR157h	NM_018223|CHFR	3.0	-1.0	1	21	1012	1032	UUGACAGAAGAUAGAGAGCAC	:.:.:.::::::.:::..:	AAGUUUUUUAUCUUUUGUUGA	Cleavage		1
Bju-miR157h	NM_080652|TMEM41A	3.0	-1.0	1	21	771	791	UUGACAGAAGAUAGAGAGCAC	:::::. :::::::::.:.	CCGCUCUUCAUCUUCUGUUAG	Cleavage		1
Bju-miR157h	NM_014970|KIFAP3	3.0	-1.0	1	21	152	172	UUGACAGAAGAUAGAGAGCAC	: ::::.::::::::.::	AGCCCCUCUGUCUUCUGUUAA	Cleavage		1
Bju-miR157h	NM_014399|TSPAN13	3.0	-1.0	1	21	947	967	UUGACAGAAGAUAGAGAGCAC	::::: ::: ::::::.::	UGGCUCUGUAUAUUCUGUUAA	Translation		1
Bju-miR157h	NM_001112741|KCNC1	3.0	-1.0	1	21	360	380	UUGACAGAAGAUAGAGAGCAC	:: ::::::.:::: ::::	AAGCCCUCUAUUUUCUUUCAA	Cleavage		1
Bju-miR157h	NM_017850|C1orf109	3.0	-1.0	1	21	401	421	UUGACAGAAGAUAGAGAGCAC	:.:.: :.::::.::::::	UGGUUUUGUGUCUUUUGUCAA	Cleavage		1
Bju-miR157h	NM_015221|DNMBP	3.0	-1.0	1	21	672	692	UUGACAGAAGAUAGAGAGCAC	: :::.:::.::::::..:	AGGGUCUUUAUUUUCUGUUGA	Cleavage		1
Bju-miR157h	NM_001981|EPS15	3.0	-1.0	1	21	1924	1944	UUGACAGAAGAUAGAGAGCAC	: :.:.::::::.:::.::	UAGAUUUUUAUCUUUUGUUAA	Cleavage		1
Bju-miR157h	NM_001267706|CD274	3.5	-1.0	1	21	2008	2028	UUGACAGAAGAUAGAGAGCAC	::.:.:::. .:::::::::	UUGUUUUCUGCUUUCUGUCAA	Translation		1
Bju-miR157h	NM_000599|IGFBP5	3.5	-1.0	1	21	4588	4608	UUGACAGAAGAUAGAGAGCAC	:: :::.:.::::.:::::	UUGAUCUUUGUCUUUUGUCAU	Cleavage		2
Bju-miR157h	NM_183065|TMEM107	3.5	-1.0	1	21	968	988	UUGACAGAAGAUAGAGAGCAC	: :::::.:.:.::.::::.	GGGCUCUUUGUUUUUUGUCGU	Cleavage		1
Bju-miR157h	NM_006425|SLU7	3.5	-1.0	1	21	1594	1614	UUGACAGAAGAUAGAGAGCAC	::. .:.::::::.:::.::	UUGUAUUUUAUCUUUUGUUAA	Cleavage		1
Bju-miR157h	NM_021809|TGIF2	3.5	-1.0	1	21	2467	2487	UUGACAGAAGAUAGAGAGCAC	.:.:.:.::::.::::::	AACUUUUUUGUCUUUUGUCAA	Cleavage		1
Bju-miR157h	NM_000268|NF2	3.5	-1.0	1	21	3470	3490	UUGACAGAAGAUAGAGAGCAC	:::::: :.::.::::::	UCCCUCUCUUUUUUUUGUCAA	Cleavage		1
Bju-miR157h	NM_181828|NF2	3.5	-1.0	1	21	3530	3550	UUGACAGAAGAUAGAGAGCAC	:::::: :.::.::::::	UCCCUCUCUUUUUUUUGUCAA	Cleavage		1
Bju-miR157h	NM_181832|NF2	3.5	-1.0	1	21	3545	3565	UUGACAGAAGAUAGAGAGCAC	:::::: :.::.::::::	UCCCUCUCUUUUUUUUGUCAA	Cleavage		1
Bju-miR157h	NM_032012|TMEM245	3.5	-1.0	1	21	4024	4044	UUGACAGAAGAUAGAGAGCAC	: :.:::.: :.::::::::.	GAGUUCUUUUUUUUCUGUCAG	Cleavage		1
Bju-miR157h	NM_015571|SENP6	3.5	-1.0	1	21	236	256	UUGACAGAAGAUAGAGAGCAC	::.: : :::.::::::.::	UUGUUAUGUAUUUUCUGUUAA	Cleavage		1
Bju-miR157h	NM_014048|MKL2	3.5	-1.0	1	21	1106	1126	UUGACAGAAGAUAGAGAGCAC	:: :::: ::::::::::	UGGCCCUCUUUCUUCUGUCAC	Cleavage		1
Bju-miR157h	NM_015046|SETX	3.5	-1.0	1	21	2380	2400	UUGACAGAAGAUAGAGAGCAC	:.:: ::.:::::: ::::	AAGUUCCCUGUCUUCUUUCAA	Cleavage		2
Bju-miR157h	NM_001199880|EGR3	3.5	-1.0	1	21	1028	1048	UUGACAGAAGAUAGAGAGCAC	:::.: :.:::::: ::::	CAGCUUUGUGUCUUCUCUCAA	Cleavage		1
Bju-miR157h	NM_001201477|NETO2	4.0	-1.0	1	21	1545	1565	UUGACAGAAGAUAGAGAGCAC	::.:.::::: ::.:::.:.	UUGUUUUCUAUAUUUUGUUAG	Translation		1
Bju-miR157h	NM_025164|SIK3	4.0	-1.0	1	21	232	252	UUGACAGAAGAUAGAGAGCAC	::.:::: :::::.::: ::	AUGUUCUCCAUCUUUUGUGAA	Cleavage		1
Bju-miR157h	NM_005737|ARL4C	4.0	-1.0	1	21	2044	2064	UUGACAGAAGAUAGAGAGCAC	::::.:.: ::::.::::..	CUGCUUUUUCUCUUUUGUCGG	Cleavage		1
Bju-miR157h	NM_001025247|TAF5L	4.0	-1.0	1	21	1242	1262	UUGACAGAAGAUAGAGAGCAC	::::.:: ::.:::::: ::	UUGCUUUCGAUUUUCUGUAAA	Cleavage		1
Bju-miR157h	NM_001193388|UNKL	4.0	-1.0	1	21	429	449	UUGACAGAAGAUAGAGAGCAC	::::.:::.:.::.: :.::	CUGCUUUCUGUUUUUUUUUAA	Cleavage		1
Bju-miR157h	NM_000261|MYOC	4.0	-1.0	1	21	204	224	UUGACAGAAGAUAGAGAGCAC	::.::::::::::::.	AUAUCCUUUAUCUUCUGUCAG	Cleavage		1
Bju-miR157h	NM_001145006|MUC7	4.0	-1.0	1	21	1029	1049	UUGACAGAAGAUAGAGAGCAC	:.:.::::::::::::	GGCAUUUUUAUCUUCUGUCAC	Cleavage		1
Bju-miR157h	NM_004671|PIAS2	4.0	-1.0	1	21	2238	2258	UUGACAGAAGAUAGAGAGCAC	: .:.:::::.:::::: ::	UUUUUUUCUAUUUUCUGUGAA	Cleavage		1
Bju-miR157h	NM_015691|WWC3	4.0	-1.0	1	21	2875	2895	UUGACAGAAGAUAGAGAGCAC	::::.:.:.::.:::::	CAUCUCUUUGUUUUUUGUCAC	Cleavage		1
Bju-miR157h	NM_001168280|WWTR1	4.0	-1.0	1	21	2277	2297	UUGACAGAAGAUAGAGAGCAC	: ::.:.:.::::.:::.:.	UUUCUUUUUGUCUUUUGUUAG	Cleavage		1
Bju-miR157h	NM_033637|BTRC	4.0	-1.0	1	21	231	251	UUGACAGAAGAUAGAGAGCAC	::. .::::::::.::: ::	AUGUCUUCUAUCUUUUGUGAA	Cleavage		1
Bju-miR157h	NM_018718|CEP41	4.0	-1.0	1	21	4222	4242	UUGACAGAAGAUAGAGAGCAC	:::: .:::::::::::	AAGCUCGUUAUCUUCUGUCCC	Cleavage		1
Bju-miR157h	NM_002387|MCC	4.0	-1.0	1	21	1644	1664	UUGACAGAAGAUAGAGAGCAC	::.:: ::. .:::::::::	AUGUUCACUGGUUUCUGUCAA	Translation		1
Bju-miR157h	NM_001145819|SOX6	4.0	-1.0	1	21	972	992	UUGACAGAAGAUAGAGAGCAC	:::: :.:::.::.: ::::	UUGCUAUUUAUUUUUUUUCAA	Cleavage		1
Bju-miR157h	NM_006933|SLC5A3	4.0	-1.0	1	21	4740	4760	UUGACAGAAGAUAGAGAGCAC	:::.: :::::::::::	CAAAUCUUUUUCUUCUGUCAA	Cleavage		1
Bju-miR157h	NM_001204267|GABRA4	4.0	-1.0	1	21	5422	5442	UUGACAGAAGAUAGAGAGCAC	: .:::.:: :::.::::::	AUUUUCUUUAACUUUUGUCAA	Translation		1
Bju-miR157h	NM_000851|GSTM5	4.0	-1.0	1	21	476	496	UUGACAGAAGAUAGAGAGCAC	:.:.:.:.::::::::..	UGGUUUUUUGUCUUCUGUUGU	Cleavage		1
Bju-miR157h	NM_031461|CRISPLD1	4.0	-1.0	1	21	710	730	UUGACAGAAGAUAGAGAGCAC	: :::.::::: : ::::.::	GAGCUUUCUAUGUACUGUUAA	Translation		1
Bju-miR157h	NM_004236|COPS2	4.0	-1.0	1	21	2222	2242	UUGACAGAAGAUAGAGAGCAC	: :.:::.: :.::::::.:.	GCGUUCUUUUUUUUCUGUUAG	Cleavage		1
Bju-miR157h	NM_005570|LMAN1	4.0	-1.0	1	21	3140	3160	UUGACAGAAGAUAGAGAGCAC	: :.:.:::::: :::::::	GGGUUUUCUAUCCACUGUCAA	Cleavage		1
Bju-miR157h	NM_152756|RICTOR	4.0	-1.0	1	21	286	306	UUGACAGAAGAUAGAGAGCAC	:.:.:::::.:::: :::	AGGUUUUCUAUUUUCUUUCAU	Cleavage		1
Bju-miR157h	NM_001029870|SOWAHB	4.0	-1.0	1	21	411	431	UUGACAGAAGAUAGAGAGCAC	:::::::. :::::::. :	UAGCUCUCUGGCUUCUGUUCA	Translation		1
Bju-miR157h	NM_001012761|RGMB	4.0	-1.0	1	21	17	37	UUGACAGAAGAUAGAGAGCAC	:.:.:.:::.::.:::: :	UGGUUUUUUAUUUUUUGUCUA	Cleavage		1
Bju-miR157h	NM_020772|NUFIP2	4.0	-1.0	1	21	261	281	UUGACAGAAGAUAGAGAGCAC	:.:.:.: ::::::::.:.	AGGUUUUUUUUCUUCUGUUAG	Cleavage		1
Bju-miR157h	NM_178824|WDR49	4.0	-1.0	1	21	136	156	UUGACAGAAGAUAGAGAGCAC	: .: :::::: ::::::::	CUUUUAUCUAUCAUCUGUCAA	Cleavage		1
Bju-miR157h	NM_004230|S1PR2	4.0	-1.0	1	21	1501	1521	UUGACAGAAGAUAGAGAGCAC	: :::: :.:::::: ::::	CUUCUCUGUGUCUUCUUUCAA	Cleavage		1
Bju-miR157h	NM_001017930|DCAF8L1	4.5	-1.0	1	21	95	115	UUGACAGAAGAUAGAGAGCAC	::::.:.:.::::::::.	UUGCUUUUUGUCUUCUGUUUU	Cleavage		1
Bju-miR157h	NM_033087|ALG2	4.5	-1.0	1	21	432	452	UUGACAGAAGAUAGAGAGCAC	:::.:: ::.:: :::::.:.	GUGUUCACUGUCAUCUGUUAG	Cleavage		1
Bju-miR157h	NM_153346|BEND2	4.5	-1.0	1	21	1877	1897	UUGACAGAAGAUAGAGAGCAC	:::.:.: :::.:: :::.::	GUGUUUUGUAUUUUAUGUUAA	Cleavage		1
Bju-miR157h	NM_007325|GRIA3	4.5	-1.0	1	21	573	593	UUGACAGAAGAUAGAGAGCAC	:::: ::::::.: :: ::::	GUGCACUCUAUUUCCUUUCAA	Cleavage		1
Bju-miR157h	NM_001040000|MLLT4	4.5	-1.0	1	21	2291	2311	UUGACAGAAGAUAGAGAGCAC	::::::: : :::.::::::	GUGCUCUAAAACUUUUGUCAA	Translation		1
Bju-miR157h	NM_016396|CTDSPL2	4.5	-1.0	1	21	1954	1974	UUGACAGAAGAUAGAGAGCAC	:::: :.:.:::::::::	AUGCUGUUUGUCUUCUGUCUU	Cleavage		1
Bju-miR157h	NM_001143757|LRRC27	4.5	-1.0	1	21	1020	1040	UUGACAGAAGAUAGAGAGCAC	:::: :.:.:::::::::	UUGCUGUUUGUCUUCUGUCUC	Cleavage		1
Bju-miR157h	NM_000611|CD59	4.5	-1.0	1	21	1461	1481	UUGACAGAAGAUAGAGAGCAC	::::::: :.:. :::::.:.	GUGCUCUGUGUUCUCUGUUAG	Cleavage		1
Bju-miR157h	NM_001174068|SYTL4	4.5	-1.0	1	21	327	347	UUGACAGAAGAUAGAGAGCAC	::.:.:::::::::::	CAACUUUUUAUCUUCUGUCUU	Cleavage		1
Bju-miR157h	NM_001040151|SCN3B	4.5	-1.0	1	21	2981	3001	UUGACAGAAGAUAGAGAGCAC	::.:::: ::::::: :::	AUGUUCUCCAUCUUCUCUCAC	Cleavage		1
Bju-miR157h	NM_001128933|SYNPO2	4.5	-1.0	1	21	1602	1622	UUGACAGAAGAUAGAGAGCAC	::::::.: ::: ::::::	CUGCUCUUUUUCUGCUGUCAC	Cleavage		1
Bju-miR157h	NM_001168338|PLG	4.5	-1.0	1	21	448	468	UUGACAGAAGAUAGAGAGCAC	::::.:::::.::.: :...	UUGCUUUCUAUUUUUUCUUGG	Cleavage		1
Bju-miR157h	NM_014940|MON1B	4.5	-1.0	1	21	44	64	UUGACAGAAGAUAGAGAGCAC	::.:.:.:: :::::::: :	UUGUUUUUUACCUUCUGUCUA	Translation		1
Bju-miR157h	NM_001164616|FZD6	4.5	-1.0	1	21	1159	1179	UUGACAGAAGAUAGAGAGCAC	::::.:. ::.:::: ::::	AUGCUUUUGAUUUUCUCUCAA	Cleavage		1
Bju-miR157h	NM_001277093|ZNF550	4.5	-1.0	1	21	1101	1121	UUGACAGAAGAUAGAGAGCAC	::.:.:. :::::::::::	UUGUUUUUCCUCUUCUGUCAA	Cleavage		1
Bju-miR157h	NM_001277092|ZNF550	4.5	-1.0	1	21	1663	1683	UUGACAGAAGAUAGAGAGCAC	::.:.:. :::::::::::	UUGUUUUUCCUCUUCUGUCAA	Cleavage		1
Bju-miR157h	NM_001277091|ZNF550	4.5	-1.0	1	21	2010	2030	UUGACAGAAGAUAGAGAGCAC	::.:.:. :::::::::::	UUGUUUUUCCUCUUCUGUCAA	Cleavage		1
Bju-miR157h	NM_002665|PLGLB2	4.5	-1.0	1	21	567	587	UUGACAGAAGAUAGAGAGCAC	::::.:::::.::.: :...	UUGCUUUCUAUUUUUUCUUGG	Cleavage		1
Bju-miR157h	NM_001277090|ZNF550	4.5	-1.0	1	21	2596	2616	UUGACAGAAGAUAGAGAGCAC	::.:.:. :::::::::::	UUGUUUUUCCUCUUCUGUCAA	Cleavage		1
Bju-miR157h	NM_012081|ELL2	4.5	-1.0	1	21	883	903	UUGACAGAAGAUAGAGAGCAC	::.:.:.: :::::: ::::	UUGUUUUUUUUCUUCUAUCAA	Cleavage		1
Bju-miR157h	NM_181787|DPY19L4	4.5	-1.0	1	21	1385	1405	UUGACAGAAGAUAGAGAGCAC	:: :::.:::.::::::.:	GUUGUCUUUAUUUUCUGUUAU	Cleavage		2
Bju-miR157h	NM_181787|DPY19L4	4.5	-1.0	1	21	1321	1341	UUGACAGAAGAUAGAGAGCAC	:::.:::.::::::.:	AUUGUCUUUAUUUUCUGUUAU	Cleavage		2
Bju-miR157h	NM_000294|PHKG2	4.5	-1.0	1	21	1273	1293	UUGACAGAAGAUAGAGAGCAC	::.:::.:.:.::.: :.::	CUGUUCUUUGUUUUUUUUUAA	Cleavage		1
Bju-miR157h	NM_001684|ATP2B4	4.5	-1.0	1	21	555	575	UUGACAGAAGAUAGAGAGCAC	:.:::.:.::::.::::	AAGUUCUUUGUCUUUUGUCUU	Cleavage		1
Bju-miR157h	NM_001098512|PRKG1	4.5	-1.0	1	21	3632	3652	UUGACAGAAGAUAGAGAGCAC	::.::::: .::::::.::	UUGUUCUCUUAUUUCUGUUAA	Translation		1
Bju-miR157h	NM_001001396|ATP2B4	4.5	-1.0	1	21	838	858	UUGACAGAAGAUAGAGAGCAC	:.:::.:.::::.::::	AAGUUCUUUGUCUUUUGUCUU	Cleavage		1
Bju-miR157h	NM_001142386|PDK3	4.5	-1.0	1	21	4083	4103	UUGACAGAAGAUAGAGAGCAC	:::::::.:: ::::::	UGGCUCUCUGUCAUCUGUCCU	Cleavage		1
Bju-miR157h	NM_001126103|RACGAP1	4.5	-1.0	1	21	958	978	UUGACAGAAGAUAGAGAGCAC	::: ::.: ::::::::.::	GUGAGCUUUUUCUUCUGUUAA	Cleavage		1
Bju-miR157h	NM_198935|SS18L1	4.5	-1.0	1	21	2547	2567	UUGACAGAAGAUAGAGAGCAC	.::::::::::::::	CAUUAUUCUAUCUUCUGUCAU	Cleavage		1
Bju-miR157h	NM_207318|FAM199X	4.5	-1.0	1	21	3310	3330	UUGACAGAAGAUAGAGAGCAC	::: ::::: .::.::::::	GUGAACUCUAGUUUUUGUCAA	Translation		1
Bju-miR157h	NM_004032|DDO	4.5	-1.0	1	21	338	358	UUGACAGAAGAUAGAGAGCAC	::::::.::.:::.::	UAAAGCUCUAUUUUUUGUUAA	Cleavage		1
Bju-miR157h	NM_025264|THUMPD2	4.5	-1.0	1	21	225	245	UUGACAGAAGAUAGAGAGCAC	.:.::::::::::::.	UUAAGUUUUAUCUUCUGUCAG	Cleavage		1
Bju-miR157h	NM_001005283|OR9Q2	4.5	-1.0	1	21	39	59	UUGACAGAAGAUAGAGAGCAC	: .:.:::.::::.: ::::	AUCUUUUCUGUCUUUUCUCAA	Cleavage		1
Bju-miR157h	NM_001163079|CECR6	4.5	-1.0	1	21	50	70	UUGACAGAAGAUAGAGAGCAC	::. .:::: :::::::::	UUGUCUUCUACCUUCUGUCAC	Translation		1
Bju-miR157h	NM_022465|IKZF4	4.5	-1.0	1	21	212	232	UUGACAGAAGAUAGAGAGCAC	: ::.:.:::::::: :::	UUCCUUUUUAUCUUCUCUCAU	Cleavage		1
Bju-miR157h	NM_005337|NCKAP1L	4.5	-1.0	1	21	283	303	UUGACAGAAGAUAGAGAGCAC	: .:.::::::::::: ..:	AUAUUUUCUAUCUUCUGGUGA	Cleavage		1
Bju-miR157h	NM_004036|ADCY3	4.5	-1.0	1	21	615	635	UUGACAGAAGAUAGAGAGCAC	: .:.:. :::::::::.::	AUAUUUUUAAUCUUCUGUUAA	Cleavage		1
Bju-miR157h	NM_001080521|RASSF10	4.5	-1.0	1	21	590	610	UUGACAGAAGAUAGAGAGCAC	::. .:.:::.:::: ::::	UUGUCUUUUAUUUUCUUUCAA	Cleavage		1
Bju-miR157h	NM_024784|ZBTB3	4.5	-1.0	1	21	352	372	UUGACAGAAGAUAGAGAGCAC	:: :::: :::::::: ::.	AUGGUCUCGAUCUUCUGACAG	Cleavage		1
Bju-miR157h	NM_001080414|CCDC88C	4.5	-1.0	1	21	1048	1068	UUGACAGAAGAUAGAGAGCAC	::::.: :.::::. ::::.	CUGCUUUGUGUCUUUGGUCAG	Cleavage		1
Bju-miR157h	NM_014358|CLEC4E	4.5	-1.0	1	21	378	398	UUGACAGAAGAUAGAGAGCAC	: ::.:::: :::::: :::	CUUCUUUCUAGCUUCUGACAA	Translation		1
Bju-miR157h	NM_003825|SNAP23	4.5	-1.0	1	21	147	167	UUGACAGAAGAUAGAGAGCAC	: .:.:.:.:.::::::..:	UUCUUUUUUGUUUUCUGUUGA	Cleavage		1
Bju-miR157h	NM_018325|C9orf72	4.5	-1.0	1	21	373	393	UUGACAGAAGAUAGAGAGCAC	::.::::::::.:: ::	UGACUUUCUAUCUUUUGGCAU	Cleavage		1
Bju-miR157h	NM_000599|IGFBP5	5.0	-1.0	1	21	3877	3897	UUGACAGAAGAUAGAGAGCAC	::.:.:::.:::: :.:.	CCACUUUUUAUUUUCUCUUAG	Cleavage		2
Bju-miR157h	NM_031432|UCK1	5.0	-1.0	1	21	487	507	UUGACAGAAGAUAGAGAGCAC	::.:.:::.:.::::::.	AUGUUUUCUGUUUUCUGUUUC	Cleavage		1
Bju-miR157h	NM_001135954|UCK1	5.0	-1.0	1	21	620	640	UUGACAGAAGAUAGAGAGCAC	::.:.:::.:.::::::.	AUGUUUUCUGUUUUCUGUUUC	Cleavage		1
Bju-miR157h	NM_002185|IL7R	5.0	-1.0	1	21	2104	2124	UUGACAGAAGAUAGAGAGCAC	:::.:::.:: :::.::: .:	GUGUUCUUUACCUUUUGUAGA	Translation		1
Bju-miR157h	NM_018235|CNDP2	5.0	-1.0	1	21	807	827	UUGACAGAAGAUAGAGAGCAC	::::.:::. ::::::::	AUGCUUUCUGCCUUCUGUCUC	Translation		1
Bju-miR157h	NM_014873|LPGAT1	5.0	-1.0	1	21	2603	2623	UUGACAGAAGAUAGAGAGCAC	::.::::: ::::::::.	AUGUUCUCUCUCUUCUGUUUG	Cleavage		1
Bju-miR157h	NM_032352|BRMS1L	5.0	-1.0	1	21	1126	1146	UUGACAGAAGAUAGAGAGCAC	:::: ::.:: .::::::.:	GUGCACUUUAAUUUCUGUUAC	Translation		1
Bju-miR157h	NM_014372|RNF11	5.0	-1.0	1	21	42	62	UUGACAGAAGAUAGAGAGCAC	::: :.:. :::::.:::::	GUGGUUUUGAUCUUUUGUCAC	Cleavage		1
Bju-miR157h	NM_006217|SERPINI2	5.0	-1.0	1	21	79	99	UUGACAGAAGAUAGAGAGCAC	:::::: :::::: ::::	UUGCUCUAUAUCUUAUGUCUU	Cleavage		1
Bju-miR157h	NM_144625|WDR64	5.0	-1.0	1	21	212	232	UUGACAGAAGAUAGAGAGCAC	:::.:. .:::.: ::::::.	GUGUUUCUUAUUUACUGUCAG	Cleavage		1
Bju-miR157h	NM_032861|SERAC1	5.0	-1.0	1	21	50	70	UUGACAGAAGAUAGAGAGCAC	:::.::: : :::::: :.::	GUGUUCUGUUUCUUCUUUUAA	Cleavage		1
Bju-miR157h	NM_001008801|ZNF468	5.0	-1.0	1	21	1669	1689	UUGACAGAAGAUAGAGAGCAC	:: ::::::::::::: :	AUGGUCUCUAUCUUCUGACUU	Cleavage		1
Bju-miR157h	NM_178313|SPTBN1	5.0	-1.0	1	21	1351	1371	UUGACAGAAGAUAGAGAGCAC	:: .:.:.: ::::.:::::.	GUCUUUUUUUUCUUUUGUCAG	Cleavage		2
Bju-miR157h	NM_178313|SPTBN1	5.0	-1.0	1	20	1	20	UUGACAGAAGAUAGAGAGCA	:.:: ::: : :.::::::	AGUUCACUACCAUUUGUCAA	Translation		2
Bju-miR157h	NM_001206557|KIAA1432	5.0	-1.0	1	21	399	419	UUGACAGAAGAUAGAGAGCAC	:::::. :::: :::::::.	GUGCUUGCUAUAGUCUGUCAG	Translation		1
Bju-miR157h	NM_005746|NAMPT	5.0	-1.0	1	21	2065	2085	UUGACAGAAGAUAGAGAGCAC	:: .:::::.: :::::: ::	GUAUUCUCUGUGUUCUGUGAA	Translation		1
Bju-miR157h	NM_016157|TRO	5.0	-1.0	1	21	35	55	UUGACAGAAGAUAGAGAGCAC	::::.:::.: : ::::::	UUGCUUUCUGUGUGCUGUCAU	Translation		1
Bju-miR157h	NM_001105193|AMER3	5.0	-1.0	1	21	66	86	UUGACAGAAGAUAGAGAGCAC	::::::::::.::::	CAAAUCUCUAUCUUUUGUCCC	Cleavage		1
Bju-miR157h	NM_001277120|ZNF468	5.0	-1.0	1	21	2972	2992	UUGACAGAAGAUAGAGAGCAC	:: ::::::::::::: :	AUGGUCUCUAUCUUCUGACUU	Cleavage		1
Bju-miR157h	NM_207333|ZNF320	5.0	-1.0	1	21	444	464	UUGACAGAAGAUAGAGAGCAC	:: :::: ::::::::::	AUGGUCUCGAUCUUCUGUCCU	Cleavage		1
Bju-miR157h	NM_007249|KLF12	5.0	-1.0	1	21	2031	2051	UUGACAGAAGAUAGAGAGCAC	::::::: :::. :::: ::.	GUGCUCUAUAUUGUCUGCCAG	Cleavage		1
Bju-miR157h	NM_001039705|TRO	5.0	-1.0	1	21	181	201	UUGACAGAAGAUAGAGAGCAC	::::.:::.: : ::::::	UUGCUUUCUGUGUGCUGUCAU	Translation		1
Bju-miR157h	NM_001007793|BUB3	5.0	-1.0	1	21	93	113	UUGACAGAAGAUAGAGAGCAC	.:::::.:.:::::::	GAUUUCUCUGUUUUCUGUCUU	Cleavage		1
Bju-miR157h	NM_018079|SRBD1	5.0	-1.0	1	21	258	278	UUGACAGAAGAUAGAGAGCAC	::.:.:.:::.::.::: :	UUGUUUUUUAUUUUUUGUAAU	Cleavage		1
Bju-miR157h	NM_001838|CCR7	5.0	-1.0	1	21	812	832	UUGACAGAAGAUAGAGAGCAC	::.:::.:.:. :.:::::	UUGUUCUUUGUUCUUUGUCAC	Cleavage		1
Bju-miR157h	NM_001193536|DOCK8	5.0	-1.0	1	21	753	773	UUGACAGAAGAUAGAGAGCAC	::::.:.: :::: :::::	UUGCUUUUUUUCUUAUGUCAC	Cleavage		1
Bju-miR157h	NM_004725|BUB3	5.0	-1.0	1	21	1314	1334	UUGACAGAAGAUAGAGAGCAC	.:::::.:.:::::::	GAUUUCUCUGUUUUCUGUCUU	Cleavage		1
Bju-miR157h	NM_015233|MTUS2	5.0	-1.0	1	21	2255	2275	UUGACAGAAGAUAGAGAGCAC	::.:.:.: ::::.:::.:	UUGUUUUUUUUCUUUUGUUAC	Cleavage		1
Bju-miR157h	NM_015046|SETX	5.0	-1.0	1	21	154	174	UUGACAGAAGAUAGAGAGCAC	: .:: :::.::::::::	AUCUUCAGUAUUUUCUGUCAU	Cleavage		2
Bju-miR157h	NM_001145306|CDK6	5.0	-1.0	1	21	4627	4647	UUGACAGAAGAUAGAGAGCAC	:::::::::::::: :	GGUCUCUCUAUCUUCUGACCU	Cleavage		1
Bju-miR157h	NM_173588|IGSF22	5.0	-1.0	1	21	89	109	UUGACAGAAGAUAGAGAGCAC	::::::::. . :.:::.::	UUGCUCUCUGGUGUUUGUUAA	Translation		1
Bju-miR157h	NM_001185108|CD1E	5.0	-1.0	1	21	334	354	UUGACAGAAGAUAGAGAGCAC	::::::.: :.::.: :.::	UUGCUCUUUUUUUUUUUUUAA	Cleavage		1
Bju-miR157h	NM_001142432|MORF4L2	5.0	-1.0	1	21	472	492	UUGACAGAAGAUAGAGAGCAC	:: .::::::::. ::::	AGGCAUUCUAUCUUUGCUCAA	Cleavage		1
Bju-miR157h	NM_001018008|TPM1	5.0	-1.0	1	21	304	324	UUGACAGAAGAUAGAGAGCAC	::.:.:::::.: ::: ::.	AUGUUUUCUAUUUCCUGACAG	Cleavage		1
Bju-miR157h	NM_001042587|CD1E	5.0	-1.0	1	21	524	544	UUGACAGAAGAUAGAGAGCAC	::::::.: :.::.: :.::	UUGCUCUUUUUUUUUUUUUAA	Cleavage		1
Bju-miR157h	NM_005839|SRRM1	5.0	-1.0	1	21	689	709	UUGACAGAAGAUAGAGAGCAC	::.:.:.: ::::.::: ::	UUGUUUUUUUUCUUUUGUAAA	Cleavage		1
Bju-miR157h	NM_130782|RGS18	5.0	-1.0	1	21	435	455	UUGACAGAAGAUAGAGAGCAC	::.::::: :.::.:: .::	AUGUUCUCUUUUUUUUGGUAA	Cleavage		1
Bju-miR157h	NM_001163474|ZNF746	5.0	-1.0	1	21	253	273	UUGACAGAAGAUAGAGAGCAC	::.:.:.:.:.::.: :.::	UUGUUUUUUGUUUUUUUUUAA	Cleavage		1
Bju-miR157h	NM_017772|TBC1D22B	5.0	-1.0	1	21	348	368	UUGACAGAAGAUAGAGAGCAC	::::.:.: :.::.::: ::	UUGCUUUUUUUUUUUUGUGAA	Cleavage		1
Bju-miR157h	NM_013238|DNAJC15	5.0	-1.0	1	21	161	181	UUGACAGAAGAUAGAGAGCAC	::::.:.:::. ::: :.::	UUGCUUUUUAUUAUCUUUUAA	Cleavage		1
Bju-miR157h	NM_017684|VPS13C	5.0	-1.0	1	21	841	861	UUGACAGAAGAUAGAGAGCAC	::.:.:::::.:::: :. :	AUGUUUUCUAUUUUCUUUUCA	Cleavage		1
Bju-miR157h	NM_001199876|SERF2	5.0	-1.0	1	21	476	496	UUGACAGAAGAUAGAGAGCAC	:: : ::.: ::::::::::	GUUCACUUUCUCUUCUGUCAU	Cleavage		1
Bju-miR157h	NM_015635|GAPVD1	5.0	-1.0	1	21	1419	1439	UUGACAGAAGAUAGAGAGCAC	:::::::.:. ::::::	AGGCUCUCUGUUGUCUGUCUC	Cleavage		1
Bju-miR157h	NM_001199878|SERF2	5.0	-1.0	1	21	675	695	UUGACAGAAGAUAGAGAGCAC	:: : ::.: ::::::::::	GUUCACUUUCUCUUCUGUCAU	Cleavage		1
Bju-miR157h	NM_012420|IFIT5	5.0	-1.0	1	21	706	726	UUGACAGAAGAUAGAGAGCAC	::.::::: :.::.: :.::	UUGUUCUCUUUUUUUUUUUAA	Cleavage		1
Bju-miR157h	NM_003326|TNFSF4	5.0	-1.0	1	21	1498	1518	UUGACAGAAGAUAGAGAGCAC	::.:.:::::.: :: :.::	CUGUUUUCUAUUUCCUCUUAA	Cleavage		1

## Sheet: Bna-miR157a
miRNA_Acc.	Target_Acc.	Expectation	UPE$	miRNA_start	miRNA_end	Target_start	Target_end	miRNA_aligned_fragment	alignment	Target_aligned_fragment	Inhibition	Target_Desc.	Multiplicity
Bna-miR157a	NM_001031848|SERPINB8	1.5	-1.0	1	21	220	240	UUGACAGAAGAUAGAGAGCAC	::::::.:.::::.::::::	AUGCUCUUUGUCUUUUGUCAA	Cleavage		1
Bna-miR157a	NM_007021|C10orf10	2.0	-1.0	1	21	1049	1069	UUGACAGAAGAUAGAGAGCAC	::.:.:::.::::::::.::	AUGUUUUCUGUCUUCUGUUAA	Cleavage		1
Bna-miR157a	NM_016390|C9orf114	3.0	-1.0	1	21	517	537	UUGACAGAAGAUAGAGAGCAC	::. ::::: ::::::::::	CUGUCCUCUAACUUCUGUCAA	Translation		1
Bna-miR157a	NM_001114123|ELK1	3.0	-1.0	1	21	193	213	UUGACAGAAGAUAGAGAGCAC	.:::::.:.::::::::.	AACUUCUCUGUUUUCUGUCAG	Cleavage		1
Bna-miR157a	NM_001257168|ELK1	3.0	-1.0	1	21	314	334	UUGACAGAAGAUAGAGAGCAC	.:::::.:.::::::::.	AACUUCUCUGUUUUCUGUCAG	Cleavage		1
Bna-miR157a	NM_014219|KIR2DL2	3.0	-1.0	1	21	415	435	UUGACAGAAGAUAGAGAGCAC	:::.:: .::::::::::.	UAGCUUUCAGUCUUCUGUCAG	Cleavage		1
Bna-miR157a	NM_014218|KIR2DL1	3.0	-1.0	1	21	415	435	UUGACAGAAGAUAGAGAGCAC	:::.:: .::::::::::.	UAGCUUUCAGUCUUCUGUCAG	Cleavage		1
Bna-miR157a	NM_018223|CHFR	3.0	-1.0	1	21	1012	1032	UUGACAGAAGAUAGAGAGCAC	:.:.:.::::::.:::..:	AAGUUUUUUAUCUUUUGUUGA	Cleavage		1
Bna-miR157a	NM_080652|TMEM41A	3.0	-1.0	1	21	771	791	UUGACAGAAGAUAGAGAGCAC	:::::. :::::::::.:.	CCGCUCUUCAUCUUCUGUUAG	Cleavage		1
Bna-miR157a	NM_014970|KIFAP3	3.0	-1.0	1	21	152	172	UUGACAGAAGAUAGAGAGCAC	: ::::.::::::::.::	AGCCCCUCUGUCUUCUGUUAA	Cleavage		1
Bna-miR157a	NM_014399|TSPAN13	3.0	-1.0	1	21	947	967	UUGACAGAAGAUAGAGAGCAC	::::: ::: ::::::.::	UGGCUCUGUAUAUUCUGUUAA	Translation		1
Bna-miR157a	NM_001112741|KCNC1	3.0	-1.0	1	21	360	380	UUGACAGAAGAUAGAGAGCAC	:: ::::::.:::: ::::	AAGCCCUCUAUUUUCUUUCAA	Cleavage		1
Bna-miR157a	NM_017850|C1orf109	3.0	-1.0	1	21	401	421	UUGACAGAAGAUAGAGAGCAC	:.:.: :.::::.::::::	UGGUUUUGUGUCUUUUGUCAA	Cleavage		1
Bna-miR157a	NM_015221|DNMBP	3.0	-1.0	1	21	672	692	UUGACAGAAGAUAGAGAGCAC	: :::.:::.::::::..:	AGGGUCUUUAUUUUCUGUUGA	Cleavage		1
Bna-miR157a	NM_001981|EPS15	3.0	-1.0	1	21	1924	1944	UUGACAGAAGAUAGAGAGCAC	: :.:.::::::.:::.::	UAGAUUUUUAUCUUUUGUUAA	Cleavage		1
Bna-miR157a	NM_001267706|CD274	3.5	-1.0	1	21	2008	2028	UUGACAGAAGAUAGAGAGCAC	::.:.:::. .:::::::::	UUGUUUUCUGCUUUCUGUCAA	Translation		1
Bna-miR157a	NM_000599|IGFBP5	3.5	-1.0	1	21	4588	4608	UUGACAGAAGAUAGAGAGCAC	:: :::.:.::::.:::::	UUGAUCUUUGUCUUUUGUCAU	Cleavage		2
Bna-miR157a	NM_183065|TMEM107	3.5	-1.0	1	21	968	988	UUGACAGAAGAUAGAGAGCAC	: :::::.:.:.::.::::.	GGGCUCUUUGUUUUUUGUCGU	Cleavage		1
Bna-miR157a	NM_006425|SLU7	3.5	-1.0	1	21	1594	1614	UUGACAGAAGAUAGAGAGCAC	::. .:.::::::.:::.::	UUGUAUUUUAUCUUUUGUUAA	Cleavage		1
Bna-miR157a	NM_021809|TGIF2	3.5	-1.0	1	21	2467	2487	UUGACAGAAGAUAGAGAGCAC	.:.:.:.::::.::::::	AACUUUUUUGUCUUUUGUCAA	Cleavage		1
Bna-miR157a	NM_000268|NF2	3.5	-1.0	1	21	3470	3490	UUGACAGAAGAUAGAGAGCAC	:::::: :.::.::::::	UCCCUCUCUUUUUUUUGUCAA	Cleavage		1
Bna-miR157a	NM_181828|NF2	3.5	-1.0	1	21	3530	3550	UUGACAGAAGAUAGAGAGCAC	:::::: :.::.::::::	UCCCUCUCUUUUUUUUGUCAA	Cleavage		1
Bna-miR157a	NM_181832|NF2	3.5	-1.0	1	21	3545	3565	UUGACAGAAGAUAGAGAGCAC	:::::: :.::.::::::	UCCCUCUCUUUUUUUUGUCAA	Cleavage		1
Bna-miR157a	NM_032012|TMEM245	3.5	-1.0	1	21	4024	4044	UUGACAGAAGAUAGAGAGCAC	: :.:::.: :.::::::::.	GAGUUCUUUUUUUUCUGUCAG	Cleavage		1
Bna-miR157a	NM_015571|SENP6	3.5	-1.0	1	21	236	256	UUGACAGAAGAUAGAGAGCAC	::.: : :::.::::::.::	UUGUUAUGUAUUUUCUGUUAA	Cleavage		1
Bna-miR157a	NM_014048|MKL2	3.5	-1.0	1	21	1106	1126	UUGACAGAAGAUAGAGAGCAC	:: :::: ::::::::::	UGGCCCUCUUUCUUCUGUCAC	Cleavage		1
Bna-miR157a	NM_015046|SETX	3.5	-1.0	1	21	2380	2400	UUGACAGAAGAUAGAGAGCAC	:.:: ::.:::::: ::::	AAGUUCCCUGUCUUCUUUCAA	Cleavage		2
Bna-miR157a	NM_001199880|EGR3	3.5	-1.0	1	21	1028	1048	UUGACAGAAGAUAGAGAGCAC	:::.: :.:::::: ::::	CAGCUUUGUGUCUUCUCUCAA	Cleavage		1
Bna-miR157a	NM_001201477|NETO2	4.0	-1.0	1	21	1545	1565	UUGACAGAAGAUAGAGAGCAC	::.:.::::: ::.:::.:.	UUGUUUUCUAUAUUUUGUUAG	Translation		1
Bna-miR157a	NM_025164|SIK3	4.0	-1.0	1	21	232	252	UUGACAGAAGAUAGAGAGCAC	::.:::: :::::.::: ::	AUGUUCUCCAUCUUUUGUGAA	Cleavage		1
Bna-miR157a	NM_005737|ARL4C	4.0	-1.0	1	21	2044	2064	UUGACAGAAGAUAGAGAGCAC	::::.:.: ::::.::::..	CUGCUUUUUCUCUUUUGUCGG	Cleavage		1
Bna-miR157a	NM_001025247|TAF5L	4.0	-1.0	1	21	1242	1262	UUGACAGAAGAUAGAGAGCAC	::::.:: ::.:::::: ::	UUGCUUUCGAUUUUCUGUAAA	Cleavage		1
Bna-miR157a	NM_001193388|UNKL	4.0	-1.0	1	21	429	449	UUGACAGAAGAUAGAGAGCAC	::::.:::.:.::.: :.::	CUGCUUUCUGUUUUUUUUUAA	Cleavage		1
Bna-miR157a	NM_000261|MYOC	4.0	-1.0	1	21	204	224	UUGACAGAAGAUAGAGAGCAC	::.::::::::::::.	AUAUCCUUUAUCUUCUGUCAG	Cleavage		1
Bna-miR157a	NM_001145006|MUC7	4.0	-1.0	1	21	1029	1049	UUGACAGAAGAUAGAGAGCAC	:.:.::::::::::::	GGCAUUUUUAUCUUCUGUCAC	Cleavage		1
Bna-miR157a	NM_004671|PIAS2	4.0	-1.0	1	21	2238	2258	UUGACAGAAGAUAGAGAGCAC	: .:.:::::.:::::: ::	UUUUUUUCUAUUUUCUGUGAA	Cleavage		1
Bna-miR157a	NM_015691|WWC3	4.0	-1.0	1	21	2875	2895	UUGACAGAAGAUAGAGAGCAC	::::.:.:.::.:::::	CAUCUCUUUGUUUUUUGUCAC	Cleavage		1
Bna-miR157a	NM_001168280|WWTR1	4.0	-1.0	1	21	2277	2297	UUGACAGAAGAUAGAGAGCAC	: ::.:.:.::::.:::.:.	UUUCUUUUUGUCUUUUGUUAG	Cleavage		1
Bna-miR157a	NM_033637|BTRC	4.0	-1.0	1	21	231	251	UUGACAGAAGAUAGAGAGCAC	::. .::::::::.::: ::	AUGUCUUCUAUCUUUUGUGAA	Cleavage		1
Bna-miR157a	NM_018718|CEP41	4.0	-1.0	1	21	4222	4242	UUGACAGAAGAUAGAGAGCAC	:::: .:::::::::::	AAGCUCGUUAUCUUCUGUCCC	Cleavage		1
Bna-miR157a	NM_002387|MCC	4.0	-1.0	1	21	1644	1664	UUGACAGAAGAUAGAGAGCAC	::.:: ::. .:::::::::	AUGUUCACUGGUUUCUGUCAA	Translation		1
Bna-miR157a	NM_001145819|SOX6	4.0	-1.0	1	21	972	992	UUGACAGAAGAUAGAGAGCAC	:::: :.:::.::.: ::::	UUGCUAUUUAUUUUUUUUCAA	Cleavage		1
Bna-miR157a	NM_006933|SLC5A3	4.0	-1.0	1	21	4740	4760	UUGACAGAAGAUAGAGAGCAC	:::.: :::::::::::	CAAAUCUUUUUCUUCUGUCAA	Cleavage		1
Bna-miR157a	NM_001204267|GABRA4	4.0	-1.0	1	21	5422	5442	UUGACAGAAGAUAGAGAGCAC	: .:::.:: :::.::::::	AUUUUCUUUAACUUUUGUCAA	Translation		1
Bna-miR157a	NM_000851|GSTM5	4.0	-1.0	1	21	476	496	UUGACAGAAGAUAGAGAGCAC	:.:.:.:.::::::::..	UGGUUUUUUGUCUUCUGUUGU	Cleavage		1
Bna-miR157a	NM_031461|CRISPLD1	4.0	-1.0	1	21	710	730	UUGACAGAAGAUAGAGAGCAC	: :::.::::: : ::::.::	GAGCUUUCUAUGUACUGUUAA	Translation		1
Bna-miR157a	NM_004236|COPS2	4.0	-1.0	1	21	2222	2242	UUGACAGAAGAUAGAGAGCAC	: :.:::.: :.::::::.:.	GCGUUCUUUUUUUUCUGUUAG	Cleavage		1
Bna-miR157a	NM_005570|LMAN1	4.0	-1.0	1	21	3140	3160	UUGACAGAAGAUAGAGAGCAC	: :.:.:::::: :::::::	GGGUUUUCUAUCCACUGUCAA	Cleavage		1
Bna-miR157a	NM_152756|RICTOR	4.0	-1.0	1	21	286	306	UUGACAGAAGAUAGAGAGCAC	:.:.:::::.:::: :::	AGGUUUUCUAUUUUCUUUCAU	Cleavage		1
Bna-miR157a	NM_001029870|SOWAHB	4.0	-1.0	1	21	411	431	UUGACAGAAGAUAGAGAGCAC	:::::::. :::::::. :	UAGCUCUCUGGCUUCUGUUCA	Translation		1
Bna-miR157a	NM_001012761|RGMB	4.0	-1.0	1	21	17	37	UUGACAGAAGAUAGAGAGCAC	:.:.:.:::.::.:::: :	UGGUUUUUUAUUUUUUGUCUA	Cleavage		1
Bna-miR157a	NM_020772|NUFIP2	4.0	-1.0	1	21	261	281	UUGACAGAAGAUAGAGAGCAC	:.:.:.: ::::::::.:.	AGGUUUUUUUUCUUCUGUUAG	Cleavage		1
Bna-miR157a	NM_178824|WDR49	4.0	-1.0	1	21	136	156	UUGACAGAAGAUAGAGAGCAC	: .: :::::: ::::::::	CUUUUAUCUAUCAUCUGUCAA	Cleavage		1
Bna-miR157a	NM_004230|S1PR2	4.0	-1.0	1	21	1501	1521	UUGACAGAAGAUAGAGAGCAC	: :::: :.:::::: ::::	CUUCUCUGUGUCUUCUUUCAA	Cleavage		1
Bna-miR157a	NM_001017930|DCAF8L1	4.5	-1.0	1	21	95	115	UUGACAGAAGAUAGAGAGCAC	::::.:.:.::::::::.	UUGCUUUUUGUCUUCUGUUUU	Cleavage		1
Bna-miR157a	NM_033087|ALG2	4.5	-1.0	1	21	432	452	UUGACAGAAGAUAGAGAGCAC	:::.:: ::.:: :::::.:.	GUGUUCACUGUCAUCUGUUAG	Cleavage		1
Bna-miR157a	NM_153346|BEND2	4.5	-1.0	1	21	1877	1897	UUGACAGAAGAUAGAGAGCAC	:::.:.: :::.:: :::.::	GUGUUUUGUAUUUUAUGUUAA	Cleavage		1
Bna-miR157a	NM_007325|GRIA3	4.5	-1.0	1	21	573	593	UUGACAGAAGAUAGAGAGCAC	:::: ::::::.: :: ::::	GUGCACUCUAUUUCCUUUCAA	Cleavage		1
Bna-miR157a	NM_001040000|MLLT4	4.5	-1.0	1	21	2291	2311	UUGACAGAAGAUAGAGAGCAC	::::::: : :::.::::::	GUGCUCUAAAACUUUUGUCAA	Translation		1
Bna-miR157a	NM_016396|CTDSPL2	4.5	-1.0	1	21	1954	1974	UUGACAGAAGAUAGAGAGCAC	:::: :.:.:::::::::	AUGCUGUUUGUCUUCUGUCUU	Cleavage		1
Bna-miR157a	NM_001143757|LRRC27	4.5	-1.0	1	21	1020	1040	UUGACAGAAGAUAGAGAGCAC	:::: :.:.:::::::::	UUGCUGUUUGUCUUCUGUCUC	Cleavage		1
Bna-miR157a	NM_000611|CD59	4.5	-1.0	1	21	1461	1481	UUGACAGAAGAUAGAGAGCAC	::::::: :.:. :::::.:.	GUGCUCUGUGUUCUCUGUUAG	Cleavage		1
Bna-miR157a	NM_001174068|SYTL4	4.5	-1.0	1	21	327	347	UUGACAGAAGAUAGAGAGCAC	::.:.:::::::::::	CAACUUUUUAUCUUCUGUCUU	Cleavage		1
Bna-miR157a	NM_001040151|SCN3B	4.5	-1.0	1	21	2981	3001	UUGACAGAAGAUAGAGAGCAC	::.:::: ::::::: :::	AUGUUCUCCAUCUUCUCUCAC	Cleavage		1
Bna-miR157a	NM_001128933|SYNPO2	4.5	-1.0	1	21	1602	1622	UUGACAGAAGAUAGAGAGCAC	::::::.: ::: ::::::	CUGCUCUUUUUCUGCUGUCAC	Cleavage		1
Bna-miR157a	NM_001168338|PLG	4.5	-1.0	1	21	448	468	UUGACAGAAGAUAGAGAGCAC	::::.:::::.::.: :...	UUGCUUUCUAUUUUUUCUUGG	Cleavage		1
Bna-miR157a	NM_014940|MON1B	4.5	-1.0	1	21	44	64	UUGACAGAAGAUAGAGAGCAC	::.:.:.:: :::::::: :	UUGUUUUUUACCUUCUGUCUA	Translation		1
Bna-miR157a	NM_001164616|FZD6	4.5	-1.0	1	21	1159	1179	UUGACAGAAGAUAGAGAGCAC	::::.:. ::.:::: ::::	AUGCUUUUGAUUUUCUCUCAA	Cleavage		1
Bna-miR157a	NM_001277093|ZNF550	4.5	-1.0	1	21	1101	1121	UUGACAGAAGAUAGAGAGCAC	::.:.:. :::::::::::	UUGUUUUUCCUCUUCUGUCAA	Cleavage		1
Bna-miR157a	NM_001277092|ZNF550	4.5	-1.0	1	21	1663	1683	UUGACAGAAGAUAGAGAGCAC	::.:.:. :::::::::::	UUGUUUUUCCUCUUCUGUCAA	Cleavage		1
Bna-miR157a	NM_001277091|ZNF550	4.5	-1.0	1	21	2010	2030	UUGACAGAAGAUAGAGAGCAC	::.:.:. :::::::::::	UUGUUUUUCCUCUUCUGUCAA	Cleavage		1
Bna-miR157a	NM_002665|PLGLB2	4.5	-1.0	1	21	567	587	UUGACAGAAGAUAGAGAGCAC	::::.:::::.::.: :...	UUGCUUUCUAUUUUUUCUUGG	Cleavage		1
Bna-miR157a	NM_001277090|ZNF550	4.5	-1.0	1	21	2596	2616	UUGACAGAAGAUAGAGAGCAC	::.:.:. :::::::::::	UUGUUUUUCCUCUUCUGUCAA	Cleavage		1
Bna-miR157a	NM_012081|ELL2	4.5	-1.0	1	21	883	903	UUGACAGAAGAUAGAGAGCAC	::.:.:.: :::::: ::::	UUGUUUUUUUUCUUCUAUCAA	Cleavage		1
Bna-miR157a	NM_181787|DPY19L4	4.5	-1.0	1	21	1385	1405	UUGACAGAAGAUAGAGAGCAC	:: :::.:::.::::::.:	GUUGUCUUUAUUUUCUGUUAU	Cleavage		2
Bna-miR157a	NM_181787|DPY19L4	4.5	-1.0	1	21	1321	1341	UUGACAGAAGAUAGAGAGCAC	:::.:::.::::::.:	AUUGUCUUUAUUUUCUGUUAU	Cleavage		2
Bna-miR157a	NM_000294|PHKG2	4.5	-1.0	1	21	1273	1293	UUGACAGAAGAUAGAGAGCAC	::.:::.:.:.::.: :.::	CUGUUCUUUGUUUUUUUUUAA	Cleavage		1
Bna-miR157a	NM_001684|ATP2B4	4.5	-1.0	1	21	555	575	UUGACAGAAGAUAGAGAGCAC	:.:::.:.::::.::::	AAGUUCUUUGUCUUUUGUCUU	Cleavage		1
Bna-miR157a	NM_001098512|PRKG1	4.5	-1.0	1	21	3632	3652	UUGACAGAAGAUAGAGAGCAC	::.::::: .::::::.::	UUGUUCUCUUAUUUCUGUUAA	Translation		1
Bna-miR157a	NM_001001396|ATP2B4	4.5	-1.0	1	21	838	858	UUGACAGAAGAUAGAGAGCAC	:.:::.:.::::.::::	AAGUUCUUUGUCUUUUGUCUU	Cleavage		1
Bna-miR157a	NM_001142386|PDK3	4.5	-1.0	1	21	4083	4103	UUGACAGAAGAUAGAGAGCAC	:::::::.:: ::::::	UGGCUCUCUGUCAUCUGUCCU	Cleavage		1
Bna-miR157a	NM_001126103|RACGAP1	4.5	-1.0	1	21	958	978	UUGACAGAAGAUAGAGAGCAC	::: ::.: ::::::::.::	GUGAGCUUUUUCUUCUGUUAA	Cleavage		1
Bna-miR157a	NM_198935|SS18L1	4.5	-1.0	1	21	2547	2567	UUGACAGAAGAUAGAGAGCAC	.::::::::::::::	CAUUAUUCUAUCUUCUGUCAU	Cleavage		1
Bna-miR157a	NM_207318|FAM199X	4.5	-1.0	1	21	3310	3330	UUGACAGAAGAUAGAGAGCAC	::: ::::: .::.::::::	GUGAACUCUAGUUUUUGUCAA	Translation		1
Bna-miR157a	NM_004032|DDO	4.5	-1.0	1	21	338	358	UUGACAGAAGAUAGAGAGCAC	::::::.::.:::.::	UAAAGCUCUAUUUUUUGUUAA	Cleavage		1
Bna-miR157a	NM_025264|THUMPD2	4.5	-1.0	1	21	225	245	UUGACAGAAGAUAGAGAGCAC	.:.::::::::::::.	UUAAGUUUUAUCUUCUGUCAG	Cleavage		1
Bna-miR157a	NM_001005283|OR9Q2	4.5	-1.0	1	21	39	59	UUGACAGAAGAUAGAGAGCAC	: .:.:::.::::.: ::::	AUCUUUUCUGUCUUUUCUCAA	Cleavage		1
Bna-miR157a	NM_001163079|CECR6	4.5	-1.0	1	21	50	70	UUGACAGAAGAUAGAGAGCAC	::. .:::: :::::::::	UUGUCUUCUACCUUCUGUCAC	Translation		1
Bna-miR157a	NM_022465|IKZF4	4.5	-1.0	1	21	212	232	UUGACAGAAGAUAGAGAGCAC	: ::.:.:::::::: :::	UUCCUUUUUAUCUUCUCUCAU	Cleavage		1
Bna-miR157a	NM_005337|NCKAP1L	4.5	-1.0	1	21	283	303	UUGACAGAAGAUAGAGAGCAC	: .:.::::::::::: ..:	AUAUUUUCUAUCUUCUGGUGA	Cleavage		1
Bna-miR157a	NM_004036|ADCY3	4.5	-1.0	1	21	615	635	UUGACAGAAGAUAGAGAGCAC	: .:.:. :::::::::.::	AUAUUUUUAAUCUUCUGUUAA	Cleavage		1
Bna-miR157a	NM_001080521|RASSF10	4.5	-1.0	1	21	590	610	UUGACAGAAGAUAGAGAGCAC	::. .:.:::.:::: ::::	UUGUCUUUUAUUUUCUUUCAA	Cleavage		1
Bna-miR157a	NM_024784|ZBTB3	4.5	-1.0	1	21	352	372	UUGACAGAAGAUAGAGAGCAC	:: :::: :::::::: ::.	AUGGUCUCGAUCUUCUGACAG	Cleavage		1
Bna-miR157a	NM_001080414|CCDC88C	4.5	-1.0	1	21	1048	1068	UUGACAGAAGAUAGAGAGCAC	::::.: :.::::. ::::.	CUGCUUUGUGUCUUUGGUCAG	Cleavage		1
Bna-miR157a	NM_014358|CLEC4E	4.5	-1.0	1	21	378	398	UUGACAGAAGAUAGAGAGCAC	: ::.:::: :::::: :::	CUUCUUUCUAGCUUCUGACAA	Translation		1
Bna-miR157a	NM_003825|SNAP23	4.5	-1.0	1	21	147	167	UUGACAGAAGAUAGAGAGCAC	: .:.:.:.:.::::::..:	UUCUUUUUUGUUUUCUGUUGA	Cleavage		1
Bna-miR157a	NM_018325|C9orf72	4.5	-1.0	1	21	373	393	UUGACAGAAGAUAGAGAGCAC	::.::::::::.:: ::	UGACUUUCUAUCUUUUGGCAU	Cleavage		1
Bna-miR157a	NM_000599|IGFBP5	5.0	-1.0	1	21	3877	3897	UUGACAGAAGAUAGAGAGCAC	::.:.:::.:::: :.:.	CCACUUUUUAUUUUCUCUUAG	Cleavage		2
Bna-miR157a	NM_031432|UCK1	5.0	-1.0	1	21	487	507	UUGACAGAAGAUAGAGAGCAC	::.:.:::.:.::::::.	AUGUUUUCUGUUUUCUGUUUC	Cleavage		1
Bna-miR157a	NM_001135954|UCK1	5.0	-1.0	1	21	620	640	UUGACAGAAGAUAGAGAGCAC	::.:.:::.:.::::::.	AUGUUUUCUGUUUUCUGUUUC	Cleavage		1
Bna-miR157a	NM_002185|IL7R	5.0	-1.0	1	21	2104	2124	UUGACAGAAGAUAGAGAGCAC	:::.:::.:: :::.::: .:	GUGUUCUUUACCUUUUGUAGA	Translation		1
Bna-miR157a	NM_018235|CNDP2	5.0	-1.0	1	21	807	827	UUGACAGAAGAUAGAGAGCAC	::::.:::. ::::::::	AUGCUUUCUGCCUUCUGUCUC	Translation		1
Bna-miR157a	NM_014873|LPGAT1	5.0	-1.0	1	21	2603	2623	UUGACAGAAGAUAGAGAGCAC	::.::::: ::::::::.	AUGUUCUCUCUCUUCUGUUUG	Cleavage		1
Bna-miR157a	NM_032352|BRMS1L	5.0	-1.0	1	21	1126	1146	UUGACAGAAGAUAGAGAGCAC	:::: ::.:: .::::::.:	GUGCACUUUAAUUUCUGUUAC	Translation		1
Bna-miR157a	NM_014372|RNF11	5.0	-1.0	1	21	42	62	UUGACAGAAGAUAGAGAGCAC	::: :.:. :::::.:::::	GUGGUUUUGAUCUUUUGUCAC	Cleavage		1
Bna-miR157a	NM_006217|SERPINI2	5.0	-1.0	1	21	79	99	UUGACAGAAGAUAGAGAGCAC	:::::: :::::: ::::	UUGCUCUAUAUCUUAUGUCUU	Cleavage		1
Bna-miR157a	NM_144625|WDR64	5.0	-1.0	1	21	212	232	UUGACAGAAGAUAGAGAGCAC	:::.:. .:::.: ::::::.	GUGUUUCUUAUUUACUGUCAG	Cleavage		1
Bna-miR157a	NM_032861|SERAC1	5.0	-1.0	1	21	50	70	UUGACAGAAGAUAGAGAGCAC	:::.::: : :::::: :.::	GUGUUCUGUUUCUUCUUUUAA	Cleavage		1
Bna-miR157a	NM_001008801|ZNF468	5.0	-1.0	1	21	1669	1689	UUGACAGAAGAUAGAGAGCAC	:: ::::::::::::: :	AUGGUCUCUAUCUUCUGACUU	Cleavage		1
Bna-miR157a	NM_178313|SPTBN1	5.0	-1.0	1	21	1351	1371	UUGACAGAAGAUAGAGAGCAC	:: .:.:.: ::::.:::::.	GUCUUUUUUUUCUUUUGUCAG	Cleavage		2
Bna-miR157a	NM_178313|SPTBN1	5.0	-1.0	1	20	1	20	UUGACAGAAGAUAGAGAGCA	:.:: ::: : :.::::::	AGUUCACUACCAUUUGUCAA	Translation		2
Bna-miR157a	NM_001206557|KIAA1432	5.0	-1.0	1	21	399	419	UUGACAGAAGAUAGAGAGCAC	:::::. :::: :::::::.	GUGCUUGCUAUAGUCUGUCAG	Translation		1
Bna-miR157a	NM_005746|NAMPT	5.0	-1.0	1	21	2065	2085	UUGACAGAAGAUAGAGAGCAC	:: .:::::.: :::::: ::	GUAUUCUCUGUGUUCUGUGAA	Translation		1
Bna-miR157a	NM_016157|TRO	5.0	-1.0	1	21	35	55	UUGACAGAAGAUAGAGAGCAC	::::.:::.: : ::::::	UUGCUUUCUGUGUGCUGUCAU	Translation		1
Bna-miR157a	NM_001105193|AMER3	5.0	-1.0	1	21	66	86	UUGACAGAAGAUAGAGAGCAC	::::::::::.::::	CAAAUCUCUAUCUUUUGUCCC	Cleavage		1
Bna-miR157a	NM_001277120|ZNF468	5.0	-1.0	1	21	2972	2992	UUGACAGAAGAUAGAGAGCAC	:: ::::::::::::: :	AUGGUCUCUAUCUUCUGACUU	Cleavage		1
Bna-miR157a	NM_207333|ZNF320	5.0	-1.0	1	21	444	464	UUGACAGAAGAUAGAGAGCAC	:: :::: ::::::::::	AUGGUCUCGAUCUUCUGUCCU	Cleavage		1
Bna-miR157a	NM_007249|KLF12	5.0	-1.0	1	21	2031	2051	UUGACAGAAGAUAGAGAGCAC	::::::: :::. :::: ::.	GUGCUCUAUAUUGUCUGCCAG	Cleavage		1
Bna-miR157a	NM_001039705|TRO	5.0	-1.0	1	21	181	201	UUGACAGAAGAUAGAGAGCAC	::::.:::.: : ::::::	UUGCUUUCUGUGUGCUGUCAU	Translation		1
Bna-miR157a	NM_001007793|BUB3	5.0	-1.0	1	21	93	113	UUGACAGAAGAUAGAGAGCAC	.:::::.:.:::::::	GAUUUCUCUGUUUUCUGUCUU	Cleavage		1
Bna-miR157a	NM_018079|SRBD1	5.0	-1.0	1	21	258	278	UUGACAGAAGAUAGAGAGCAC	::.:.:.:::.::.::: :	UUGUUUUUUAUUUUUUGUAAU	Cleavage		1
Bna-miR157a	NM_001838|CCR7	5.0	-1.0	1	21	812	832	UUGACAGAAGAUAGAGAGCAC	::.:::.:.:. :.:::::	UUGUUCUUUGUUCUUUGUCAC	Cleavage		1
Bna-miR157a	NM_001193536|DOCK8	5.0	-1.0	1	21	753	773	UUGACAGAAGAUAGAGAGCAC	::::.:.: :::: :::::	UUGCUUUUUUUCUUAUGUCAC	Cleavage		1
Bna-miR157a	NM_004725|BUB3	5.0	-1.0	1	21	1314	1334	UUGACAGAAGAUAGAGAGCAC	.:::::.:.:::::::	GAUUUCUCUGUUUUCUGUCUU	Cleavage		1
Bna-miR157a	NM_015233|MTUS2	5.0	-1.0	1	21	2255	2275	UUGACAGAAGAUAGAGAGCAC	::.:.:.: ::::.:::.:	UUGUUUUUUUUCUUUUGUUAC	Cleavage		1
Bna-miR157a	NM_015046|SETX	5.0	-1.0	1	21	154	174	UUGACAGAAGAUAGAGAGCAC	: .:: :::.::::::::	AUCUUCAGUAUUUUCUGUCAU	Cleavage		2
Bna-miR157a	NM_001145306|CDK6	5.0	-1.0	1	21	4627	4647	UUGACAGAAGAUAGAGAGCAC	:::::::::::::: :	GGUCUCUCUAUCUUCUGACCU	Cleavage		1
Bna-miR157a	NM_173588|IGSF22	5.0	-1.0	1	21	89	109	UUGACAGAAGAUAGAGAGCAC	::::::::. . :.:::.::	UUGCUCUCUGGUGUUUGUUAA	Translation		1
Bna-miR157a	NM_001185108|CD1E	5.0	-1.0	1	21	334	354	UUGACAGAAGAUAGAGAGCAC	::::::.: :.::.: :.::	UUGCUCUUUUUUUUUUUUUAA	Cleavage		1
Bna-miR157a	NM_001142432|MORF4L2	5.0	-1.0	1	21	472	492	UUGACAGAAGAUAGAGAGCAC	:: .::::::::. ::::	AGGCAUUCUAUCUUUGCUCAA	Cleavage		1
Bna-miR157a	NM_001018008|TPM1	5.0	-1.0	1	21	304	324	UUGACAGAAGAUAGAGAGCAC	::.:.:::::.: ::: ::.	AUGUUUUCUAUUUCCUGACAG	Cleavage		1
Bna-miR157a	NM_001042587|CD1E	5.0	-1.0	1	21	524	544	UUGACAGAAGAUAGAGAGCAC	::::::.: :.::.: :.::	UUGCUCUUUUUUUUUUUUUAA	Cleavage		1
Bna-miR157a	NM_005839|SRRM1	5.0	-1.0	1	21	689	709	UUGACAGAAGAUAGAGAGCAC	::.:.:.: ::::.::: ::	UUGUUUUUUUUCUUUUGUAAA	Cleavage		1
Bna-miR157a	NM_130782|RGS18	5.0	-1.0	1	21	435	455	UUGACAGAAGAUAGAGAGCAC	::.::::: :.::.:: .::	AUGUUCUCUUUUUUUUGGUAA	Cleavage		1
Bna-miR157a	NM_001163474|ZNF746	5.0	-1.0	1	21	253	273	UUGACAGAAGAUAGAGAGCAC	::.:.:.:.:.::.: :.::	UUGUUUUUUGUUUUUUUUUAA	Cleavage		1
Bna-miR157a	NM_017772|TBC1D22B	5.0	-1.0	1	21	348	368	UUGACAGAAGAUAGAGAGCAC	::::.:.: :.::.::: ::	UUGCUUUUUUUUUUUUGUGAA	Cleavage		1
Bna-miR157a	NM_013238|DNAJC15	5.0	-1.0	1	21	161	181	UUGACAGAAGAUAGAGAGCAC	::::.:.:::. ::: :.::	UUGCUUUUUAUUAUCUUUUAA	Cleavage		1
Bna-miR157a	NM_017684|VPS13C	5.0	-1.0	1	21	841	861	UUGACAGAAGAUAGAGAGCAC	::.:.:::::.:::: :. :	AUGUUUUCUAUUUUCUUUUCA	Cleavage		1
Bna-miR157a	NM_001199876|SERF2	5.0	-1.0	1	21	476	496	UUGACAGAAGAUAGAGAGCAC	:: : ::.: ::::::::::	GUUCACUUUCUCUUCUGUCAU	Cleavage		1
Bna-miR157a	NM_015635|GAPVD1	5.0	-1.0	1	21	1419	1439	UUGACAGAAGAUAGAGAGCAC	:::::::.:. ::::::	AGGCUCUCUGUUGUCUGUCUC	Cleavage		1
Bna-miR157a	NM_001199878|SERF2	5.0	-1.0	1	21	675	695	UUGACAGAAGAUAGAGAGCAC	:: : ::.: ::::::::::	GUUCACUUUCUCUUCUGUCAU	Cleavage		1
Bna-miR157a	NM_012420|IFIT5	5.0	-1.0	1	21	706	726	UUGACAGAAGAUAGAGAGCAC	::.::::: :.::.: :.::	UUGUUCUCUUUUUUUUUUUAA	Cleavage		1
Bna-miR157a	NM_003326|TNFSF4	5.0	-1.0	1	21	1498	1518	UUGACAGAAGAUAGAGAGCAC	::.:.:::::.: :: :.::	CUGUUUUCUAUUUCCUCUUAA	Cleavage		1

## Sheet: Bna-miR157b
miRNA_Acc.	Target_Acc.	Expectation	UPE$	miRNA_start	miRNA_end	Target_start	Target_end	miRNA_aligned_fragment	alignment	Target_aligned_fragment	Inhibition	Target_Desc.	Multiplicity
Bna-miR157b	NM_001031848|SERPINB8	1.5	-1.0	1	21	220	240	UUGACAGAAGAUAGAGAGCAC	::::::.:.::::.::::::	AUGCUCUUUGUCUUUUGUCAA	Cleavage		1
Bna-miR157b	NM_007021|C10orf10	2.0	-1.0	1	21	1049	1069	UUGACAGAAGAUAGAGAGCAC	::.:.:::.::::::::.::	AUGUUUUCUGUCUUCUGUUAA	Cleavage		1
Bna-miR157b	NM_016390|C9orf114	3.0	-1.0	1	21	517	537	UUGACAGAAGAUAGAGAGCAC	::. ::::: ::::::::::	CUGUCCUCUAACUUCUGUCAA	Translation		1
Bna-miR157b	NM_001114123|ELK1	3.0	-1.0	1	21	193	213	UUGACAGAAGAUAGAGAGCAC	.:::::.:.::::::::.	AACUUCUCUGUUUUCUGUCAG	Cleavage		1
Bna-miR157b	NM_001257168|ELK1	3.0	-1.0	1	21	314	334	UUGACAGAAGAUAGAGAGCAC	.:::::.:.::::::::.	AACUUCUCUGUUUUCUGUCAG	Cleavage		1
Bna-miR157b	NM_014219|KIR2DL2	3.0	-1.0	1	21	415	435	UUGACAGAAGAUAGAGAGCAC	:::.:: .::::::::::.	UAGCUUUCAGUCUUCUGUCAG	Cleavage		1
Bna-miR157b	NM_014218|KIR2DL1	3.0	-1.0	1	21	415	435	UUGACAGAAGAUAGAGAGCAC	:::.:: .::::::::::.	UAGCUUUCAGUCUUCUGUCAG	Cleavage		1
Bna-miR157b	NM_018223|CHFR	3.0	-1.0	1	21	1012	1032	UUGACAGAAGAUAGAGAGCAC	:.:.:.::::::.:::..:	AAGUUUUUUAUCUUUUGUUGA	Cleavage		1
Bna-miR157b	NM_080652|TMEM41A	3.0	-1.0	1	21	771	791	UUGACAGAAGAUAGAGAGCAC	:::::. :::::::::.:.	CCGCUCUUCAUCUUCUGUUAG	Cleavage		1
Bna-miR157b	NM_014970|KIFAP3	3.0	-1.0	1	21	152	172	UUGACAGAAGAUAGAGAGCAC	: ::::.::::::::.::	AGCCCCUCUGUCUUCUGUUAA	Cleavage		1
Bna-miR157b	NM_014399|TSPAN13	3.0	-1.0	1	21	947	967	UUGACAGAAGAUAGAGAGCAC	::::: ::: ::::::.::	UGGCUCUGUAUAUUCUGUUAA	Translation		1
Bna-miR157b	NM_001112741|KCNC1	3.0	-1.0	1	21	360	380	UUGACAGAAGAUAGAGAGCAC	:: ::::::.:::: ::::	AAGCCCUCUAUUUUCUUUCAA	Cleavage		1
Bna-miR157b	NM_017850|C1orf109	3.0	-1.0	1	21	401	421	UUGACAGAAGAUAGAGAGCAC	:.:.: :.::::.::::::	UGGUUUUGUGUCUUUUGUCAA	Cleavage		1
Bna-miR157b	NM_015221|DNMBP	3.0	-1.0	1	21	672	692	UUGACAGAAGAUAGAGAGCAC	: :::.:::.::::::..:	AGGGUCUUUAUUUUCUGUUGA	Cleavage		1
Bna-miR157b	NM_001981|EPS15	3.0	-1.0	1	21	1924	1944	UUGACAGAAGAUAGAGAGCAC	: :.:.::::::.:::.::	UAGAUUUUUAUCUUUUGUUAA	Cleavage		1
Bna-miR157b	NM_001267706|CD274	3.5	-1.0	1	21	2008	2028	UUGACAGAAGAUAGAGAGCAC	::.:.:::. .:::::::::	UUGUUUUCUGCUUUCUGUCAA	Translation		1
Bna-miR157b	NM_000599|IGFBP5	3.5	-1.0	1	21	4588	4608	UUGACAGAAGAUAGAGAGCAC	:: :::.:.::::.:::::	UUGAUCUUUGUCUUUUGUCAU	Cleavage		2
Bna-miR157b	NM_183065|TMEM107	3.5	-1.0	1	21	968	988	UUGACAGAAGAUAGAGAGCAC	: :::::.:.:.::.::::.	GGGCUCUUUGUUUUUUGUCGU	Cleavage		1
Bna-miR157b	NM_006425|SLU7	3.5	-1.0	1	21	1594	1614	UUGACAGAAGAUAGAGAGCAC	::. .:.::::::.:::.::	UUGUAUUUUAUCUUUUGUUAA	Cleavage		1
Bna-miR157b	NM_021809|TGIF2	3.5	-1.0	1	21	2467	2487	UUGACAGAAGAUAGAGAGCAC	.:.:.:.::::.::::::	AACUUUUUUGUCUUUUGUCAA	Cleavage		1
Bna-miR157b	NM_000268|NF2	3.5	-1.0	1	21	3470	3490	UUGACAGAAGAUAGAGAGCAC	:::::: :.::.::::::	UCCCUCUCUUUUUUUUGUCAA	Cleavage		1
Bna-miR157b	NM_181828|NF2	3.5	-1.0	1	21	3530	3550	UUGACAGAAGAUAGAGAGCAC	:::::: :.::.::::::	UCCCUCUCUUUUUUUUGUCAA	Cleavage		1
Bna-miR157b	NM_181832|NF2	3.5	-1.0	1	21	3545	3565	UUGACAGAAGAUAGAGAGCAC	:::::: :.::.::::::	UCCCUCUCUUUUUUUUGUCAA	Cleavage		1
Bna-miR157b	NM_032012|TMEM245	3.5	-1.0	1	21	4024	4044	UUGACAGAAGAUAGAGAGCAC	: :.:::.: :.::::::::.	GAGUUCUUUUUUUUCUGUCAG	Cleavage		1
Bna-miR157b	NM_015571|SENP6	3.5	-1.0	1	21	236	256	UUGACAGAAGAUAGAGAGCAC	::.: : :::.::::::.::	UUGUUAUGUAUUUUCUGUUAA	Cleavage		1
Bna-miR157b	NM_014048|MKL2	3.5	-1.0	1	21	1106	1126	UUGACAGAAGAUAGAGAGCAC	:: :::: ::::::::::	UGGCCCUCUUUCUUCUGUCAC	Cleavage		1
Bna-miR157b	NM_015046|SETX	3.5	-1.0	1	21	2380	2400	UUGACAGAAGAUAGAGAGCAC	:.:: ::.:::::: ::::	AAGUUCCCUGUCUUCUUUCAA	Cleavage		2
Bna-miR157b	NM_001199880|EGR3	3.5	-1.0	1	21	1028	1048	UUGACAGAAGAUAGAGAGCAC	:::.: :.:::::: ::::	CAGCUUUGUGUCUUCUCUCAA	Cleavage		1
Bna-miR157b	NM_001201477|NETO2	4.0	-1.0	1	21	1545	1565	UUGACAGAAGAUAGAGAGCAC	::.:.::::: ::.:::.:.	UUGUUUUCUAUAUUUUGUUAG	Translation		1
Bna-miR157b	NM_025164|SIK3	4.0	-1.0	1	21	232	252	UUGACAGAAGAUAGAGAGCAC	::.:::: :::::.::: ::	AUGUUCUCCAUCUUUUGUGAA	Cleavage		1
Bna-miR157b	NM_005737|ARL4C	4.0	-1.0	1	21	2044	2064	UUGACAGAAGAUAGAGAGCAC	::::.:.: ::::.::::..	CUGCUUUUUCUCUUUUGUCGG	Cleavage		1
Bna-miR157b	NM_001025247|TAF5L	4.0	-1.0	1	21	1242	1262	UUGACAGAAGAUAGAGAGCAC	::::.:: ::.:::::: ::	UUGCUUUCGAUUUUCUGUAAA	Cleavage		1
Bna-miR157b	NM_001193388|UNKL	4.0	-1.0	1	21	429	449	UUGACAGAAGAUAGAGAGCAC	::::.:::.:.::.: :.::	CUGCUUUCUGUUUUUUUUUAA	Cleavage		1
Bna-miR157b	NM_000261|MYOC	4.0	-1.0	1	21	204	224	UUGACAGAAGAUAGAGAGCAC	::.::::::::::::.	AUAUCCUUUAUCUUCUGUCAG	Cleavage		1
Bna-miR157b	NM_001145006|MUC7	4.0	-1.0	1	21	1029	1049	UUGACAGAAGAUAGAGAGCAC	:.:.::::::::::::	GGCAUUUUUAUCUUCUGUCAC	Cleavage		1
Bna-miR157b	NM_004671|PIAS2	4.0	-1.0	1	21	2238	2258	UUGACAGAAGAUAGAGAGCAC	: .:.:::::.:::::: ::	UUUUUUUCUAUUUUCUGUGAA	Cleavage		1
Bna-miR157b	NM_015691|WWC3	4.0	-1.0	1	21	2875	2895	UUGACAGAAGAUAGAGAGCAC	::::.:.:.::.:::::	CAUCUCUUUGUUUUUUGUCAC	Cleavage		1
Bna-miR157b	NM_001168280|WWTR1	4.0	-1.0	1	21	2277	2297	UUGACAGAAGAUAGAGAGCAC	: ::.:.:.::::.:::.:.	UUUCUUUUUGUCUUUUGUUAG	Cleavage		1
Bna-miR157b	NM_033637|BTRC	4.0	-1.0	1	21	231	251	UUGACAGAAGAUAGAGAGCAC	::. .::::::::.::: ::	AUGUCUUCUAUCUUUUGUGAA	Cleavage		1
Bna-miR157b	NM_018718|CEP41	4.0	-1.0	1	21	4222	4242	UUGACAGAAGAUAGAGAGCAC	:::: .:::::::::::	AAGCUCGUUAUCUUCUGUCCC	Cleavage		1
Bna-miR157b	NM_002387|MCC	4.0	-1.0	1	21	1644	1664	UUGACAGAAGAUAGAGAGCAC	::.:: ::. .:::::::::	AUGUUCACUGGUUUCUGUCAA	Translation		1
Bna-miR157b	NM_001145819|SOX6	4.0	-1.0	1	21	972	992	UUGACAGAAGAUAGAGAGCAC	:::: :.:::.::.: ::::	UUGCUAUUUAUUUUUUUUCAA	Cleavage		1
Bna-miR157b	NM_006933|SLC5A3	4.0	-1.0	1	21	4740	4760	UUGACAGAAGAUAGAGAGCAC	:::.: :::::::::::	CAAAUCUUUUUCUUCUGUCAA	Cleavage		1
Bna-miR157b	NM_001204267|GABRA4	4.0	-1.0	1	21	5422	5442	UUGACAGAAGAUAGAGAGCAC	: .:::.:: :::.::::::	AUUUUCUUUAACUUUUGUCAA	Translation		1
Bna-miR157b	NM_000851|GSTM5	4.0	-1.0	1	21	476	496	UUGACAGAAGAUAGAGAGCAC	:.:.:.:.::::::::..	UGGUUUUUUGUCUUCUGUUGU	Cleavage		1
Bna-miR157b	NM_031461|CRISPLD1	4.0	-1.0	1	21	710	730	UUGACAGAAGAUAGAGAGCAC	: :::.::::: : ::::.::	GAGCUUUCUAUGUACUGUUAA	Translation		1
Bna-miR157b	NM_004236|COPS2	4.0	-1.0	1	21	2222	2242	UUGACAGAAGAUAGAGAGCAC	: :.:::.: :.::::::.:.	GCGUUCUUUUUUUUCUGUUAG	Cleavage		1
Bna-miR157b	NM_005570|LMAN1	4.0	-1.0	1	21	3140	3160	UUGACAGAAGAUAGAGAGCAC	: :.:.:::::: :::::::	GGGUUUUCUAUCCACUGUCAA	Cleavage		1
Bna-miR157b	NM_152756|RICTOR	4.0	-1.0	1	21	286	306	UUGACAGAAGAUAGAGAGCAC	:.:.:::::.:::: :::	AGGUUUUCUAUUUUCUUUCAU	Cleavage		1
Bna-miR157b	NM_001029870|SOWAHB	4.0	-1.0	1	21	411	431	UUGACAGAAGAUAGAGAGCAC	:::::::. :::::::. :	UAGCUCUCUGGCUUCUGUUCA	Translation		1
Bna-miR157b	NM_001012761|RGMB	4.0	-1.0	1	21	17	37	UUGACAGAAGAUAGAGAGCAC	:.:.:.:::.::.:::: :	UGGUUUUUUAUUUUUUGUCUA	Cleavage		1
Bna-miR157b	NM_020772|NUFIP2	4.0	-1.0	1	21	261	281	UUGACAGAAGAUAGAGAGCAC	:.:.:.: ::::::::.:.	AGGUUUUUUUUCUUCUGUUAG	Cleavage		1
Bna-miR157b	NM_178824|WDR49	4.0	-1.0	1	21	136	156	UUGACAGAAGAUAGAGAGCAC	: .: :::::: ::::::::	CUUUUAUCUAUCAUCUGUCAA	Cleavage		1
Bna-miR157b	NM_004230|S1PR2	4.0	-1.0	1	21	1501	1521	UUGACAGAAGAUAGAGAGCAC	: :::: :.:::::: ::::	CUUCUCUGUGUCUUCUUUCAA	Cleavage		1
Bna-miR157b	NM_001017930|DCAF8L1	4.5	-1.0	1	21	95	115	UUGACAGAAGAUAGAGAGCAC	::::.:.:.::::::::.	UUGCUUUUUGUCUUCUGUUUU	Cleavage		1
Bna-miR157b	NM_033087|ALG2	4.5	-1.0	1	21	432	452	UUGACAGAAGAUAGAGAGCAC	:::.:: ::.:: :::::.:.	GUGUUCACUGUCAUCUGUUAG	Cleavage		1
Bna-miR157b	NM_153346|BEND2	4.5	-1.0	1	21	1877	1897	UUGACAGAAGAUAGAGAGCAC	:::.:.: :::.:: :::.::	GUGUUUUGUAUUUUAUGUUAA	Cleavage		1
Bna-miR157b	NM_007325|GRIA3	4.5	-1.0	1	21	573	593	UUGACAGAAGAUAGAGAGCAC	:::: ::::::.: :: ::::	GUGCACUCUAUUUCCUUUCAA	Cleavage		1
Bna-miR157b	NM_001040000|MLLT4	4.5	-1.0	1	21	2291	2311	UUGACAGAAGAUAGAGAGCAC	::::::: : :::.::::::	GUGCUCUAAAACUUUUGUCAA	Translation		1
Bna-miR157b	NM_016396|CTDSPL2	4.5	-1.0	1	21	1954	1974	UUGACAGAAGAUAGAGAGCAC	:::: :.:.:::::::::	AUGCUGUUUGUCUUCUGUCUU	Cleavage		1
Bna-miR157b	NM_001143757|LRRC27	4.5	-1.0	1	21	1020	1040	UUGACAGAAGAUAGAGAGCAC	:::: :.:.:::::::::	UUGCUGUUUGUCUUCUGUCUC	Cleavage		1
Bna-miR157b	NM_000611|CD59	4.5	-1.0	1	21	1461	1481	UUGACAGAAGAUAGAGAGCAC	::::::: :.:. :::::.:.	GUGCUCUGUGUUCUCUGUUAG	Cleavage		1
Bna-miR157b	NM_001174068|SYTL4	4.5	-1.0	1	21	327	347	UUGACAGAAGAUAGAGAGCAC	::.:.:::::::::::	CAACUUUUUAUCUUCUGUCUU	Cleavage		1
Bna-miR157b	NM_001040151|SCN3B	4.5	-1.0	1	21	2981	3001	UUGACAGAAGAUAGAGAGCAC	::.:::: ::::::: :::	AUGUUCUCCAUCUUCUCUCAC	Cleavage		1
Bna-miR157b	NM_001128933|SYNPO2	4.5	-1.0	1	21	1602	1622	UUGACAGAAGAUAGAGAGCAC	::::::.: ::: ::::::	CUGCUCUUUUUCUGCUGUCAC	Cleavage		1
Bna-miR157b	NM_001168338|PLG	4.5	-1.0	1	21	448	468	UUGACAGAAGAUAGAGAGCAC	::::.:::::.::.: :...	UUGCUUUCUAUUUUUUCUUGG	Cleavage		1
Bna-miR157b	NM_014940|MON1B	4.5	-1.0	1	21	44	64	UUGACAGAAGAUAGAGAGCAC	::.:.:.:: :::::::: :	UUGUUUUUUACCUUCUGUCUA	Translation		1
Bna-miR157b	NM_001164616|FZD6	4.5	-1.0	1	21	1159	1179	UUGACAGAAGAUAGAGAGCAC	::::.:. ::.:::: ::::	AUGCUUUUGAUUUUCUCUCAA	Cleavage		1
Bna-miR157b	NM_001277093|ZNF550	4.5	-1.0	1	21	1101	1121	UUGACAGAAGAUAGAGAGCAC	::.:.:. :::::::::::	UUGUUUUUCCUCUUCUGUCAA	Cleavage		1
Bna-miR157b	NM_001277092|ZNF550	4.5	-1.0	1	21	1663	1683	UUGACAGAAGAUAGAGAGCAC	::.:.:. :::::::::::	UUGUUUUUCCUCUUCUGUCAA	Cleavage		1
Bna-miR157b	NM_001277091|ZNF550	4.5	-1.0	1	21	2010	2030	UUGACAGAAGAUAGAGAGCAC	::.:.:. :::::::::::	UUGUUUUUCCUCUUCUGUCAA	Cleavage		1
Bna-miR157b	NM_002665|PLGLB2	4.5	-1.0	1	21	567	587	UUGACAGAAGAUAGAGAGCAC	::::.:::::.::.: :...	UUGCUUUCUAUUUUUUCUUGG	Cleavage		1
Bna-miR157b	NM_001277090|ZNF550	4.5	-1.0	1	21	2596	2616	UUGACAGAAGAUAGAGAGCAC	::.:.:. :::::::::::	UUGUUUUUCCUCUUCUGUCAA	Cleavage		1
Bna-miR157b	NM_012081|ELL2	4.5	-1.0	1	21	883	903	UUGACAGAAGAUAGAGAGCAC	::.:.:.: :::::: ::::	UUGUUUUUUUUCUUCUAUCAA	Cleavage		1
Bna-miR157b	NM_181787|DPY19L4	4.5	-1.0	1	21	1385	1405	UUGACAGAAGAUAGAGAGCAC	:: :::.:::.::::::.:	GUUGUCUUUAUUUUCUGUUAU	Cleavage		2
Bna-miR157b	NM_181787|DPY19L4	4.5	-1.0	1	21	1321	1341	UUGACAGAAGAUAGAGAGCAC	:::.:::.::::::.:	AUUGUCUUUAUUUUCUGUUAU	Cleavage		2
Bna-miR157b	NM_000294|PHKG2	4.5	-1.0	1	21	1273	1293	UUGACAGAAGAUAGAGAGCAC	::.:::.:.:.::.: :.::	CUGUUCUUUGUUUUUUUUUAA	Cleavage		1
Bna-miR157b	NM_001684|ATP2B4	4.5	-1.0	1	21	555	575	UUGACAGAAGAUAGAGAGCAC	:.:::.:.::::.::::	AAGUUCUUUGUCUUUUGUCUU	Cleavage		1
Bna-miR157b	NM_001098512|PRKG1	4.5	-1.0	1	21	3632	3652	UUGACAGAAGAUAGAGAGCAC	::.::::: .::::::.::	UUGUUCUCUUAUUUCUGUUAA	Translation		1
Bna-miR157b	NM_001001396|ATP2B4	4.5	-1.0	1	21	838	858	UUGACAGAAGAUAGAGAGCAC	:.:::.:.::::.::::	AAGUUCUUUGUCUUUUGUCUU	Cleavage		1
Bna-miR157b	NM_001142386|PDK3	4.5	-1.0	1	21	4083	4103	UUGACAGAAGAUAGAGAGCAC	:::::::.:: ::::::	UGGCUCUCUGUCAUCUGUCCU	Cleavage		1
Bna-miR157b	NM_001126103|RACGAP1	4.5	-1.0	1	21	958	978	UUGACAGAAGAUAGAGAGCAC	::: ::.: ::::::::.::	GUGAGCUUUUUCUUCUGUUAA	Cleavage		1
Bna-miR157b	NM_198935|SS18L1	4.5	-1.0	1	21	2547	2567	UUGACAGAAGAUAGAGAGCAC	.::::::::::::::	CAUUAUUCUAUCUUCUGUCAU	Cleavage		1
Bna-miR157b	NM_207318|FAM199X	4.5	-1.0	1	21	3310	3330	UUGACAGAAGAUAGAGAGCAC	::: ::::: .::.::::::	GUGAACUCUAGUUUUUGUCAA	Translation		1
Bna-miR157b	NM_004032|DDO	4.5	-1.0	1	21	338	358	UUGACAGAAGAUAGAGAGCAC	::::::.::.:::.::	UAAAGCUCUAUUUUUUGUUAA	Cleavage		1
Bna-miR157b	NM_025264|THUMPD2	4.5	-1.0	1	21	225	245	UUGACAGAAGAUAGAGAGCAC	.:.::::::::::::.	UUAAGUUUUAUCUUCUGUCAG	Cleavage		1
Bna-miR157b	NM_001005283|OR9Q2	4.5	-1.0	1	21	39	59	UUGACAGAAGAUAGAGAGCAC	: .:.:::.::::.: ::::	AUCUUUUCUGUCUUUUCUCAA	Cleavage		1
Bna-miR157b	NM_001163079|CECR6	4.5	-1.0	1	21	50	70	UUGACAGAAGAUAGAGAGCAC	::. .:::: :::::::::	UUGUCUUCUACCUUCUGUCAC	Translation		1
Bna-miR157b	NM_022465|IKZF4	4.5	-1.0	1	21	212	232	UUGACAGAAGAUAGAGAGCAC	: ::.:.:::::::: :::	UUCCUUUUUAUCUUCUCUCAU	Cleavage		1
Bna-miR157b	NM_005337|NCKAP1L	4.5	-1.0	1	21	283	303	UUGACAGAAGAUAGAGAGCAC	: .:.::::::::::: ..:	AUAUUUUCUAUCUUCUGGUGA	Cleavage		1
Bna-miR157b	NM_004036|ADCY3	4.5	-1.0	1	21	615	635	UUGACAGAAGAUAGAGAGCAC	: .:.:. :::::::::.::	AUAUUUUUAAUCUUCUGUUAA	Cleavage		1
Bna-miR157b	NM_001080521|RASSF10	4.5	-1.0	1	21	590	610	UUGACAGAAGAUAGAGAGCAC	::. .:.:::.:::: ::::	UUGUCUUUUAUUUUCUUUCAA	Cleavage		1
Bna-miR157b	NM_024784|ZBTB3	4.5	-1.0	1	21	352	372	UUGACAGAAGAUAGAGAGCAC	:: :::: :::::::: ::.	AUGGUCUCGAUCUUCUGACAG	Cleavage		1
Bna-miR157b	NM_001080414|CCDC88C	4.5	-1.0	1	21	1048	1068	UUGACAGAAGAUAGAGAGCAC	::::.: :.::::. ::::.	CUGCUUUGUGUCUUUGGUCAG	Cleavage		1
Bna-miR157b	NM_014358|CLEC4E	4.5	-1.0	1	21	378	398	UUGACAGAAGAUAGAGAGCAC	: ::.:::: :::::: :::	CUUCUUUCUAGCUUCUGACAA	Translation		1
Bna-miR157b	NM_003825|SNAP23	4.5	-1.0	1	21	147	167	UUGACAGAAGAUAGAGAGCAC	: .:.:.:.:.::::::..:	UUCUUUUUUGUUUUCUGUUGA	Cleavage		1
Bna-miR157b	NM_018325|C9orf72	4.5	-1.0	1	21	373	393	UUGACAGAAGAUAGAGAGCAC	::.::::::::.:: ::	UGACUUUCUAUCUUUUGGCAU	Cleavage		1
Bna-miR157b	NM_000599|IGFBP5	5.0	-1.0	1	21	3877	3897	UUGACAGAAGAUAGAGAGCAC	::.:.:::.:::: :.:.	CCACUUUUUAUUUUCUCUUAG	Cleavage		2
Bna-miR157b	NM_031432|UCK1	5.0	-1.0	1	21	487	507	UUGACAGAAGAUAGAGAGCAC	::.:.:::.:.::::::.	AUGUUUUCUGUUUUCUGUUUC	Cleavage		1
Bna-miR157b	NM_001135954|UCK1	5.0	-1.0	1	21	620	640	UUGACAGAAGAUAGAGAGCAC	::.:.:::.:.::::::.	AUGUUUUCUGUUUUCUGUUUC	Cleavage		1
Bna-miR157b	NM_002185|IL7R	5.0	-1.0	1	21	2104	2124	UUGACAGAAGAUAGAGAGCAC	:::.:::.:: :::.::: .:	GUGUUCUUUACCUUUUGUAGA	Translation		1
Bna-miR157b	NM_018235|CNDP2	5.0	-1.0	1	21	807	827	UUGACAGAAGAUAGAGAGCAC	::::.:::. ::::::::	AUGCUUUCUGCCUUCUGUCUC	Translation		1
Bna-miR157b	NM_014873|LPGAT1	5.0	-1.0	1	21	2603	2623	UUGACAGAAGAUAGAGAGCAC	::.::::: ::::::::.	AUGUUCUCUCUCUUCUGUUUG	Cleavage		1
Bna-miR157b	NM_032352|BRMS1L	5.0	-1.0	1	21	1126	1146	UUGACAGAAGAUAGAGAGCAC	:::: ::.:: .::::::.:	GUGCACUUUAAUUUCUGUUAC	Translation		1
Bna-miR157b	NM_014372|RNF11	5.0	-1.0	1	21	42	62	UUGACAGAAGAUAGAGAGCAC	::: :.:. :::::.:::::	GUGGUUUUGAUCUUUUGUCAC	Cleavage		1
Bna-miR157b	NM_006217|SERPINI2	5.0	-1.0	1	21	79	99	UUGACAGAAGAUAGAGAGCAC	:::::: :::::: ::::	UUGCUCUAUAUCUUAUGUCUU	Cleavage		1
Bna-miR157b	NM_144625|WDR64	5.0	-1.0	1	21	212	232	UUGACAGAAGAUAGAGAGCAC	:::.:. .:::.: ::::::.	GUGUUUCUUAUUUACUGUCAG	Cleavage		1
Bna-miR157b	NM_032861|SERAC1	5.0	-1.0	1	21	50	70	UUGACAGAAGAUAGAGAGCAC	:::.::: : :::::: :.::	GUGUUCUGUUUCUUCUUUUAA	Cleavage		1
Bna-miR157b	NM_001008801|ZNF468	5.0	-1.0	1	21	1669	1689	UUGACAGAAGAUAGAGAGCAC	:: ::::::::::::: :	AUGGUCUCUAUCUUCUGACUU	Cleavage		1
Bna-miR157b	NM_178313|SPTBN1	5.0	-1.0	1	21	1351	1371	UUGACAGAAGAUAGAGAGCAC	:: .:.:.: ::::.:::::.	GUCUUUUUUUUCUUUUGUCAG	Cleavage		2
Bna-miR157b	NM_178313|SPTBN1	5.0	-1.0	1	20	1	20	UUGACAGAAGAUAGAGAGCA	:.:: ::: : :.::::::	AGUUCACUACCAUUUGUCAA	Translation		2
Bna-miR157b	NM_001206557|KIAA1432	5.0	-1.0	1	21	399	419	UUGACAGAAGAUAGAGAGCAC	:::::. :::: :::::::.	GUGCUUGCUAUAGUCUGUCAG	Translation		1
Bna-miR157b	NM_005746|NAMPT	5.0	-1.0	1	21	2065	2085	UUGACAGAAGAUAGAGAGCAC	:: .:::::.: :::::: ::	GUAUUCUCUGUGUUCUGUGAA	Translation		1
Bna-miR157b	NM_016157|TRO	5.0	-1.0	1	21	35	55	UUGACAGAAGAUAGAGAGCAC	::::.:::.: : ::::::	UUGCUUUCUGUGUGCUGUCAU	Translation		1
Bna-miR157b	NM_001105193|AMER3	5.0	-1.0	1	21	66	86	UUGACAGAAGAUAGAGAGCAC	::::::::::.::::	CAAAUCUCUAUCUUUUGUCCC	Cleavage		1
Bna-miR157b	NM_001277120|ZNF468	5.0	-1.0	1	21	2972	2992	UUGACAGAAGAUAGAGAGCAC	:: ::::::::::::: :	AUGGUCUCUAUCUUCUGACUU	Cleavage		1
Bna-miR157b	NM_207333|ZNF320	5.0	-1.0	1	21	444	464	UUGACAGAAGAUAGAGAGCAC	:: :::: ::::::::::	AUGGUCUCGAUCUUCUGUCCU	Cleavage		1
Bna-miR157b	NM_007249|KLF12	5.0	-1.0	1	21	2031	2051	UUGACAGAAGAUAGAGAGCAC	::::::: :::. :::: ::.	GUGCUCUAUAUUGUCUGCCAG	Cleavage		1
Bna-miR157b	NM_001039705|TRO	5.0	-1.0	1	21	181	201	UUGACAGAAGAUAGAGAGCAC	::::.:::.: : ::::::	UUGCUUUCUGUGUGCUGUCAU	Translation		1
Bna-miR157b	NM_001007793|BUB3	5.0	-1.0	1	21	93	113	UUGACAGAAGAUAGAGAGCAC	.:::::.:.:::::::	GAUUUCUCUGUUUUCUGUCUU	Cleavage		1
Bna-miR157b	NM_018079|SRBD1	5.0	-1.0	1	21	258	278	UUGACAGAAGAUAGAGAGCAC	::.:.:.:::.::.::: :	UUGUUUUUUAUUUUUUGUAAU	Cleavage		1
Bna-miR157b	NM_001838|CCR7	5.0	-1.0	1	21	812	832	UUGACAGAAGAUAGAGAGCAC	::.:::.:.:. :.:::::	UUGUUCUUUGUUCUUUGUCAC	Cleavage		1
Bna-miR157b	NM_001193536|DOCK8	5.0	-1.0	1	21	753	773	UUGACAGAAGAUAGAGAGCAC	::::.:.: :::: :::::	UUGCUUUUUUUCUUAUGUCAC	Cleavage		1
Bna-miR157b	NM_004725|BUB3	5.0	-1.0	1	21	1314	1334	UUGACAGAAGAUAGAGAGCAC	.:::::.:.:::::::	GAUUUCUCUGUUUUCUGUCUU	Cleavage		1
Bna-miR157b	NM_015233|MTUS2	5.0	-1.0	1	21	2255	2275	UUGACAGAAGAUAGAGAGCAC	::.:.:.: ::::.:::.:	UUGUUUUUUUUCUUUUGUUAC	Cleavage		1
Bna-miR157b	NM_015046|SETX	5.0	-1.0	1	21	154	174	UUGACAGAAGAUAGAGAGCAC	: .:: :::.::::::::	AUCUUCAGUAUUUUCUGUCAU	Cleavage		2
Bna-miR157b	NM_001145306|CDK6	5.0	-1.0	1	21	4627	4647	UUGACAGAAGAUAGAGAGCAC	:::::::::::::: :	GGUCUCUCUAUCUUCUGACCU	Cleavage		1
Bna-miR157b	NM_173588|IGSF22	5.0	-1.0	1	21	89	109	UUGACAGAAGAUAGAGAGCAC	::::::::. . :.:::.::	UUGCUCUCUGGUGUUUGUUAA	Translation		1
Bna-miR157b	NM_001185108|CD1E	5.0	-1.0	1	21	334	354	UUGACAGAAGAUAGAGAGCAC	::::::.: :.::.: :.::	UUGCUCUUUUUUUUUUUUUAA	Cleavage		1
Bna-miR157b	NM_001142432|MORF4L2	5.0	-1.0	1	21	472	492	UUGACAGAAGAUAGAGAGCAC	:: .::::::::. ::::	AGGCAUUCUAUCUUUGCUCAA	Cleavage		1
Bna-miR157b	NM_001018008|TPM1	5.0	-1.0	1	21	304	324	UUGACAGAAGAUAGAGAGCAC	::.:.:::::.: ::: ::.	AUGUUUUCUAUUUCCUGACAG	Cleavage		1
Bna-miR157b	NM_001042587|CD1E	5.0	-1.0	1	21	524	544	UUGACAGAAGAUAGAGAGCAC	::::::.: :.::.: :.::	UUGCUCUUUUUUUUUUUUUAA	Cleavage		1
Bna-miR157b	NM_005839|SRRM1	5.0	-1.0	1	21	689	709	UUGACAGAAGAUAGAGAGCAC	::.:.:.: ::::.::: ::	UUGUUUUUUUUCUUUUGUAAA	Cleavage		1
Bna-miR157b	NM_130782|RGS18	5.0	-1.0	1	21	435	455	UUGACAGAAGAUAGAGAGCAC	::.::::: :.::.:: .::	AUGUUCUCUUUUUUUUGGUAA	Cleavage		1
Bna-miR157b	NM_001163474|ZNF746	5.0	-1.0	1	21	253	273	UUGACAGAAGAUAGAGAGCAC	::.:.:.:.:.::.: :.::	UUGUUUUUUGUUUUUUUUUAA	Cleavage		1
Bna-miR157b	NM_017772|TBC1D22B	5.0	-1.0	1	21	348	368	UUGACAGAAGAUAGAGAGCAC	::::.:.: :.::.::: ::	UUGCUUUUUUUUUUUUGUGAA	Cleavage		1
Bna-miR157b	NM_013238|DNAJC15	5.0	-1.0	1	21	161	181	UUGACAGAAGAUAGAGAGCAC	::::.:.:::. ::: :.::	UUGCUUUUUAUUAUCUUUUAA	Cleavage		1
Bna-miR157b	NM_017684|VPS13C	5.0	-1.0	1	21	841	861	UUGACAGAAGAUAGAGAGCAC	::.:.:::::.:::: :. :	AUGUUUUCUAUUUUCUUUUCA	Cleavage		1
Bna-miR157b	NM_001199876|SERF2	5.0	-1.0	1	21	476	496	UUGACAGAAGAUAGAGAGCAC	:: : ::.: ::::::::::	GUUCACUUUCUCUUCUGUCAU	Cleavage		1
Bna-miR157b	NM_015635|GAPVD1	5.0	-1.0	1	21	1419	1439	UUGACAGAAGAUAGAGAGCAC	:::::::.:. ::::::	AGGCUCUCUGUUGUCUGUCUC	Cleavage		1
Bna-miR157b	NM_001199878|SERF2	5.0	-1.0	1	21	675	695	UUGACAGAAGAUAGAGAGCAC	:: : ::.: ::::::::::	GUUCACUUUCUCUUCUGUCAU	Cleavage		1
Bna-miR157b	NM_012420|IFIT5	5.0	-1.0	1	21	706	726	UUGACAGAAGAUAGAGAGCAC	::.::::: :.::.: :.::	UUGUUCUCUUUUUUUUUUUAA	Cleavage		1
Bna-miR157b	NM_003326|TNFSF4	5.0	-1.0	1	21	1498	1518	UUGACAGAAGAUAGAGAGCAC	::.:.:::::.: :: :.::	CUGUUUUCUAUUUCCUCUUAA	Cleavage		1

[truncated: 142 more sheets: Bna-miR157c, Bna-miR157d, Bna-miR157e, Bna-miR157f, Bna-miR157g, Bna-miR157h, Bna-miR157i, Bna-miR157j, Bni-miR157a, Bni-miR157b, Bni-miR157c, Bni-miR157d, Bol-miR157, Bra-miR157a, Bra-miR157b, Bra-miR157c, Bra-miR157d, Bju-miR156a, Bju-miR156o, Bju-miR156p …]
